# Supplementary material for: Substrate Utilization and Competitive Interactions Among Soil Bacteria Vary With Life-History Strategies
Source: Front Microbiol. 2022 Jun 9;13:914472. doi: 10.3389/fmicb.2022.914472 (PMC9225577; doi:10.3389/fmicb.2022.914472)
Supplement: Supplementary file 1 [file Data_Sheet_1.ZIP]

Archive with 8 entries (8 files):
- Supplementary figures.pdf
- Table S1_Isolate information.xlsx
- Table S2_Soil defined medium.xlsx
- Table S3_Targeted identification of SDM compounds.xlsx
- Table S4_Sequential growth LCMS features.xlsx
- Table S5_Sequential growth LCMS feature classification.xlsx
- Table S6_Sequential growth LCMS feature matches.xlsx
- Table S7_LCMS parameters.xlsx
