# Supplementary material for: Substrate Utilization and Competitive Interactions Among Soil Bacteria Vary With Life-History Strategies
Source: Front Microbiol. 2022 Jun 9;13:914472. doi: 10.3389/fmicb.2022.914472 (PMC9225577; doi:10.3389/fmicb.2022.914472)
Supplement: Supplementary file 1 [file Data_Sheet_1.ZIP › Table S1_Isolate information.xlsx]

## Sheet: Table S1
IsolateID	Species	Strain	Phylum	Order	Family	rrn copy number	Order-specific rrn group	Phylo-pair	% of samples	Selection criteria	ASV	Representative 16S	Contigs	Raw reads	NCBI accession	N50	GC content	Coding density	Genome size (Mb)	Substrate use profiling	Sequential growth interaction screening	Strain source	Strain ID in culture collection	Isolation	Validated media	Best growth media	Recommended media	Listed conditions	Biosafety level	Reference	Date strain ordered	Date strain arrived
iso1_PC	Pseudarthrobacter chlorophenolicus	A6	Actinobacteria	Micrococcales	Microbacteriaceae	5	high rrn	1	90.7	cosmopolitan	e1f9e5f4409e4398535d48bd3d09a906	AGGGCGCAAGCGTTATCCGGAATTATTGGGCGTAAAGAGCTCGTAGGCGGTTTGTCGCGTCTGCCGTGAAAGTCCGGGGCTCAACTCCGGATCTGCGGTGGGTACGGGCAGACTAGAGTGATGTAGGGGAGACTGGAATTCCTGGTGTAGCGGTGAAATGCGCAGATATCAGGAGGAACACCGATGGCGAAGGCAGGTCTCTGGGCATTAACTGACGCTGAGGAGCGAAAGCATGGGGAGCGA	3	SRR000280	GCF_900104315.1	4407886	0.659	0.894	5	Yes	Yes	Leibniz Institute DSMZ – German Collection of Microorganisms and Cell Cultures (https://www.dsmz.de/dsmz)	DSM 12829	soil	TSB	TSB	Medium 92	28°C	1	10.1099/00207713-50-6-2083	2019-01-30	2019-02-08
iso2_AS	Arthrobacter sp.	FB24	Actinobacteria	Micrococcales	Microbacteriaceae	5	high rrn	1	90.7	cosmopolitan	e1f9e5f4409e4398535d48bd3d09a906	AGGGCGCAAGCGTTATCCGGAATTATTGGGCGTAAAGAGCTCGTAGGCGGTTTGTCGCGTCTGCCGTGAAAGTCCGGGGCTCAACTCCGGATCTGCGGTGGGTACGGGCAGACTAGAGTGATGTAGGGGAGACTGGAATTCCTGGTGTAGCGGTGAAATGCGCAGATATCAGGAGGAACACCGATGGCGAAGGCAGGTCTCTGGGCATTAACTGACGCTGAGGAGCGAAAGCATGGGGAGCGA	4	SRR9439264;SRR9439267;SRR9439266	GCF_000196235.1	4698945	0.654	0.894	5.1	Yes	Yes	Leibniz Institute DSMZ – German Collection of Microorganisms and Cell Cultures (https://www.dsmz.de/dsmz)	DSM 22572	soil	TSB	TSB	Medium 92	pH 7.2, 30°C	1	10.4056/sigs.4438185	2019-01-30	2019-02-08
iso3_AA	Arthrobacter alpinus	A3	Actinobacteria	Micrococcales	Microbacteriaceae	6	high rrn	1	90.7	cosmopolitan	e1f9e5f4409e4398535d48bd3d09a906	AGGGCGCAAGCGTTATCCGGAATTATTGGGCGTAAAGAGCTCGTAGGCGGTTTGTCGCGTCTGCCGTGAAAGTCCGGGGCTCAACTCCGGATCTGCGGTGGGTACGGGCAGACTAGAGTGATGTAGGGGAGACTGGAATTCCTGGTGTAGCGGTGAAATGCGCAGATATCAGGAGGAACACCGATGGCGAAGGCAGGTCTCTGGGCATTAACTGACGCTGAGGAGCGAAAGCATGGGGAGCGA	2	NA	GCF_900105965.1	4238000	0.606	0.894	4.6	No	No	Leibniz Institute DSMZ – German Collection of Microorganisms and Cell Cultures (https://www.dsmz.de/dsmz)	DSM 22274	soil	TSB	TSB	Medium 1	pH 7.0, 20°C	1	10.1099/ijs.0.017178-0	2019-01-30	2019-02-08
iso4_CC	Corynebacterium callunae	-	Actinobacteria	Corynebacteriales	Corynebacteriaceae	7	high rrn	2	-	phylo.pair	NA		3	SRR892039	GCF_000344785.1	2839551	0.525	0.882	2.9	Yes	Yes	Leibniz Institute DSMZ – German Collection of Microorganisms and Cell Cultures (https://www.dsmz.de/dsmz)	DSM 20147	soil	TSB	TSB	Medium 535a, 535 or 693	28°C	1	10.1186/1944-3277-10-5	2019-01-30	2019-02-08
iso5_RJ	Rhodococcus jostii	IFO 16295	Actinobacteria	Corynebacteriales	Nocardiaceae	5	high rrn	2	-	phylo.pair	NA		6	NA	GCF_900105375.1	7891896	0.669	0.89	9.9	No	No	Leibniz Institute DSMZ – German Collection of Microorganisms and Cell Cultures (https://www.dsmz.de/dsmz)	DSM 44719	medieval grave / soil	TSB	TSB	Medium 535	28°C	1	10.1099/00207713-52-2-409	2019-01-30	2019-02-08
iso6_CE	Corynebacterium efficiens	YS-314	Actinobacteria	Corynebacteriales	Corynebacteriaceae	5	high rrn	2	-	phylo.pair	NA		3	SRR089499	GCF_000011305.1	3147000	0.63	0.907	3.2	Yes	Yes	Leibniz Institute DSMZ – German Collection of Microorganisms and Cell Cultures (https://www.dsmz.de/dsmz)	DSM 44549	soil	TSB	TSB	Medium 535a, 535 or 693	37°C	1	10.1099/00207713-52-4-1127	2019-01-30	2019-02-08
iso7_CT	Corynebacterium terpenotabidum	NBRC 14764	Actinobacteria	Corynebacteriales	Corynebacteriaceae	5	high rrn	2	-	phylo.pair	NA		1	DRR073091	GCF_000418365.1	2751000	0.67	0.895872	2.8	Yes	No	Leibniz Institute DSMZ – German Collection of Microorganisms and Cell Cultures (https://www.dsmz.de/dsmz)	DSM 44721	soil	TSB	TSB	Medium 535a, 535 or 693	37°C	1	10.1099/00207713-49-1-223	2019-01-30	2019-02-08
iso8_BS	Bacillus soli	NBRC 102451	Firmicutes	Bacillales	Bacillaceae	15	high rrn	3	-	close relative	NA		19	NA	GCF_002335815.1	676749	0.397	0.838	5.7	Yes	No	Leibniz Institute DSMZ – German Collection of Microorganisms and Cell Cultures (https://www.dsmz.de/dsmz)	DSM 15604	soil	TSB	TSB	Medium 1	30°C; MnSO4 (10mg/mL for sporulation)	1	10.1099/ijs.0.02723-0	2019-01-30	2019-02-08
iso9_BM	Bacillus megaterium	QM B1551	Firmicutes	Bacillales	Bacillaceae	12	high rrn	3	65.1	cosmopolitan	75319b6314ba453fe03eb300aafcf11b	AGGTGGCAAGCGTTATCCGGAATTATTGGGCGTAAAGCGCGCGCAGGCGGTTTCTTAAGTCTGATGTGAAAGCCCACGGCTCAACCGTGGAGGGTCATTGGAAACTGGGGAACTTGAGTGCAGAAGAGAAAAGCGGAATTCCACGTGTAGCGGTGAAATGCGTAGAGATGTGGAGGAACACCAGTGGCGAAGGCGGCTTTTTGGTCTGTAACTGACGCTGAGGCGCGAAAGCGTGGGGAGCAA	8	NA	GCF_000025825.1	5097129	0.379	0.828	5.1	Yes	No	Bacillus Genetic Stock Center (http://www.bgsc.org/)	BGSCID 7A16	soil	TSB	TSB	Medium 1	-	1	10.1007/s00253-007-1089-3	2019-01-22	2019-01-22
iso10_BM	Bacillus mycoides	273	Firmicutes	Bacillales	Bacillaceae	12	high rrn	3	-	close relative	NA		4	SRR346764	GCF_000832605.1	5256000	0.354	0.834	5.6	Yes	No	Leibniz Institute DSMZ – German Collection of Microorganisms and Cell Cultures (https://www.dsmz.de/dsmz)	DSM 2048	soil	TSB	TSB	Medium 1	37°C	1	https://www.dsmz.de/catalogues/details/culture/dsm-2048.html	2019-01-30	2019-02-08
iso11_BK	Bacillus kribbensis	BT080	Firmicutes	Bacillales	Bacillaceae	14	high rrn	3	-	close relative	NA		39	SRR896471 ;SRR3721288	GCF_000430765.1	159628	0.429	0.817	5.1	Yes	No	Leibniz Institute DSMZ – German Collection of Microorganisms and Cell Cultures (https://www.dsmz.de/dsmz)	DSM 17871	soil	TSB	R2A	Medium 830	30°C; MnSO4 (10mg/mL for sporulation)	1	10.1099/ijs.0.65227-0	2019-01-30	2019-02-08
iso12_BP	Bacillus panaciterrae	-	Firmicutes	Bacillales	Bacillaceae	15	high rrn	3	-	close relative	NA		190	SRR3721290	GCF_000430785.1	68984	0.405	0.784	5.4	Yes	No	Leibniz Institute DSMZ – German Collection of Microorganisms and Cell Cultures (https://www.dsmz.de/dsmz)	DSM 19096	soil	TSB	R2A	Medium 830	1:5 dilute	1	10.1099/ijs.0.64403-0	2019-01-30	2019-02-08
iso13_GG	Gryllotalpicola ginsengisoli	DCY26	Actinobacteria	Micrococcales	Microbacteriaceae	2	low rrn	1	-	phylo.pair	NA		24	SRR3721455	GCF_000419445.1	374879	0.709	0.926	2.9	Yes	Yes	Leibniz Institute DSMZ – German Collection of Microorganisms and Cell Cultures (https://www.dsmz.de/dsmz)	DSM 22003	soil	TSB	R2A	Medium 830	28°C	1	10.1099/ijs.0.034678-0	2019-01-30	2019-02-08
iso14_CS	Compostimonas suwonensis	SMC46	Actinobacteria	Micrococcales	Microbacteriaceae	2	low rrn	1	-	phylo.pair	NA		10	SRR6480105	GCF_002797855.1	725454	0.693	0.906	3.9	No	No	Leibniz Institute DSMZ – German Collection of Microorganisms and Cell Cultures (https://www.dsmz.de/dsmz)	DSM 25625	compost	TSB	R2A	Medium 830	28°C	1	10.1099/ijs.0.036343-0	2019-01-30	2019-02-08
iso15_JT	Janibacter terrae	CS12	Actinobacteria	Micrococcales	Intrasporangiaceae	1	low rrn	1	-	phylo.pair	NA		11	DRR017852	GCF_001591405.1	892834	0.717	0.932	3.6	Yes	Yes	Leibniz Institute DSMZ – German Collection of Microorganisms and Cell Cultures (https://www.dsmz.de/dsmz)	DSM 13876	soil	TSB	TSB	Medium 736	28°C	1	10.1099/00207713-50-5-1821	2019-01-30	2019-02-08
iso16_MC	Mycolicibacterium chubuense	-	Actinobacteria	Corynebacteriales	Mycobacteriaceae	2	low rrn	2	60.7	cosmopolitan	180fe49a80ec0f025ddaec116aa40f27	AGGGTGCGAGCGTTGTCCGGAATTACTGGGCGTAAAGAGCTCGTAGGTGGTTTGTCGCGTTGTTCGTGAAAACTCACAGCTTAACTGTGGGCGTGCGGGCGATACGGGCAGACTGGAGTACTGCAGGGGAGACTGGAATTCCTGGTGTAGCGGTGGAATGCGCAGATATCAGGAGGAACACCGGTGGCGAAGGCGGGTCTCTGGGCAGTAACTGACGCTGAGGAGCGAAAGCGTGGGGAGCGA	18	NA	GCF_900453455.1	3573766	0.692	0.933	6	Yes	No	Leibniz Institute DSMZ – German Collection of Microorganisms and Cell Cultures (https://www.dsmz.de/dsmz)	DSM 44219	soil	TSB	TSB	Medium 354 or 645	37°C	1	10.1099/00207713-31-3-263	2019-01-30	2019-02-08
iso17_MC	Mycolicibacterium chubuense	NBB4	Actinobacteria	Corynebacteriales	Mycobacteriaceae	2	low rrn	2	60.7	cosmopolitan	180fe49a80ec0f025ddaec116aa40f27	AGGGTGCGAGCGTTGTCCGGAATTACTGGGCGTAAAGAGCTCGTAGGTGGTTTGTCGCGTTGTTCGTGAAAACTCACAGCTTAACTGTGGGCGTGCGGGCGATACGGGCAGACTGGAGTACTGCAGGGGAGACTGGAATTCCTGGTGTAGCGGTGGAATGCGCAGATATCAGGAGGAACACCGGTGGCGAAGGCGGGTCTCTGGGCAGTAACTGACGCTGAGGAGCGAAAGCGTGGGGAGCGA	3	SRR071371	GCF_000266905.1	5583723	0.683	0.915	6.3	Yes	No	Nicholas V. Coleman (n.coleman@mmb.usyd.edu.au)	-	soil	TSB	TSB	Trypticase-soy Glucose (TSG) | MSM (from Nicholas Coleman)	-	1	https://www.ncbi.nlm.nih.gov/biosample/SAMN02261374/	-	-
iso18_MG	Mycolicibacterium gilvum	Spyr1	Actinobacteria	Corynebacteriales	Mycobacteriaceae	2	low rrn	2	-	close relative	NA		3	NA	GCF_000184435.1	6148000	0.678	0.911	5.8	Yes	Yes	Leibniz Institute DSMZ – German Collection of Microorganisms and Cell Cultures (https://www.dsmz.de/dsmz)	DSM 45189	contaminated soil	TSB	TSB	Medium 250 or 645	37°C	1	10.4056/sigs.2265047	2019-01-30	2019-02-08
iso19_MR	Mycolicibacterium rutilum	Czh-117	Actinobacteria	Corynebacteriales	Mycobacteriaceae	2	low rrn	2	-	close relative	NA		1	DRR017866	GCF_900108565.1	5988000	0.684	0.937	6	Yes	Yes	Leibniz Institute DSMZ – German Collection of Microorganisms and Cell Cultures (https://www.dsmz.de/dsmz)	DSM 45405	urban park soil	TSB	TSB	Medium 645	28°C	1	10.1099/ijs.0.65827-0	2019-01-30	2019-02-08
iso20_TS	Terribacillus saccharophilus	002-048	Firmicutes	Bacillales	Bacillaceae	7	low rrn	3	-	phylo.pair	NA		13	SRR4181699	GCF_900110015.1	1014000	0.425	0.891	3.6	No	No	Leibniz Institute DSMZ – German Collection of Microorganisms and Cell Cultures (https://www.dsmz.de/dsmz)	DSM 21619	field soil	TSB	TSB	Medium 514	30°C; MnSO4 (10mg/mL for sporulation)	1	10.1099/ijs.0.64340-0	2019-01-30	2019-02-08
iso21_BL	Bacillus licheniformis	Gibson 46	Firmicutes	Bacillales	Bacillaceae	7	low rrn	3	-	phylo.pair	NA		1	NA	GCF_000011645.1	4223000	0.462	0.876	4.2	Yes	No	Leibniz Institute DSMZ – German Collection of Microorganisms and Cell Cultures (https://www.dsmz.de/dsmz)	DSM 13	soil	TSB	TSB	Medium 1	37°C	1	10.1159/000079829	2019-01-30	2019-02-08
iso22_PG	Paucisalibacillus globulus	B22	Firmicutes	Bacillales	Bacillaceae	4	low rrn	3	-	phylo.pair	NA		36	SRR1801770	GCF_000482485.1	177290	0.356	0.846	4.2	No	No	Leibniz Institute DSMZ – German Collection of Microorganisms and Cell Cultures (https://www.dsmz.de/dsmz)	DSM 18846	potting soil	TSB	TSB	Medium 514	30°C	1	10.1099/ijs.0.64261-0	2019-01-30	2019-02-08
iso23_BR	Bacillus rhizosphaerae	SC-N012	Firmicutes	Bacillales	Bacillaceae	6	low rrn	3	-	phylo.pair	NA		17	SRR4187669	GCF_900142675.1	544673	0.447	0.874	4.2	No	No	Leibniz Institute DSMZ – German Collection of Microorganisms and Cell Cultures (https://www.dsmz.de/dsmz)	DSM 21911	soil	TSB	TSB	Medium 220	28°C; MnSO4 (10mg/mL for sporulation)	1	10.1007/s10482-011-9600-3	2019-01-30	2019-02-08
iso24_VP	Virgibacillus pantothenticus	B 21	Firmicutes	Bacillales	Bacillaceae	6	low rrn	3	-	phylo.pair	NA		47	SRR4235406	GCF_900156795.1	320859	0.372	0.765	4.7	No	No	Leibniz Institute DSMZ – German Collection of Microorganisms and Cell Cultures (https://www.dsmz.de/dsmz)	DSM 26	soil	TSB	TSB	Medium 1	30°C	1	10.1128/genomeA.01064-15	2019-01-30	2019-02-08
