# Supplementary material for: Substrate Utilization and Competitive Interactions Among Soil Bacteria Vary With Life-History Strategies
Source: Front Microbiol. 2022 Jun 9;13:914472. doi: 10.3389/fmicb.2022.914472 (PMC9225577; doi:10.3389/fmicb.2022.914472)
Supplement: Supplementary file 1 [file Data_Sheet_1.ZIP › Table S2_Soil defined medium.xlsx]

## Sheet: Table S2
Number	Metabolite	MW (actual)	Final conc (uM)	Final conc (mg/L)								Wolfe's Mineral Solution	Final conc (mg/L)
1	alanine	89.0932	20	1.78186								Nitrilotriacetic acid	15
2	arginine	174.201	20	3.48402								MgSO4 . 7H2O	30
3	asparagine	132.118	20	2.64236								MnSO4 . H2O	5
4	glutamic acid	147.129	20	2.94259								NaCl	10
5	glutamine	146.144	20	2.92289								FeSO4 . 7H2O	1
6	isoleucine	131.173	20	2.62346								CoCl2 . 6H2O	1
7	leucine	131.173	20	2.62346								CaCl2	1
8	lysine	146.188	20	2.92375								ZnSO4 . 7H2O	1
9	methionine	149.211	20	2.98423								CuSO4 . 5H2O	0.1
10	phenylalanine	165.189	20	3.30378								AlK(SO4)2 . 12H2O	0.1
11	proline	115.13	20	2.30261								H3BO3	0.1
12	serine	105.093	20	2.10185								Na2MoO4 . 2H2O	0.1
13	threonine	119.119	20	2.38238
14	tryptophan	204.225	20	4.0845								Wolfe's Vitamin Solution	Final conc (mg/L)
15	valine	117.146	20	2.34293								Biotin	0.02
16	aspartate	133.103	20	2.66205								Folic acid	0.02
17	hydroxyproline	131.13	20	2.6226								Pyridoxine hydrochloride (vitamin B6)	0.1
18	pyroglutamate	129.114	20	2.58228								Thiamine (B1) . HCl	0.05
19	N-acetyl-glutamic acid	189.166	20	3.78332								Riboflavin (B2)	0.05
20	N-acetyl-aspartic acid	175.139	20	3.50279								Nicotinic acid	0.05
21	N-alpha-acetyl-lysine	188.224	20	3.76448								Calcium D-(+)-pantothenate	0.05
22	5-methylcytosine	161.59	20	3.2318								Vitamin B12	0.001
23	adenine	135.127	20	2.70253								p-Aminobenzoic acid	0.05
24	cytidine	243.217	20	4.86433								Thioctic acid	0.05
25	cytosine	111.102	20	2.22204
26	deoxycytidine	227.217	20	4.54434
27	inosine	268.226	20	5.36452								Salts	Final conc (g/L)
28	thymidine	242.229	20	4.84457								KH2PO4	0.6
29	uracil	112.087	20	2.24174								NH4Cl	1.5
30	uridine	244.201	20	4.88403
31	xanthosine	320.26	20	6.4052								Final pH 7.4
32	2'-deoxyguanosine	285.26	20	5.7052
33	guanosine	283.241	20	5.66481
34	hypoxanthine	136.111	20	2.72223
35	xanthine	152.111	20	3.04222
36	2'-deoxyadenosine	269.26	20	5.3852
37	adenosine	267.241	20	5.34483
38	thymine	126.113	20	2.52227
39	1-methyladenosine	281.268	20	5.62536
40	2'-deoxyuridine	228.202	20	4.56404
41	2-hydroxyphenylacetic acid	152.147	20	3.04295
42	2-oxovaleric acid	116.115	20	2.3223
43	4-methoxyphenylacetic acid	166.174	20	3.32348
44	4-guanidinobutanoate	145.16	20	2.90319
45	alpha-ketoglutaric acid	146.098	20	2.92196
46	citrulline	175.186	20	3.50371
47	cysteic acid	187.17	20	3.7434
48	glutaric acid	132.115	20	2.64229
49	lactic acid	90.0779	20	1.80156
50	ornithine	168.62	20	3.3724
51	pipecolic acid	129.157	20	2.58314
52	succinate	118.088	20	2.36176
53	Y-Aminobutyric acid	103.12	20	2.0624
54	benzoate	122.121	20	2.44243
55	salicylate	138.121	20	2.76241
56	urocanate	138.124	20	2.76248
57	phenylacetic acid	136.148	20	2.72296
58	2,4-dihydroxypyridine	111.099	20	2.22197
59	acetylcholine	181.66	20	3.6332
60	betaine	118.154	20	2.36307
61	ectoine	142.156	20	2.84312
62	taurine	125.147	20	2.50294
63	carnitine	197.66	20	3.9532
64	D-mannitol	182.172	20	3.64344
65	glucose	180.156	20	3.60312
66	rhamnose	182.17	20	3.6434
67	raffinose	594.51	20	11.8902
68	ribose	150.13	20	3.0026
69	sucrose	342.296	20	6.84593
70	maltose	360.31	20	7.2062
71	mannosamine	215.63	20	4.3126
72	N-acetyl-mannosamine	221.208	20	4.42416
73	nicotinamide	122.125	20	2.44249
74	nicotinic acid	123.109	20	2.46219
75	pyridoxine	169.178	20	3.38356
76	fumaric acid	116.07	20	2.3214
77	jasmonic acid	210.27	20	4.2054
78	shikimic acid	174.15	20	3.483
79	caffeic acid	180.16	20	3.6032
80	syringic acid	198.17	20	3.9634
81	cinnamic acid	148.16	20	2.9632
82	vanillic acid	168.15	20	3.363
83	vanillin	152.15	20	3.043
84	homoserine	119.12	20	2.3824
85	creatine	131.13	20	2.6226
86	trehalose	378.33	20	7.5666
87	lipoic acid	206.044	20	4.12087
88	coumaric acid	164.158	20	3.28316
89	abscisic acid	264.32	20	5.2864
