# Supplementary material for: Substrate Utilization and Competitive Interactions Among Soil Bacteria Vary With Life-History Strategies
Source: Front Microbiol. 2022 Jun 9;13:914472. doi: 10.3389/fmicb.2022.914472 (PMC9225577; doi:10.3389/fmicb.2022.914472)
Supplement: Supplementary file 1 [file Data_Sheet_1.ZIP › Table S3_Targeted identification of SDM compounds.xlsx]

## Sheet: Table S3
	metabolite	Identification levels as specified by the Mass Spectrometry Initiative Metabolomics. 2007 Sep; 3(3): 211–221. DOI: 10.1007/s11306-007-0082-2] are indicated.		polarity	notes	peak shape notes	msms score	formula	inchi_key	pubchem_compound_id	adduct	mz (theoretical)	mz (measured)	mz error (absolute difference)	mz ppm error	rt (theoretical)	rt (detected)	rt error (absolute difference)	1_1A-set-1-Media-Ctrl-early	2_1B-set-1-Media-Ctrl-early	3_1C-set-1-Media-Ctrl-early	34_12A-set-1-Media-Ctrl-late	35_12B-set-1-Media-Ctrl-late	36_12C-set-1-Media-Ctrl-late	4_2A-set-1-RW2	5_2B-set-1-RW2	6_2C-set-1-RW2	7_3A-set-1-RW10	8_3B-set-1-RW10	9_3C-set-1-RW10	10_4A-set-1-RW9	11_4B-set-1-RW9	12_4C-set-1-RW9	13_5A-set-1-RW12	14_5B-set-1-RW12	15_5C-set-1-RW12	16_6A-set-1-RW15	17_6B-set-1-RW15	18_6C-set-1-RW15	19_7A-set-1-RW1	20_7B-set-1-RW1	21_7C-set-1-RW1	22_8A-set-1-RW21	23_8B-set-1-RW21	24_8C-set-1-RW21	25_9A-set-1-RW8	26_9B-set-1-RW8	27_9C-set-1-RW8	28_10A-set-1-RW11
113	1-methyladenosine	1+	0049_1-Methyladenosine_positive_M+H282p1197_8p94	pos	rt different than predicted from library, but matches to rt in standard mix run alongside current samples		79	C11H15N5O4	GFYLSDSUCHVORB-IOSLPCCCSA-N	27476	[M+H]+	282.12	282.119	0.000443478	1.57195	8.938	10.1918	1.25376	178032992	183143808	169839456	176245632	173047216	172249440	79930232	76126200	72787768	139921024	114249008	130236144	61938504	72858872	54269864	81405.1	142927	51017.6	149705136	155495232	141187968	130314216	127655352	131297536	72425048	70751416	74268744	1795486	1.11582e+06	1079637	709950
9	2-hydroxyphenylacetic acid	1+	0009_RMandelic_acid_negative_M-H151p0401_1p31	neg			85 (many background peaks)	C8H8O3	IWYDHOAUDWTVEP-SSDOTTSWSA-N	11914	[M-H]-	151.04	151.04	0.000137044	0.907338	1.31002	1.63454	0.324512	504215744	500077088	480718080	484741856	462603648	462776864	566844608	631508672	482571904	577708224	521791776	494671200	478440832	644369984	566436288	615797056	478093440	668068864	447788000	438725920	506489472	462767072	455693952	454935552	540695296	608886400	588912640	544610496	462852640	383709920	530698016
21	2-oxovaleric acid	1	0021_2-Oxopentanoic_acid_negative_M-H115p0401_4p06	neg	MSMS had co-isolated precursor in sample (score = 45). Major ref fragments match to sample so MSMS is OK		NA	C5H8O3	KDVFRMMRZOCFLS-UHFFFAOYSA-N	74563	[M-H]-	115.04	115.04	7.7063e-05	0.66988	4.05992	4.19222	0.1323	27432622	27558250	26793674	16111886	16003183	17927006	273663	300857	331967	25550364	20888350	20878222	5075882	6.04197e+06	5034215	1250095	909642	1.40748e+06	297169	263007	295760	276123	302182	294644	4161468	4643530	3.50493e+06	15372491	11473167	9301701	264799
116	2,4-dihydroxypyridine	1	0052_2_4-dihydroxypyridine_positive_M+H112p0393_3p54	pos	no reference spectra available			C5H5NO2			[M+H]+	112.039	112.039	6.02633e-05	0.537877	3.5365	3.0649	0.471601	1261526272	1268655744	1289954176	1167331584	1166545536	1202737280	1308984064	1334496640	1112914176	1249247488	1017521792	1048482112	988931904	1200940928	1089107456	1061320704	864775232	1081253120	1122565248	1040409024	1223273856	1239192576	1207953024	1184273280	1235616640	1202210432	1235903744	1090267648	906199680	743980352	1035355648
70	2'-deoxyadenosine	1+	0006_2deoxyadenosine_positive_M+H252p1091_1p91	pos			93	C10H13N5O3	OLXZPDWKRNYJJZ-RRKCRQDMSA-N	13730	[M+H]+	252.109	252.109	0.000482183	1.9126	1.91038	2.06465	0.154274	959639552	991850688	997727616	967728000	966633408	1023107456	446950	475361	461738	509781824	460495424	451134048	2.59929e+06	2707262	2.83541e+06	750235	708200	1.02863e+06	714268288	727381824	809099520	452613	2.56041e+06	600721	499409	418372	346498	583299	511119	476216	1.22628e+06
81	2'-deoxyguanosine	1+	0017_2deoxyguanosine_positive_M+H268p1040_6p45	pos			99	C10H13N5O4	YKBGVTZYEHREMT-KVQBGUIXSA-N	187790	[M+H]+	268.104	268.104	0.000426613	1.59122	6.45185	6.28607	0.165786	115914080	118207216	121140232	114172672	113351792	115629192	170774	268458	200875	71941952	60918072	63918940	4.9012e+06	6.21484e+06	5193869	574294	539450	685353	105930640	95791336	110619880	294079	1.34819e+06	338929	785972	756590	640723	3.39615e+06	2680725	2.20173e+06	247716
67	2'-deoxyuridine	1+	0003_2DEOXYURIDINE_positive_M+H229p0819_1p57	pos			85	C9H12N2O5	MXHRCPNRJAMMIM-SHYZEUOFSA-N	13712	[M+H]+	229.082	229.082	0.000120972	0.528075	1.56662	1.63103	0.0644058	19629088	19334660	18712370	19037088	18681966	18073640	41501.1	0	0	12886312	10920146	11710420	60515.9	0	78392.2	187742	155381	196672	17963306	15593478	18586950	43893.1	268337	54777.9	0	0	0	29203.4	38421.7	32535.7	0
100	4-guanidinobutanoate	1	0036_4-Guanidinobutyric_acid_positive_M+H146p0924_13p26	pos	no reference spectra available			C5H11N3O2	TUHVEAJXIMEOSA-UHFFFAOYSA-N	500	[M+H]+	146.092	146.092	0.000153548	1.05103	13.2597	13.5145	0.254742	199283696	202336384	203562208	194239744	191519776	199379968	80209.2	92312	118809	192198432	171288416	191060624	22631.1	29826.7	35454.7	47779.2	42999.4	40889.4	190138032	197699232	190878640	74488.7	520134	107722	190453920	202108464	206429232	189597760	143324800	128302288	184128512
0	4-methoxyphenylacetic acid	1	0000_4-Methoxyphenylacetic_acid_negative_M-H165p0557_0p78	neg	no ms/ms			C9H10O3	NRPFNQUDKRYCNX-UHFFFAOYSA-N	7690	[M-H]-	165.056	165.055	0.000293176	1.77623	0.776084	1.10943	0.333348	1.93477e+06	1.54035e+06	1.59082e+06	1.37316e+06	1.4782e+06	1.56999e+06	1.83107e+06	1.82933e+06	1.42949e+06	1.93601e+06	1.37081e+06	1.42151e+06	1.22194e+06	1.78086e+06	1.6112e+06	4.39962e+06	1.01149e+06	1.48126e+06	1.30613e+06	1.30857e+06	1.63817e+06	1716543	1.58054e+06	1.29792e+06	1.40475e+06	1.70502e+06	1.66971e+06	1.72614e+06	1.17714e+06	985591	1.18512e+06
76	5-methylcytosine	1+	0012_5-Methylcytosine_positive_M+H126p0662_4p03	pos			94	C5H7N3O	LRSASMSXMSNRBT-UHFFFAOYSA-N	65040	[M+H]+	126.066	126.066	0.000146929	1.16549	4.02736	3.98545	0.0419067	794174400	836216384	837657536	758369152	723225984	787348480	1150764160	1131414272	1026173760	853617664	698735040	747419328	819656128	979233792	935558400	740197952	680434496	803077248	725007104	709283712	809758208	1129904640	1053896960	1085440640	781674304	766039680	815091328	725554880	622751552	544884992	699900352
2	abscisic acid	1+	0002_ABSCISIC_ACID_negative_M-H263p1289_0p87	neg			80	C15H20O4	JLIDBLDQVAYHNE-YKALOCIXSA-N	5280896	[M-H]-	263.129	263.129	0.000253666	0.964038	0.866239	1.09307	0.226829	650013760	670062912	655868928	654304768	613179712	630383808	636655168	605081792	497349440	605653888	627543296	596912768	517278624	629558848	593833792	368020640	410246560	519939808	535558464	505095360	592803904	602956416	564801472	549399872	604605504	619728128	603297472	563697600	538076480	442595776	582867584
68	acetylcholine	1	0004_acetylcholine_positive_M146p1176_1p64	pos	no ms/ms	choppy		C7H16NO2+	OIPILFWXSMYKGL-UHFFFAOYSA-N	187	[M]+	146.118	146.117	0.000320221	2.19153	1.64033	1.84822	0.207891	516656	724828	599069	929304	896354	969300	265191	145902	234040	346951	413145	433542	240614	280500	429433	351328	335443	260338	496548	193038	228947	228040	645360	277222	236608	186753	204179	287569	294513	389648	526226
71	adenine	1+	0007_adenine_positive_M+H136p0618_2p22	pos			93	C5H5N5	GFFGJBXGBJISGV-UHFFFAOYSA-N	190	[M+H]+	136.062	136.062	0.000100034	0.735212	2.22162	2.34384	0.122216	1784114816	1845590016	1820602624	1715893888	1739076480	1797781376	1.10528e+06	1.06455e+06	1.27808e+06	1830133632	1552348160	1642249600	1672214400	2059246080	1880577920	1117217664	998975872	1256112896	1058255040	1019042240	1163747200	1.19835e+06	5.52569e+06	1.46933e+06	805120192	749988928	700428288	888064704	748915840	644926016	2671618048
74	adenosine	1+	0010_adenosine_positive_M+H268p1040_2p72	pos			99	C10H13N5O4	OIRDTQYFTABQOQ-KQYNXXCUSA-N	60961	[M+H]+	268.104	268.104	0.000378173	1.41054	2.71699	2.66239	0.0546016	1317847040	1303510528	1286128128	1296977536	1214061440	1220791680	736810	798732	1.21169e+06	713056384	643323648	671833024	41969300	41260328	40941276	882922	877756	1.00016e+06	1106908416	1095347200	1198661888	2.6859e+06	10624467	2985187	9618028	8931789	7.84529e+06	8907013	6.09274e+06	5218706	2.45099e+06
95	alanine	1	0031_L-alanine_positive_M+H90p0550_12p81	pos	no ms/ms			C3H7NO2	QNAYBMKLOCPYGJ-REOHCLBHSA-N	5950	[M+H]+	90.055	90.0551	0.000143766	1.59642	12.8072	12.8264	0.0192547	585789	486900	452958	399102	488761	494071	0	0	0	501535	241838	504200	6857.45	0	0	59620.1	53534.6	123260	0	0	0	0	0	7997.73	0	0	0	14307.8	0	0	0
58	alpha-ketoglutaric acid	1	0058_2-ketoglutaric_acid_negative_M-H145p0142_13p17	neg	no reference spectra available			C5H6O5	KPGXRSRHYNQIFN-UHFFFAOYSA-N	51	[M-H]-	145.014	145.014	5.49152e-05	0.378688	13.1695	13.8533	0.683823	1.0821e+06	1.21425e+06	1.12045e+06	528387	522524	604749	11820.4	18878.7	10015.1	982316	883061	787970	695261	516138	734499	519029	473058	672657	250924	140769	325474	71820.6	58694	53049.2	670125	717723	669077	72353.1	63710	46957.2	222611
111	arginine	1+	0047_L-arginine_positive_M+H175p1190_16p25	pos			88	C6H14N4O2	ODKSFYDXXFIFQN-BYPYZUCNSA-N	6322	[M+H]+	175.119	175.119	0.000140244	0.800853	16.2457	16.7862	0.5405	84469216	98422984	95224568	89772248	91665640	91506048	209968	186522	343235	43238108	39166320	43496168	102825	239317	457687	195768	178343	311261	2.4079e+06	1.98949e+06	1.14459e+06	179577	533070	150639	235603	148670	363934	258479	174606	176242	368503
105	asparagine	1	0041_L-asparagine_positive_M+H133p0608_13p75	pos	no reference spectra available			C4H8N2O3	DCXYFEDJOCDNAF-REOHCLBHSA-N	6267	[M+H]+	133.061	133.062	0.000835491	6.27902	13.7469	13.9224	0.175467	7.46681e+06	7.98621e+06	7.57575e+06	7.26605e+06	7810609	8.31855e+06	26228	25721.6	23902.4	2.95638e+06	1883755	2.46753e+06	26800.5	42370.8	25655.2	26962.6	29259.1	28475.5	27409.3	27625.7	32721.3	25733.7	35206.3	31401.1	24579.6	29534	23574.1	26267.7	28401.9	21116.9	561343
110	aspartate	1+	0046_56-84-8_positive_M+H134p0448_15p47	pos			62	C4H7NO4	CKLJMWTZIZZHCS-REOHCLBHSA-N	5960	[M+H]+	134.045	134.045	0.000133592	0.996625	15.472	15.842	0.369981	7243857	7.52805e+06	8.0577e+06	7.97196e+06	8.14136e+06	9616875	31249.5	34581.5	27233.4	4462257	2366642	2.85398e+06	31703.6	56812.7	61487.1	102761	48942.5	100752	994736	1.32878e+06	945177	29927.1	44512.6	39484.9	21968	24587.8	31113.8	59272.4	46821.2	29065.2	98787.4
53	benzoate	1+	0053_benzoic_acid_negative_M-H121p0295_0p96	neg			92	C7H6O2	WPYMKLBDIGXBTP-UHFFFAOYSA-N	243	[M-H]-	121.03	121.029	1.12938e-05	0.0933143	0.9625	1.24444	0.281936	79097296	66368504	60139524	60054672	57301748	56899256	128507472	105233424	88306592	47037104	43832692	42666268	33285598	50001476	45145672	36791928	23585454	32959754	1.96448e+06	1.42192e+06	3.45166e+06	34305112	32739494	34674672	30391308	37565432	43756248	1.75105e+06	1.11734e+06	996050	30757886
84	betaine	1+	0020_TRIMETHYL_GLYCINE_positive_M118p0863_7p46	pos			96	C5H12NO2+	KWIUHFFTVRNATP-UHFFFAOYSA-O	248	[M]+	118.086	118.086	0.000227956	1.93042	7.4556	7.69895	0.243348	1137358080	1186853376	1175165184	1139910528	1131859840	1134285568	650760640	551517312	516864320	1149184768	1059509568	1082245888	1046749632	1167417472	1150345472	1168332928	1061263488	1208688512	1013912448	987492032	1117095296	10941762	21423174	12588181	1014126336	1026440512	1064301824	1049483072	967530176	854375296	1028719040
20	caffeic acid	1+	0020_Caffeicacid_negative_M-H179p0350_2p96	neg			86	C9H8O4	QAIPRVGONGVQAS-RQOWECAXSA-N	1549111	[M-H]-	179.035	179.035	0.00012894	0.720193	2.95624	3.03392	0.0776852	418477	400642	473517	377586	399944	381229	362617	384178	380492	1.32444e+06	1.49534e+06	1.18593e+06	4316660	5917428	4.98236e+06	2083861	1.06143e+06	1.12663e+06	456229	439846	499365	399799	364321	367181	411834	401878	372430	450191	369240	333675	1.11942e+06
94	carnitine	1+	0030_CHEBI_39547_positive_M162p1125_12p68	pos			91	C7H16NO3+	PHIQHXFUZVPYII-ZCFIWIBFSA-O	10918	[M]+	162.113	162.112	0.000320047	1.97423	12.6838	12.8874	0.203598	816860416	862405632	854245184	846997760	822874944	855866432	807856320	823271168	783924672	845270272	699780544	781574080	711978432	835508096	762434944	834740224	754528448	835386944	745573760	742493440	776694016	825820160	789228288	802945792	689991488	726799168	714569152	262565	100131	122173	742611904
107	citrulline	1	0043_L-citrulline_positive_M+H176p1030_14p45	pos	no reference spectra available			C6H13N3O3	RHGKLRLOHDJJDR-BYPYZUCNSA-N	9750	[M+H]+	176.103	176.103	0.000185808	1.05511	14.4511	14.7815	0.330391	45982460	49606308	49227828	47812340	46643348	46120496	40723.4	29238.8	75714.5	45258428	34919336	41202584	8.2468e+06	9333726	7.64566e+06	17406220	18287820	20793010	19863630	16837660	14780971	33328.1	73015.8	48702.8	44076324	45135508	43320256	27962922	19346810	15082897	301415
5	coumaric acid	1+	0005_p-coumaric_acid_negative_M-H163p0400_1p22	neg			86	C9H8O3	NGSWKAQJJWESNS-ZZXKWVIFSA-N	637542	[M-H]-	163.04	163.04	5.97754e-05	0.36663	1.22017	1.48619	0.266023	404774464	394979328	395260640	343050144	365717024	395726144	44756780	42258548	29255724	487498912	520536704	445315680	555695872	750062336	675061504	1126528640	665717248	861604544	357296416	295186560	395857504	828992640	810850432	836376000	719658944	685480000	795480640	766841984	734156288	516854560	732882176
40	creatine	1+	0040_creatine_negative_M-H130p0622_13p04	neg	MSMS had co-isolated precursor in sample (score = 57). Major ref fragments match to sample so MSMS is OK		NA	C4H9N3O2	CVSVTCORWBXHQV-UHFFFAOYSA-N	586	[M-H]-	130.062	130.062	2.01981e-05	0.155296	13.0356	13.2511	0.215482	1.15486e+06	1.19018e+06	1.19575e+06	1.1744e+06	1.14568e+06	1.24169e+06	0	0	0	1.51079e+06	1.19193e+06	1.30657e+06	1.42855e+06	1.82214e+06	1.54088e+06	1.08596e+06	1118269	1.49725e+06	1.5035e+06	1.39695e+06	1.53123e+06	0	0	0	1.52847e+06	1.59556e+06	1.43391e+06	1.47935e+06	1.20843e+06	1.03507e+06	1.39862e+06
48	cysteic acid	1	0048_L-Cysteic_acid_negative_M-H167p9972_13p91	neg	no reference spectra available			C3H7NO5S	XVOYSCVBGLVSOL-REOHCLBHSA-N	72886	[M-H]-	167.997	167.997	0.000119694	0.712474	13.9137	14.0494	0.135699	33440052	30637872	30706854	27183788	26382274	37178288	27717694	35012872	17571092	36604952	29975222	21837478	8823339	19306052	16685859	45174988	22156128	42224608	21668342	23736556	31492956	23243974	23067780	22185428	9909944	9006391	9948945	19888804	19909992	12255899	16571393
82	cytidine	1	0018_cytidine_positive_M+H244p0928_6p51	pos	scoring algorithm error, MSMS match is good		NA	C9H13N3O5	UHDGCWIWMRVCDJ-XVFCMESISA-N	6175	[M+H]+	244.093	244.093	0.000222901	0.91318	6.50546	6.10022	0.405236	172626112	158231328	167505760	153964160	158907408	159005616	0	0	0	111238152	93163048	96489272	0	0	0	0	29705.5	0	144544640	139373984	163487216	0	2.50288e+06	0	0	0	0	222949	109500	110517	0
77	cytosine	1+	0013_cytosine_positive_M+H112p0505_4p45	pos			93	C4H5N3O	OPTASPLRGRRNAP-UHFFFAOYSA-N	597	[M+H]+	112.051	112.05	7.17928e-05	0.640718	4.44558	4.29958	0.146005	874009472	885895808	885692096	803434368	826259712	801189312	663038912	679644032	563190976	850843904	724512832	759590912	709456256	877189120	866645824	817327104	710469824	855653696	765276480	749450816	883571584	524639328	499564992	467097472	882524416	857284288	878301568	769438272	583569856	480350304	769834112
31	D-mannitol	1+	0031_D-mannitol_negative_M-H181p0718_9p04	neg			74	C6H14O6	FBPFZTCFMRRESA-KVTDHHQDSA-N	6251	[M-H]-	181.072	181.072	7.51824e-05	0.415208	9.03854	8.00357	1.03497	34645400	26077546	27275016	24539144	28717146	26623652	52884.9	68926.3	131549	29288216	27876550	25280090	52670.5	108772	117799	60097.5	48250.7	34629.8	25111846	23904322	21067930	102597	461315	87875.6	95830	72721	69950	60576.6	88425.6	49988.7	77697.8
79	deoxycytidine	1+	0015_2deoxycytidine_positive_M+H228p0979_5p20	pos			99	C9H13N3O4	CKTSBUTUHBMZGZ-SHYZEUOFSA-N	13711	[M+H]+	228.098	228.098	0.000271926	1.19215	5.20326	4.95358	0.249682	50997336	48956792	49441372	47430076	45725388	48327220	67368.7	68347.9	93780.2	35476208	31617016	34191584	67556.2	76228.3	75493.9	78156.8	76847.4	62818.4	44481072	41762232	48315648	114256	696545	164833	126605	114443	111724	82653	64174.3	59437.8	81292
93	ectoine	1+	0029_ectoine_positive_M+H143p0815_11p91	pos			92	C6H10N2O2	WQXNXVUDBPYKBA-YFKPBYRVSA-N	126041	[M+H]+	143.082	143.081	0.000147143	1.02839	11.9136	11.7826	0.130954	424732960	436571616	441142592	415653248	419129472	430460192	278906	284837	350350	427578848	360235136	408770592	403309120	434197440	403483680	444930624	392764160	472169952	80931192	78731944	86632960	432986656	411570496	416918240	431800448	440554304	450310752	413704064	302249312	257042224	410330176
52	fumaric acid	1+	0052_fumaric_acid_negative_M-H115p0037_15p82	neg			69	C4H4O4	VZCYOOQTPOCHFL-OWOJBTEDSA-N	444972	[M-H]-	115.004	115.004	8.64639e-05	0.751836	15.8215	16.0449	0.22341	18615722	18822334	19292904	19927312	20022542	18661424	83759	104340	91576.1	18053866	16721934	18758404	85286.3	81431.7	75191.2	82315.6	81776	97873.4	15681096	10696392	12928769	68747.3	71937.8	74165.7	3.07091e+06	3.4743e+06	2.55563e+06	87146.7	80812	85371.5	1.53924e+06
51	glutamic acid	1+	0051_L-glutamic_acid_negative_M-H146p0459_15p27	neg			87	C5H9NO4	WHUUTDBJXJRKMK-VKHMYHEASA-N	33032	[M-H]-	146.046	146.046	1.76219e-05	0.12066	15.2742	15.6606	0.386457	28713042	33402910	32955978	30797524	30676428	30514946	262860	301813	378993	22978316	25364748	24581820	704725	447052	579793	230646	381137	275740	7.97909e+06	4591982	5.93328e+06	477489	488458	519163	351051	321460	316172	706688	554246	459131	2464684
44	glutamine	1+	0044_L-glutamine_negative_M-H145p0619_13p69	neg			87	C5H10N2O3	ZDXPYRJPNDTMRX-VKHMYHEASA-N	5961	[M-H]-	145.062	145.062	5.78321e-06	0.0398672	13.6882	13.8881	0.199927	21515250	23253568	22244596	21867424	20133896	21818950	17815.7	17576.1	43018.9	593120	782664	552190	38806.7	67300.6	44714.6	128914	111646	144628	21592.1	32734	23730.5	19354.6	27295.2	22565.5	17098.7	16559.5	17653.1	22899	22809.2	21508.7	33573
55	glutaric acid	1+	0055_GLUTARIC_ACID_negative_M-H131p0350_11p01	neg		bad	88	C5H8O4	JFCQEDHGNNZCLN-UHFFFAOYSA-N	743	[M-H]-	131.035	131.035	1.5407e-05	0.11758	11.005	11.709	0.70398	6.49924e+06	3.56389e+06	3.53628e+06	3216529	3.29683e+06	3.06244e+06	11683036	2.9333e+06	3.29099e+06	2.9531e+06	3352121	3187653	3.42235e+06	3.06822e+06	3.08381e+06	15551264	3.22087e+06	3263934	2.06514e+06	1.4415e+06	1.98024e+06	3697292	3.48535e+06	3.66069e+06	3568374	4.10364e+06	3.51226e+06	3.56216e+06	2664228	2.20879e+06	3347378
28	guanosine	1+	0028_guanosine_negative_M-H282p0844_8p12	neg			85	C10H13N5O5	NYHBQMYGNKIUIF-UUOKFMHZSA-N	6802	[M-H]-	282.084	282.084	0.000300571	1.06554	8.12204	7.79053	0.331517	220875136	221934480	208732496	199952992	210509968	209789568	101869	57023	114190	194034976	182089408	160531072	5.55133e+06	6239681	7.38431e+06	34461.1	112545	143751	184972816	165044480	206472816	302396	1.55638e+06	512836	1.18514e+06	1.09473e+06	900966	2.76274e+06	2.38516e+06	1.71939e+06	145484
42	homoserine	1+	0042_L-homoserine_negative_M-H118p0509_13p26	neg			74	C4H9NO3	UKAUYVFTDYCKQA-VKHMYHEASA-N	12647	[M-H]-	118.051	118.051	9.35531e-05	0.79248	13.2579	13.3683	0.110422	34815016	36356256	36804812	36851244	39703484	35869728	68392.7	98577.9	107436	32428722	30620792	32224922	83115.2	72081	95551.3	54595	105488	59068.5	52275.7	69830.7	42294	87385.9	105067	86931.6	20400454	19966588	15615764	141797	111639	116650	26237528
99	hydroxyproline	1+	0035_cis-4-Hydroxy-D-proline_positive_M+H132p0655_13p06	pos			87	C5H9NO3	PMMYEEVYMWASQN-QWWZWVQMSA-N	440014	[M+H]+	132.066	132.065	5.74573e-05	0.435067	13.0592	12.6381	0.421094	31247856	32827456	33108414	31919866	33049092	32986780	19694480	19799584	18204830	25297480	19476966	22546010	27199756	30395214	29782712	32708342	28924818	32359636	28406288	30513108	30365480	10779232	10451532	10855164	31584826	32331082	33645684	122335	93227	1.26501e+06	30296602
75	hypoxanthine	1+	0011_hypoxanthine_positive_M+H137p0458_2p74	pos			99	C5H4N4O	FDGQSTZJBFJUBT-UHFFFAOYSA-N	790	[M+H]+	137.046	137.046	9.17286e-05	0.669328	2.73755	2.72909	0.00846356	692964096	716533248	696890112	676687616	683612480	678977536	1.04043e+06	1.13692e+06	1.03019e+06	1741751168	1392248576	1552852864	1839184384	2156679680	2121467904	2473636096	2130598528	2510571264	834306560	805030528	982888192	1220161	3.17959e+06	1.41164e+06	2354441728	2383570944	2423766528	2274538752	1923300224	1742282368	1646540800
23	inosine	1+	0023_inosine_negative_M-H267p0735_5p03	neg			88	C10H12N4O5	UGQMRVRMYYASKQ-KQYNXXCUSA-N	6021	[M-H]-	267.073	267.073	0.000458623	1.71722	5.03119	4.72958	0.301616	359960160	353860672	353993088	346433280	338336736	352437056	74639.8	53641.4	68131.9	231076608	229860128	222443200	1.27746e+06	1.24862e+06	1.45168e+06	124759	89053.3	122724	314716832	293344448	330978656	116723	1224901	191665	552681	489602	458207	1.17612e+06	1.09857e+06	889763	85680.6
32	isoleucine	1+	0032_l-isoleucine_negative_M-H130p0874_9p21	neg			94	C6H13NO2	AGPKZVBTJJNPAG-WHFBIAKZSA-N	6306	[M-H]-	130.087	130.087	1.06647e-05	0.0819808	9.20827	9.24285	0.0345815	32082564	30259578	30966244	34191224	34575156	31386834	782618	774776	777050	9701333	11537493	11326331	784958	795278	813850	884220	827255	865747	835377	865225	819723	748465	745726	810073	867386	854421	852352	844610	795270	766204	7.24293e+06
22	lactic acid	1	0022_L-Lactic_acid_negative_M-H89p0244_4p71	neg	no reference spectra available			C3H6O3	JVTAAEKCZFNVCJ-REOHCLBHSA-N	107689	[M-H]-	89.0244	89.0242	0.000186159	2.0911	4.71142	4.86518	0.153756	75722592	63531088	71793568	60081032	65758344	68354680	9296884	9498356	9460881	70926936	59605976	52621124	6171763	9857865	15250579	31636912	6666156	8617851	5694298	6316939	8846317	13001766	10394821	15374101	8.02364e+06	9725867	6.80355e+06	76326288	58881664	50659836	25028052
30	leucine	1+	0030_DL-Leucine_negative_M-H130p0874_8p83	neg			97	C6H13NO2	ROHFNLRQFUQHCH-UHFFFAOYSA-N	857	[M-H]-	130.087	130.087	1.28445e-05	0.0987374	8.82757	9.00683	0.179256	28705474	30346760	30681746	31110046	29692080	30213578	697811	708959	702014	10856590	12455344	11463866	736421	790601	735980	756019	682081	828625	739512	768666	693491	672230	745726	712957	755652	744389	766797	750603	730872	684933	7773239
112	lysine	1	0048_L-lysine_positive_M+H147p1128_16p32	pos	no reference spectra available			C6H14N2O2	KDXKERNSBIXSRK-YFKPBYRVSA-N	5962	[M+H]+	147.113	147.113	0.00014081	0.957156	16.321	16.9102	0.589219	38694544	39821856	38297776	37014284	31473728	34228568	160971	175381	304292	22507830	15812112	19232556	104914	132793	344076	177807	191755	324820	17845324	14743238	13237312	214899	350257	173891	11851178	10868690	11760734	6.32e+06	3711341	3.19277e+06	8688768
101	maltose	1	0037_maltose_positive_M+Na365p1054_13p45	pos	no reference spectra available			C12H22O11	GUBGYTABKSRVRQ-PICCSMPSSA-N	439186	[M+Na]+	365.105	365.105	0.000242529	0.664272	13.4471	13.3455	0.101528	4.01982e+06	4622102	4518632	4393242	4.60996e+06	4.39552e+06	0	0	11764	1.96139e+06	1.4638e+06	1.89181e+06	12976	0	0	1.70597e+06	1528499	1.66149e+06	0	0	0	14138	17374.2	14715	0	17321.2	0	16013.8	11435.2	11158.1	0
90	methionine	1	0026_L-methionine_positive_M+H150p0583_9p91	pos	low ms/ms score		11	C5H11NO2S	FFEARJCKVFRZRR-BYPYZUCNSA-N	6137	[M+H]+	150.058	150.058	6.05351e-05	0.40341	9.91461	9.8741	0.0405152	32896312	33881304	33844268	31045690	30247908	32176514	21973.3	26217.8	23485.1	25025562	18528276	23935420	221745	251261	194050	52691.3	46085.8	47890.4	40100.5	37842.5	20026.5	22662.7	20583	18785.4	11458988	11354418	8635693	5805178	4381073	3.75356e+06	19681686
49	N-acetyl-aspartic acid	1+	0049_997-55-7_negative_M-H174p0408_14p19	neg			81	C6H9NO5	OTCCIMWXFLJLIA-BYPYZUCNSA-N	65065	[M-H]-	174.041	174.041	0.000207037	1.18959	14.1881	14.2302	0.0420528	77071672	82684928	97120200	83678792	80644040	76497672	100215240	110415816	126051176	70720600	80556784	84076416	100773280	79824608	65100188	185569984	94740104	96420520	93383104	66333244	88061312	106451080	87878400	105019680	93622384	96910352	103430688	93665632	62032712	42651936	84046176
60	N-acetyl-glutamic acid	1	0060_2-acetamidopentanedioic_acid_negative_M-H188p0567_14p52	neg	no reference spectra available			C7H11NO5	RFMMMVDNIPUKGG-UHFFFAOYSA-N	185	[M-H]-	188.057	188.056	0.000537974	2.8607	14.515	14.7759	0.260898	280583456	292867552	291898944	291407168	307265568	298657472	268106112	264478432	273694848	270828192	276833344	277768704	254015984	241219312	237564624	256339856	270726784	264773872	245993520	237909744	252330288	270024608	265992304	264350016	200149904	205457744	203043376	279485728	239931392	182680032	273261280
108	N-alpha-acetyl-lysine	1+	0044_1946-82-3_positive_M+H189p1234_14p49	pos			90	C8H16N2O3	VEYYWZRYIYDQJM-ZETCQYMHSA-N	92907	[M+H]+	189.123	189.123	0.0002467	1.30444	14.4855	14.8596	0.374127	140175264	155166288	154973488	156261200	155794656	150365296	158619728	145364032	155537296	151582448	119293352	139055408	141124384	155098736	144249856	147778496	139361664	149808256	6.10699e+06	5.38912e+06	7270476	154015296	149919456	153024192	146484768	143735536	145475392	137774544	101024880	79131592	147901504
64	nicotinamide	1+	0000_nicotinamide_positive_M+H123p0553_0p93	pos			93	C6H6N2O	DFPAKSUCGFBDDF-UHFFFAOYSA-N	936	[M+H]+	123.055	123.055	0.000168862	1.37225	0.927663	0.999265	0.0716029	1141755392	1364889088	1075015808	880825088	959152960	1060837952	2.54638e+06	1.52418e+06	872072	576197696	381129344	415510560	5972184	9551699	3.64095e+06	528586	336835	520818	279541	256533	569607	1.08779e+06	975446	1.15235e+06	1314952	1.17955e+06	1.3074e+06	1070952	609204	446200	1.11777e+06
24	nicotinic acid	1+	0024_nicotinic_acid_negative_M-H122p0248_5p28	neg			90	C6H5NO2	PVNIIMVLHYAWGP-UHFFFAOYSA-N	938	[M-H]-	122.025	122.025	1.56578e-05	0.128316	5.281	5.74635	0.465355	119300104	115840776	118093072	102107240	104332376	111149456	214417776	251306016	189539584	142026816	122184344	111400912	126714008	174004304	149475696	170234464	135923936	180046928	160104704	144406192	179568176	186730352	197459712	195202528	175346496	181682704	177499888	144975360	117822384	95097720	138628288
114	ornithine	1+	0050_D-ornithine_positive_M+H133p0972_16p35	pos			92	C5H12N2O2	AHLPHDHHMVZTML-SCSAIBSYSA-N	71082	[M+H]+	133.097	133.097	0.000132906	0.998566	16.348	16.9416	0.593607	8888437	8848846	7418339	7.07292e+06	6997281	7.96865e+06	46765.2	82839.7	77920.8	5493403	3.84441e+06	4646595	29593.9	47052.4	114876	63032.8	80147.4	97674.2	3.17922e+06	3.23357e+06	2.90453e+06	47950.4	98159.1	95272.8	92407.6	55067.6	81174.7	4.06587e+06	2376560	1.7717e+06	70263.8
29	phenylalanine	1+	0029_L-phenylalanine_negative_M-H164p0717_8p47	neg			87	C9H11NO2	COLNVLDHVKWLRT-QMMMGPOBSA-N	6140	[M-H]-	164.072	164.072	1.05755e-05	0.0644569	8.46932	8.68132	0.212008	38897048	44683260	45154656	40433068	42272380	42532732	53492.9	60967.6	87362.4	30462270	30227402	30072410	169177	229538	165655	130801	123947	162368	49190.7	51608.7	42023.4	92247	111882	105549	27626786	27274516	26711504	15788942	12769336	10539447	22402908
92	pipecolic acid	1+	0028_l-Pipecolic_acid_positive_M+H130p0863_10p43	pos			95	C6H11NO2	HXEACLLIILLPRG-YFKPBYRVSA-N	439227	[M+H]+	130.086	130.086	8.38741e-05	0.644758	10.4293	10.4442	0.0149205	171931312	181353872	185489872	176476592	179819632	183639088	101431760	101521344	102067736	175875200	141697856	170578032	166558368	185087520	173913920	181658240	163595856	190356928	168337616	168989408	177444048	95894056	88745768	89938848	181285456	188933952	184061632	161184464	112967528	98603008	169497904
91	proline	1+	0027_L-proline_positive_M+H116p0706_10p38	pos			98	C5H9NO2	ONIBWKKTOPOVIA-BYPYZUCNSA-N	145742	[M+H]+	116.071	116.07	0.000108426	0.934136	10.3814	10.1995	0.18187	82883912	88418496	81542720	84479440	86177240	85335240	480020	521002	561916	59032808	48122228	57159556	433211	838083	747796	605978	381079	809553	44386392	41397188	39522272	387978	635866	505479	365259	327840	424042	354978	388951	319881	405041
69	pyridoxine	1+	0005_pyridoxine_positive_M+H170p0812_1p83	pos		bumpy	89	C8H11NO3	LXNHXLLTXMVWPM-UHFFFAOYSA-N	1054	[M+H]+	170.081	170.081	0.000298118	1.7528	1.83275	1.92265	0.0898968	1986966528	2017065728	2012505216	1889724416	1897173120	1882534528	3544231936	3761660928	3172249856	2050607360	1701537792	1692228096	1796074240	2165894912	1989837440	1958106496	1846666496	2120440704	1747480576	1637558912	2019554560	3417841408	3342011648	3294304256	1928585856	1885255040	2126525440	1817078272	1369700608	1196252032	1852318208
62	pyroglutamate	1+	0062_D-Pyroglutamic_acid_negative_M-H128p0353_10p71	neg			90	C5H7NO3	ODHCTXKNWHHXJC-GSVOUGTGSA-N	439685	[M-H]-	128.035	128.035	5.13354e-05	0.400947	10.7125	10.7398	0.027304	33360066	33516354	32261006	33683816	33769564	34256524	705694	682079	762075	25611380	24189336	24764532	589050	423315	785843	715994	796446	457498	31939014	31304928	32810604	757691	934437	861937	574885	543671	654153	33013450	29628134	23279412	838101
50	raffinose	1+	0050_RAFFINOSE_negative_M-H503p1618_14p88	neg			87	C18H32O16	MUPFEKGTMRGPLJ-ZQSKZDJDSA-N	439242	[M-H]-	503.162	503.163	0.00111812	2.2222	14.8816	15.1077	0.226054	38222008	38170372	37420000	35743256	36465596	36687344	0	0	10248.4	33152286	32772560	32449434	0	0	9049.23	28853524	28752938	33683624	33617140	30641598	34447824	16102.7	32441.5	15392.3	9408.38	0	8365.57	31775112	29165884	21801058	30578140
11	salicylate	1+	0011_Salicylate_negative_M-H137p0244_1p88	neg			87	C7H6O3	YGSDEFSMJLZEOE-UHFFFAOYSA-N	54675850///338	[M-H]-	137.024	137.024	0.000120764	0.88133	1.87539	2.12523	0.249843	1324513408	1374933376	1353651456	1294798976	1178181760	1300279296	1408825728	1495858688	1280461952	1355844480	1318014848	1276669312	1207951232	1409606656	1309054208	1258006784	1114642560	1354285952	19592820	17565500	27814460	1338161280	1298936448	1270173696	1409875712	1401463936	1406306048	1308946560	1141591552	964292544	1268253824
45	serine	1	0045_L-serine_negative_M-H104p0353_13p69	neg	no reference spectra available			C3H7NO3	MTCFGRXMJLQNBG-REOHCLBHSA-N	5951	[M-H]-	104.035	104.035	9.3842e-05	0.902021	13.6896	13.8333	0.143705	19154764	18471656	19851140	19074794	19616898	18790240	83265.5	105646	218504	9977005	9323826	9334365	77613.5	115225	249225	300684	225554	277263	73364.4	99667.9	71043.7	135647	128964	472624	117511	120215	137727	169506	92231.7	188470	1.92603e+06
41	shikimic acid	1+	0041_shikimic_acid_negative_M-H173p0455_13p05	neg			78	C7H10O5	JXOHGGNKMLTUBP-HSUXUTPPSA-N	8742	[M-H]-	173.046	173.046	2.79918e-06	0.016176	13.0488	12.8879	0.160917	5695671	6.08299e+06	5720034	5.71624e+06	5.94245e+06	5487893	45259.5	56197.5	113433	5286277	5.5567e+06	5697221	284938	98372.6	182785	17664194	5.61671e+06	5737771	6.81109e+06	5717664	6.31354e+06	6.69964e+06	6264231	6.60303e+06	6707347	7.09886e+06	6798265	7.94045e+06	6.07091e+06	5374474	5444183
63	succinate	1+	0063_succinic_acid_negative_M-H117p0193_9p48	neg			78	C4H6O4	KDYFGRWQOYBRFD-UHFFFAOYSA-N	1110	[M-H]-	117.019	117.019	4.02859e-05	0.344267	9.484	8.59725	0.886749	146804592	74768640	70867400	71255616	72067392	74541528	1.18395e+06	794635	1.3188e+06	86219736	70082104	68282360	3493794	3.12122e+06	4.05631e+06	92792.6	2.63388e+06	2.90578e+06	69162904	59993708	67170832	886396	800785	704279	44629884	47374252	39800420	1.3626e+06	988473	558306	44886560
96	sucrose	1	0032_sucrose_positive_M+H343p1235_12p85	pos	no ms/ms			C12H22O11	CZMRCDWAGMRECN-UGDNZRGBSA-N	5988	[M+H]+	343.123	343.123	0.000754213	2.19808	12.8504	12.5562	0.294259	83877.8	102556	89100.2	93542.9	76899.8	90605.6	0	0	0	48654.4	28029.8	35758.2	0	0	0	0	0	0	0	0	0	0	0	0	0	0	0	75052.4	44842.1	32125.5	0
8	syringic acid	1+	0008_SYRINGIC_ACID_negative_M-H197p0455_1p30	neg			84	C9H10O5	JMSVCTWVEWCHDZ-UHFFFAOYSA-N	10742	[M-H]-	197.046	197.045	4.34893e-05	0.220707	1.30195	1.52286	0.220909	99395464	82884200	91246064	76836112	69563952	76331696	234382448	248790656	134353376	95037160	76929944	70936016	62925556	105573824	93599224	258444896	60252036	102272240	61645276	52499308	85065256	79250544	83345176	78496160	113903400	108393744	146850800	78797008	79449512	55213124	86024584
38	taurine	1	0038_taurine_negative_M-H124p0074_11p60	neg	no reference spectra available			C2H7NO3S	XOAAWQZATWQOTB-UHFFFAOYSA-N	1123	[M-H]-	124.007	124.007	6.36314e-05	0.513126	11.5958	11.0374	0.558347	13177361	15296833	14859047	14514867	14110327	13704371	14454636	14267425	15476058	13343992	14121529	13244464	13919813	13847209	12606603	13157071	15603348	14988969	14498307	14165052	15971476	16063298	15569842	14956417	15316538	15001727	15466032	0	0	56040.1	14456170
39	threonine	1+	0039_L-threonine_negative_M-H118p0510_12p89	neg			72	C4H9NO3	AYFVYJQAPQTCCC-GBXIJSLDSA-N	6288	[M-H]-	118.051	118.051	7.76825e-05	0.658042	12.8855	12.9097	0.0241528	27145992	29384158	29841388	29124930	31646454	30260112	1.17484e+06	1462747	1.45936e+06	20586052	19280502	18807110	59933.6	62835.8	127334	77813.9	118148	83628.6	55625.9	73206.2	40318.2	917273	848756	1.00476e+06	501061	521984	491035	79061.6	51977.9	81260.1	16417620
65	thymine	1+	0001_thymine_positive_M+H127p0502_0p96	pos			93	C5H6N2O2	RWQNBRDOKXIBIV-UHFFFAOYSA-N	1135	[M+H]+	127.05	127.05	9.92441e-05	0.781141	0.960422	1.18389	0.223473	92307408	101127456	95644264	78639488	70937304	86216320	185107808	168558416	119795264	151731216	116612168	120129328	104450568	164179472	136647568	123701456	105030360	142960352	88237072	77943456	96166576	146942048	158895024	147112032	148320272	143847968	138165360	106093016	89173888	75297672	126659904
47	trehalose	1	0047_trehalose_negative_M-H341p1089_13p82	neg	no reference spectra available			C12H22O11	HDTRYLNUVZCQOY-LIZSDCNHSA-N	7427	[M-H]-	341.109	341.109	0.000112306	0.329237	13.8197	13.9243	0.104551	20167894	22825342	21236020	22188990	22419714	21406436	16171.2	25394.1	62947.7	7232825	8.14782e+06	7385331	28558.9	17442.9	17766.6	152374	128380	158368	95956.3	92251.5	95632.8	26328.5	216343	60030.5	23235.9	37763.8	33285.7	115761	136279	86911.8	92394.7
89	tryptophan	1+	0025_D-Tryptophan_positive_M+H205p0972_9p64	pos			74	C11H12N2O2	QIVBCDIJIAJPQS-SECBINFHSA-N	9060	[M+H]+	205.097	205.097	0.000192488	0.938522	9.63838	9.80556	0.167175	53674840	52773868	55879300	50605368	53671120	52634348	37316	44774.9	34259	40494000	33854244	40141764	28340.9	36020.4	42642.4	36580.4	32079.3	31804.4	142183	57992.4	47886.1	40360	58254.9	45626.8	46246664	44220152	48533616	42402540	31016738	25886198	30189586
4	uracil	1+	0004_uracil_negative_M-H111p0200_1p10	neg		slight split peak	96	C4H4N2O2	ISAKRJDGNUQOIC-UHFFFAOYSA-N	1174	[M-H]-	111.02	111.02	9.30643e-06	0.0838266	1.09559	1.28649	0.190899	227178448	216732736	220689968	201512544	203390896	210194000	700136704	735078912	617252992	574816256	489195232	500602624	545536704	673919168	613209536	649082752	519481344	690952256	234645552	238115984	290174048	691574784	644823168	660052672	660378368	638528576	639577984	583948864	495693568	419782656	569956224
73	uridine	1+	0009_uridine_positive_M+H245p0768_2p57	pos			92	C9H12N2O6	DRTQHJPVMGBUCF-XVFCMESISA-N	6029	[M+H]+	245.077	245.075	0.00183626	7.49261	2.56565	2.4357	0.129955	12656288	13871710	11897741	11677030	11092104	11937877	0	60025.3	35573.1	4365329	3.53519e+06	3391470	53681.4	87746.1	51060.9	44831.2	38797.7	0	4.33058e+06	3.56274e+06	5221239	111196	106618	80461.8	88639.5	47167.2	61342.8	0	47198.6	0	0
115	urocanate	1+	0051_urocanic_acid_positive_M+H139p0502_7p31	pos			71	C6H6N2O2	LOIYMIARKYCTBW-OWOJBTEDSA-N	736715	[M+H]+	139.05	139.05	1.7985e-05	0.129342	7.30975	8.03852	0.728774	112353824	91002496	94356632	88825672	89145696	91674408	30233554	33793280	21499432	112541872	68801744	79581864	73591056	117579152	93002344	878477	874480	1.34945e+06	87763808	89269312	76835640	81354160	75643536	74603376	91220568	82893648	86793960	56116424	45093372	34859116	74782272
37	valine	1+	0037_L-valine_negative_M-H116p0717_10p52	neg			74	C5H11NO2	KZSNJWFQEVHDMF-BYPYZUCNSA-N	6287	[M-H]-	116.072	116.072	6.78566e-05	0.584609	10.5224	10.4066	0.115777	27746064	33817816	33090354	32145586	31827630	32758206	82956.3	109252	84385.9	12337331	14795464	13745077	72495.1	176510	119232	88326.7	71488.5	165631	88824.8	68530	72750.3	79589.8	99373.9	119060	151849	152693	164382	85097.4	73192.1	69217.6	13746944
6	vanillic acid	1+	0006_Vanillic_acid_negative_M-H167p0350_1p25	neg			81	C8H8O4	WKOLLVMJNQIZCI-UHFFFAOYSA-N	8468	[M-H]-	167.035	167.035	0.000103024	0.616781	1.25247	1.43242	0.179952	52026688	54407400	48757180	51106756	47835052	49249452	184230752	174456064	113012344	68377480	55210832	57045876	50471464	76067864	66348776	70912664	51317272	72933256	51707216	55503272	57253240	62295392	59820200	61496324	146128672	137895152	155449568	67522408	77057840	48620956	98897064
14	xanthine	1+	0014_xanthine_negative_M-H151p0261_2p40	neg			93	C5H4N4O2	LRFVTYWOQMYALW-UHFFFAOYSA-N	1188	[M-H]-	151.026	151.026	0.000154463	1.02276	2.3977	2.35736	0.0403429	487516704	482794752	475739104	437157376	437180256	459647008	547026	488700	456968	551471936	487351904	444676448	486031904	597303040	577175296	664880000	549365696	652905408	419365088	417423136	510149088	545782	1.21024e+06	750967	688028672	689037312	696467456	540131072	487329728	402482784	576558400
33	xanthosine	1+	0033_xanthosine_negative_M-H283p0684_9p30	neg			87	C10H12N4O6	UBORTCNDUKBEOP-UUOKFMHZSA-N	64959	[M-H]-	283.068	283.068	6.22728e-05	0.219992	9.29703	9.78256	0.485525	79202744	90105840	88783264	78809232	77071704	79270560	18732882	19865760	20785526	70150952	78007088	68754776	46744712	43466656	47337776	85822904	44328396	45127560	49720556	43009704	48378112	49673084	49417992	45949772	86794408	83176256	80450664	64489712	48501068	34685696	65835712
46	Y-Aminobutyric acid	1+	0046_4-aminobutyric_acid_negative_M-H102p0561_13p74	neg			90	C4H9NO2	BTCSSZJGUNDROE-UHFFFAOYSA-N	119	[M-H]-	102.056	102.056	6.88574e-05	0.674701	13.7416	13.5086	0.233057	9129486	9732261	9832897	9633050	9727577	9685121	22489.3	26201.9	25755.9	9059820	9923248	9629734	19733.7	24539.9	23239.5	23723.1	20610.6	24348.1	10249428	9007547	9961975	20345.3	36190.4	17580.5	9887037	10176404	10584876	10104447	8.119e+06	6.30899e+06	9232253
[truncated: 32 more columns]
