# Supplementary material for: Substrate Utilization and Competitive Interactions Among Soil Bacteria Vary With Life-History Strategies
Source: Front Microbiol. 2022 Jun 9;13:914472. doi: 10.3389/fmicb.2022.914472 (PMC9225577; doi:10.3389/fmicb.2022.914472)
Supplement: Supplementary file 1 [file Data_Sheet_1.ZIP › Table S4_Sequential growth LCMS features.xlsx]

## Sheet: Table S4_set1_neg
row.ID	row.m.z	row.retention.time	1_spent.sterile.on.iso1_A	2_spent.sterile.on.iso1_B	3_spent.sterile.on.iso1_C	4_spent.iso2.on.iso1_A	5_spent.iso2.on.iso1_B	6_spent.iso2.on.iso1_C	7_spent.iso4.on.iso1_A	8_spent.iso4.on.iso1_B	9_spent.iso4.on.iso1_C	10_spent.iso6.on.iso1_A	11_spent.iso6.on.iso1_B	12_spent.iso6.on.iso1_C	13_spent.iso13.on.iso1_A	14_spent.iso13.on.iso1_B	15_spent.iso13.on.iso1_C	16_spent.iso15.on.iso1_A	17_spent.iso15.on.iso1_B	18_spent.iso15.on.iso1_C	19_spent.iso18.on.iso1_A	20_spent.iso18.on.iso1_B	21_spent.iso18.on.iso1_C	22_spent.iso19.on.iso1_A	23_spent.iso19.on.iso1_B	24_spent.iso19.on.iso1_C	25_spent.sterile.on.iso2_A	26_spent.sterile.on.iso2_B	27_spent.sterile.on.iso2_C	28_spent.iso1.on.iso2_A	29_spent.iso1.on.iso2_B	30_spent.iso1.on.iso2_C	31_spent.iso4.on.iso2_A	32_spent.iso4.on.iso2_B	33_spent.iso4.on.iso2_C	34_spent.iso6.on.iso2_A	35_spent.iso6.on.iso2_B	36_spent.iso6.on.iso2_C	37_spent.iso13.on.iso2_A	38_spent.iso13.on.iso2_B	39_spent.iso13.on.iso2_C	40_spent.iso15.on.iso2_A	41_spent.iso15.on.iso2_B	42_spent.iso15.on.iso2_C	43_spent.iso18.on.iso2_A	44_spent.iso18.on.iso2_B	45_spent.iso18.on.iso2_C	46_spent.iso19.on.iso2_A	47_spent.iso19.on.iso2_B
1	156.99	9.5714	125000000	103000000	98200000	129000000	109000000	106000000	154000000	142000000	143000000	120000000	144000000	129000000	122000000	117000000	122000000	116000000	157000000	127000000	102000000	98300000	110000000	121000000	122000000	138000000	91900000	147000000	121000000	117000000	119000000	116000000	254000000	144000000	109000000	128000000	95300000	114000000	124000000	130000000	107000000	141000000	124000000	140000000	122000000	105000000	147000000	141000000	112000000
2	188.056	14.7564	134000000	43185.8	172281	56819	38350.7	54156	146000000	137000000	135000000	75408.8	48898.6	59796.6	141000000	77415.6	140000000	46241.9	139000000	126000000	73855.2	39008	87274	71135.1	32451.1	159000000	41725.7	155000000	140000000	27192.1	42937.3	123000000	81400000	78961.2	45541.9	145000000	40605.6	131000000	93281.7	39127.4	37249.5	56446.9	135000000	142000000	140000000	32695.5	171000000	57568	34340
3	263.128	1.1011	410000000	298000000	323000000	341000000	329000000	353000000	395000000	391000000	374000000	312000000	316000000	279000000	417000000	288000000	409000000	286000000	361000000	420000000	273000000	311000000	274000000	293000000	344000000	424000000	373000000	391000000	410000000	356000000	298000000	394000000	126000000	301000000	333000000	435000000	303000000	415000000	328000000	304000000	329000000	300000000	430000000	390000000	414000000	302000000	401000000	315000000	358000000
4	187.109	14.9755	76200000	109000000	110000000	105000000	114000000	100000000	88600000	76900000	80700000	108000000	115000000	111000000	77400000	114000000	81700000	80000000	54200000	49500000	98700000	104000000	104000000	115000000	104000000	87800000	106000000	90400000	81800000	103000000	108000000	68800000	32900000	116000000	114000000	80700000	108000000	71400000	104000000	109000000	104000000	83900000	56600000	56300000	77200000	111000000	88800000	111000000	89500000
5	135.031	2.7209	65451.7	75568.6	144484	279568	165216	215690	481686	427809	881422	395699	353067	351003	6.79214e+06	10500000	7178998	32300000	22400000	22400000	174565	186057	252164	124626	281461	96267.6	310534	143458	125915	144800	81991.1	40106.6	104851	594957	604527	194753	309735	156269	2257429	2.35644e+06	2.23223e+06	14200000	8498601	8553991	199379	292152	220651	121514	117463
6	151.026	2.23564	343113	493832	785865	5.01102e+06	3.7816e+06	4118734	77600000	65500000	43600000	176000000	201000000	183000000	66700000	92900000	69100000	284000000	223000000	229000000	2.69236e+06	2853590	2.91641e+06	3.32069e+06	3.20093e+06	2.55436e+06	944284	461028	356740	365909	283002	171944	60375.1	389426	486642	1.53285e+06	2.51484e+06	1.17694e+06	2.55208e+06	2708169	2482041	7.52037e+06	4.83451e+06	4.73069e+06	1.292e+06	1.81913e+06	1.42268e+06	3.35488e+06	2.61506e+06
7	148.063	1.80221	5961315	7.46549e+06	8677781	6362267	6.57003e+06	5943028	136000000	126000000	103000000	129000000	164000000	145000000	17900000	22400000	17800000	8602931	7299563	6.39627e+06	15300000	17200000	15900000	8.27855e+06	9127177	9145703	38500000	58400000	56600000	42800000	47800000	36900000	12400000	49200000	39100000	37300000	37900000	30900000	51900000	55100000	49300000	67300000	43500000	46500000	44400000	54000000	54900000	64900000	44800000
8	209.118	1.01859	276000000	244000000	197000000	215000000	208000000	196000000	244000000	269000000	237000000	177000000	233000000	227000000	276000000	217000000	250000000	209000000	269000000	259000000	171000000	210000000	195000000	233000000	215000000	292000000	197000000	278000000	247000000	218000000	200000000	256000000	73700000	220000000	171000000	212000000	160000000	190000000	204000000	204000000	207000000	194000000	202000000	194000000	241000000	198000000	243000000	287000000	186000000
9	527.264	1.10338	232000000	230000000	252000000	238000000	253000000	236000000	254000000	221000000	223000000	235000000	253000000	221000000	235000000	229000000	217000000	231000000	246000000	222000000	227000000	262000000	205000000	201000000	237000000	250000000	261000000	248000000	247000000	254000000	228000000	230000000	81300000	278000000	261000000	258000000	230000000	209000000	257000000	229000000	252000000	268000000	227000000	244000000	243000000	224000000	260000000	250000000	248000000
10	170.833	6.6443	40700000	20349	35763.9	27337.7	15786.6	45514.3	43800000	33800000	40400000	34287.8	28146.7	26205.5	41300000	25488.1	40000000	23997.6	39500000	35200000	25747.6	33122.4	21379.5	32760.3	36420.8	45400000	34668.9	41700000	36800000	36100.2	26076.1	37100000	16800000	16674.8	42008.3	43200000	34702.6	39800000	31225.2	26030.4	28308	37387.7	40000000	39700000	36300000	24963.9	44800000	34548.5	36345.6
11	174.04	14.2847	85100000	28793.4	25271.1	17963.2	30537.6	58856.8	88900000	78400000	82200000	47303.7	35497.4	37356.9	86000000	63625.3	85900000	38052.4	82600000	80000000	36887	25147.6	47226.4	38896	18072.8	90400000	27658.2	101000000	92200000	18110.7	37234.8	79700000	58700000	36748.1	28150	87100000	22128.7	80100000	102956	42968.7	32146.2	39267.1	83500000	82100000	84500000	27180.7	103000000	44183.6	18204.7
12	266.089	6.23665	546672	53538.3	79143.9	54659.9	146675	46983.4	1.04462e+06	1.11532e+06	1.20607e+06	195142	6639381	6449928	81105.8	89558.7	75249.1	94383	88254.1	77570.3	89569.4	141802	2.20314e+06	3962688	121049	2.55219e+06	67031.8	334339	353524	40132	79291	34806.1	144036	2.38562e+06	81456.9	2.32372e+06	172729	2.13979e+06	28663.6	87209.6	48081.2	24173.8	47981	111695	511606	126426	486259	3.29213e+06	150217
13	352.944	9.53656	24300000	14200000	15800000	15500000	12600000	17000000	26000000	24500000	24600000	13500000	17600000	15600000	23900000	15900000	24200000	15400000	27600000	24600000	12200000	12400000	13900000	15900000	21200000	26100000	14400000	26100000	23200000	14500000	15400000	22300000	17500000	19300000	19100000	24700000	12600000	22500000	13400000	15200000	12200000	17400000	24000000	25800000	24000000	14900000	26000000	17800000	23100000
14	251.078	3.44891	26882.7	28453.9	47865.2	30514	16398.9	30692.3	32302.7	25693.3	112940	63831	38167	44339	47116.3	48021.7	43913.3	10444.1	21969.9	11073.2	203632	243175	241780	210586	218117	214937	60298.5	40202.7	33753.1	33548.7	12021.3	7922.15	10091.1	57392.2	68356.1	41345.6	56195.2	24764.4	16896.3	15606.4	29335.2	0	6569.27	8557.14	249777	227773	220946	195987	181859
15	172.83	6.63473	32900000	0	16495.7	10779.2	9789.61	20977.5	35000000	27100000	33000000	16949.5	0	0	33100000	14677.4	32200000	16258.9	31300000	28600000	0	21966.1	12292.2	15370.2	20225.6	36100000	9490.9	33300000	29100000	21200.3	12056.6	29300000	13300000	0	19514.5	34500000	20722.1	31500000	10184.6	20935.3	19447.9	11716.6	31900000	32300000	29200000	9238.48	35800000	21072.9	24300.5
16	227.067	1.65761	82661	116300	137077	56266.6	47641.9	44744	261310	248636	334405	654288	815879	714794	53683.6	87036.1	48223.3	45768.4	50373.1	47224.5	416686	440618	430548	768090	705854	623427	133308	84814.4	74981.3	62445.6	56586.8	36974	65668	401309	316900	551328	587925	453406	65136.4	74023.2	53621.5	50484.8	31888	70222.1	312799	450055	392081	973448	636647
17	426.967	0.853743	182000000	337000000	271000000	263000000	239000000	234000000	187000000	252000000	240000000	270000000	260000000	264000000	182000000	345000000	179000000	338000000	205000000	244000000	288000000	321000000	299000000	323000000	277000000	216000000	247000000	222000000	218000000	271000000	325000000	181000000	70900000	349000000	311000000	226000000	371000000	202000000	358000000	306000000	281000000	358000000	177000000	226000000	202000000	326000000	219000000	427000000	231000000
19	151.04	1.32038	189000000	405000000	396000000	375000000	367000000	333000000	199000000	202000000	198000000	391000000	531000000	480000000	181000000	440000000	81800000	474000000	261000000	204000000	369000000	395000000	386000000	428000000	357000000	196000000	420000000	266000000	208000000	387000000	430000000	190000000	182000000	534000000	376000000	213000000	429000000	184000000	451000000	483000000	418000000	574000000	217000000	260000000	212000000	416000000	267000000	564000000	344000000
20	277.059	1.46004	549010	227279	341414	128979	82222.2	101016	4.96824e+06	4460987	5.13861e+06	6396067	6526857	6517484	128800	116325	75620	147994	258828	157511	2.08557e+06	2.34462e+06	2.36684e+06	2.7235e+06	3.0287e+06	6.38722e+06	411850	432284	408251	116773	81053.7	59567.9	1.45924e+06	1.66439e+06	2.51442e+06	8731107	6.00479e+06	6.09556e+06	61214.8	105906	69290.4	66014.7	37449.9	311480	3.94301e+06	2.25865e+06	4212969	2378016	2.71699e+06
21	426.967	1.11457	195000000	316000000	251000000	236000000	189000000	249000000	203000000	269000000	216000000	226000000	244000000	262000000	188000000	304000000	188000000	268000000	222000000	267000000	222000000	281000000	270000000	365000000	238000000	262000000	204000000	281000000	223000000	284000000	305000000	192000000	118000000	295000000	300000000	233000000	331000000	212000000	311000000	301000000	289000000	344000000	191000000	278000000	243000000	292000000	264000000	339000000	255000000
22	271.061	4.66227	159000000	102000000	1.88674e+06	1.7794e+06	1.60743e+06	1.507e+06	144000000	137000000	138000000	1.96205e+06	110000000	107000000	157000000	1.47118e+06	151000000	110000000	142000000	154000000	1.26943e+06	1.51093e+06	98000000	109000000	2.3467e+06	169000000	1.71411e+06	145000000	153000000	1.75309e+06	2.81353e+06	142000000	29200000	109000000	2.06818e+06	150000000	1906309	143000000	106000000	2941476	1.55644e+06	98000000	150000000	141000000	146000000	108000000	138000000	115000000	1.34304e+06
23	139.032	2.56543	176000000	189000000	196000000	195000000	190000000	189000000	171000000	165000000	174000000	194000000	235000000	209000000	173000000	205000000	176000000	208000000	178000000	173000000	183000000	199000000	184000000	205000000	190000000	182000000	194000000	177000000	165000000	189000000	194000000	163000000	54200000	221000000	184000000	177000000	190000000	159000000	197000000	197000000	186000000	228000000	173000000	172000000	165000000	191000000	173000000	236000000	178000000
24	283.068	8.73893	58000000	1.04596e+06	1.00219e+06	296995	312683	282220	59100000	53600000	58000000	738908	1067795	879718	47000000	632981	47500000	646936	45400000	44300000	929170	1.00413e+06	942872	1.16786e+06	914200	62200000	7956.66	47125.9	41643	9066.15	21022.7	42726.8	62439.9	16460.4	19651.4	313207	19680.3	339320	10423.2	23263	11176	22503	14412.6	69899.4	239141	21704.1	275612	27924.6	10505.7
25	148.063	6.18755	4.19183e+06	21095.6	22297.5	14344.7	20853	24231.6	99000000	97200000	74600000	36967.1	41177.6	38169.2	75400000	24987.3	74500000	13964.9	5138294	4.75501e+06	21252.8	14280.8	23230.2	18632	18085.2	5.28882e+06	46023.5	206000000	223000000	45196	41665.6	213000000	57400000	47726.7	160000000	223000000	46263.5	221000000	37235.6	45870.9	46350.2	36185.8	213000000	217000000	225000000	45557.3	207000000	60601.9	209000000
26	302.066	6.30744	349092	70102	93027.7	48229.3	42066.7	34353.3	1.00078e+06	107875	985920	110271	277071	83574.8	63415.1	27159.3	63074.8	44716.2	71651.7	65484.6	117523	254862	127343	91227.6	103156	2.16878e+06	20531.4	250220	320181	25350	36082.2	53968.5	255513	54204.7	119041	2.20265e+06	110199	170047	29775.8	28515.9	24622.1	30846.6	26532.7	90050.5	364796	125294	498649	209834	70969.3
27	263.044	1.66063	366023	455795	627826	178699	132801	179639	1.31094e+06	1.212e+06	1.60846e+06	3114477	2.96553e+06	3.04396e+06	185982	247390	146480	121989	106057	100453	1.75921e+06	1.97086e+06	2.04862e+06	3.76997e+06	3.39603e+06	3.29582e+06	572775	304952	282150	196611	177994	60787	380547	1.06436e+06	1.52803e+06	2423392	2959519	1797478	214195	210732	189332	92561.4	69518.9	228578	1.56378e+06	1.96406e+06	1.97668e+06	3.03013e+06	2692022
28	111.02	1.29119	250000000	284000000	292000000	297000000	294000000	298000000	268000000	242000000	271000000	308000000	371000000	330000000	251000000	319000000	199000000	331000000	337000000	283000000	277000000	300000000	270000000	311000000	285000000	266000000	283000000	278000000	231000000	299000000	298000000	233000000	158000000	310000000	296000000	289000000	316000000	248000000	288000000	291000000	282000000	353000000	291000000	314000000	226000000	272000000	273000000	314000000	261000000
29	163.04	1.43408	309000000	3.62966e+06	4353788	175874	235026	197406	305000000	279000000	296000000	6.36074e+06	7.25963e+06	5992491	287000000	4.16437e+06	219000000	9193860	329000000	301000000	3.49854e+06	3.78165e+06	3664904	3.84732e+06	3793426	330000000	269366	940782	926840	155981	183581	1.25476e+06	519302	318163	214318	1.65484e+06	247259	1.48196e+06	145637	217988	182925	197498	1.32617e+06	1.42335e+06	1.03208e+06	208111	1.09291e+06	304990	174960
30	241.083	1.45728	37207.4	69217	100428	44380.2	17492	38521.6	452342	412175	421932	1.58903e+06	2.01186e+06	1567840	0	33444.7	14360.5	13597.6	20820.2	23760.2	584372	674449	568498	725626	784746	531393	141337	55596	39696	37770.5	38399.4	0	103632	724192	674231	1.20172e+06	1630819	1.12881e+06	15849.2	40022.7	29407.3	9825.57	30156.4	52963.3	366076	597986	423988	883175	631086
31	187.092	8.28346	24000000	70942.8	67460.1	67120.3	73727.3	73200.7	29200000	26000000	29200000	71918.4	74376.4	78772.3	26400000	86754.6	29400000	81084.7	28600000	25200000	68690.9	89593.2	83799.4	77441.7	62026.2	26000000	66252.4	29500000	27900000	58743.1	73177.7	20400000	19400000	77063	64098.4	25900000	80347.8	28100000	69727.1	84530.6	81056.8	91565.2	28600000	29700000	29100000	99155.8	30700000	83843.9	55781.8
32	450.921	9.55432	14500000	8064130	9385672	9179566	9793389	9900630	15200000	14500000	14400000	9748418	10000000	8768498	14200000	9328058	15000000	8942644	16300000	15000000	8228315	7.12739e+06	7.91989e+06	9419268	12500000	15900000	8532277	15500000	14100000	11500000	9376209	13400000	8.20035e+06	11000000	11100000	14800000	7.15235e+06	13500000	7674687	8904141	9304588	9968950	14300000	15000000	14500000	8530676	15000000	10300000	13500000
33	278.054	6.36062	124868	152734	180276	156810	155347	125215	820529	594484	537932	953896	3094295	3.14225e+06	222132	433288	330641	126629	132840	112678	773691	551427	742793	1076810	242071	1.1398e+06	192735	718884	1.21349e+06	22376	64326	37350.5	228788	977309	248475	1565392	1.90025e+06	1.34385e+06	231499	216529	151073	30766.8	0	63619.5	641848	1032230	796316	1.46974e+06	104327
34	107.05	1.31983	106000000	158000000	160000000	161000000	150000000	151000000	90100000	99200000	94200000	170000000	165000000	151000000	104000000	142000000	47900000	160000000	120000000	118000000	136000000	152000000	136000000	143000000	173000000	113000000	186000000	123000000	118000000	180000000	147000000	110000000	30300000	161000000	174000000	124000000	184000000	113000000	176000000	160000000	170000000	174000000	131000000	130000000	127000000	167000000	127000000	172000000	174000000
35	125.035	1.19562	226000000	325000000	314000000	342000000	348000000	323000000	240000000	218000000	235000000	322000000	443000000	395000000	218000000	401000000	209000000	386000000	264000000	242000000	334000000	343000000	332000000	375000000	289000000	241000000	336000000	263000000	228000000	329000000	419000000	215000000	152000000	478000000	328000000	251000000	363000000	224000000	377000000	397000000	363000000	504000000	230000000	263000000	213000000	354000000	246000000	446000000	278000000
36	131.082	14.8423	77949.4	70015.7	81437.8	16370.5	26438.3	21543	45249.6	44874.8	49111.3	33093.6	38028.5	32851	59591.4	68116.6	72813.1	27206.1	45292.7	42152.5	94382.8	96735.7	112535	26262	34853.2	41599.6	54767.2	69087.8	67039.8	21073.8	29861.6	19510.3	16876.9	28172.6	37722.1	35218.6	41372.4	39246.9	43076.7	59837.7	46444.7	26233.6	38114.1	39195	119176	86808	125049	21717.8	37156.8
37	137.035	8.51881	33800000	151001	159777	48225.1	50531.1	50600.6	49000000	49900000	47300000	168880	160003	133029	41600000	148477	47300000	129904	45300000	38900000	146283	160027	162149	153765	149499	37400000	52228	393837	338105	48361.3	46110.7	442201	220905	31229.9	56474.3	378562	53193	514203	45705.3	51106	40308.2	45085.6	468324	516283	458008	48373.2	426585	32831.2	60568.8
38	160.842	6.75843	5.86243e+06	896401	913959	415253	448146	1.05376e+06	6.97696e+06	5425786	5580177	948879	4958172	2433764	5827013	2238420	5473263	1.96059e+06	4.75138e+06	5.06684e+06	1089302	949712	1.17492e+06	2545583	5.01817e+06	6.08542e+06	483195	5206567	1.86506e+06	1251694	1.47463e+06	6598505	14600000	5.47428e+06	1.13565e+06	6095048	1.02336e+06	5.549e+06	1099236	1.52381e+06	1170053	5506704	5980068	5.21891e+06	7.24241e+06	1.01349e+06	5.91456e+06	5617394	5515412
39	162.839	6.7944	5199571	829892	1.05294e+06	1.28672e+06	399090	4.30659e+06	6881414	4.3409e+06	4.87313e+06	3.64643e+06	4.59644e+06	2492361	5307268	2.0357e+06	4698531	2.05631e+06	4.09193e+06	4.29477e+06	1.01697e+06	887388	1.04204e+06	2323285	4458381	5.29912e+06	1.47025e+06	4392074	1.68345e+06	5.55072e+06	1350966	7.16413e+06	14000000	4865071	4246769	5.10841e+06	3788158	4.88527e+06	952165	1.41824e+06	984128	4.70031e+06	5.11324e+06	4.60963e+06	6976016	955650	5.13991e+06	5108548	4925030
40	174.828	6.64148	15200000	0	0	0	0	12452.8	16300000	12200000	15100000	0	0	0	15500000	0	14700000	12004.4	14300000	13000000	0	0	0	12046.8	5924.08	16700000	4114.67	15200000	13500000	18054.2	0	13300000	6111206	0	13870.3	16000000	4670.71	14700000	10189.6	0	6987.02	0	14600000	14900000	13200000	0	16300000	0	5551.47
41	197.045	1.45861	45900000	578491	683824	791153	858566	604447	46000000	39400000	41100000	719103	767133	2.40601e+06	42000000	804928	37800000	4217926	44000000	44500000	648754	862802	690386	788543	939245	51300000	790325	43200000	41800000	797942	729033	43300000	11600000	955745	746613	58500000	850518	50300000	741722	691057	625497	1.41209e+06	46000000	45700000	40500000	729546	45400000	1.07908e+06	833823
42	413.17	13.8466	13200000	33256.7	904796	234035	245465	153094	15400000	18100000	15300000	265876	1.04008e+06	39724.4	17200000	225189	19800000	167820	17600000	17800000	924637	965736	226710	412252	25740	18000000	111831	16100000	19200000	42929.8	22349.6	15200000	7.7468e+06	795011	217381	17700000	197448	16800000	44770.3	50536	653062	314248	18600000	17600000	17300000	71118.9	16200000	31128.6	72349.6
43	254.967	9.56068	9432389	5958365	5.10109e+06	8184024	6250642	7.07442e+06	10700000	9829898	9957970	6.94923e+06	8305492	7.02636e+06	9189858	6.87797e+06	9121100	6.70314e+06	11300000	9605741	5195687	5.6913e+06	6.04118e+06	6948662	9936811	10100000	5856890	10900000	9139356	7.81023e+06	6712022	8626018	11900000	8593077	7158436	9660331	8009181	8631561	5.53201e+06	7.57007e+06	6.61852e+06	7922876	9354683	10100000	9219543	6.3855e+06	10500000	8031174	8489158
44	233.056	1.17006	27000000	43300000	44800000	13300000	16200000	14000000	13000000	12000000	13900000	46200000	60600000	49100000	19400000	30000000	18400000	18300000	11800000	10400000	30200000	28300000	30900000	36400000	28600000	26100000	45900000	39800000	40400000	18200000	21500000	12400000	5.02366e+06	23700000	19300000	38800000	47600000	37500000	30600000	30000000	29600000	26200000	14900000	14600000	23100000	34600000	28600000	54900000	33400000
45	262.059	5.4086	183371	61442.8	103759	19717.6	0	0	1.02695e+06	955789	919828	1.33448e+06	1.56581e+06	1.40968e+06	28892.8	56681.5	44512.5	15807.7	54593.2	38890.6	396283	455221	452205	706153	676448	1.76165e+06	117771	152555	156648	0	18455.6	17041.1	343655	440931	412097	2535739	1.09414e+06	2.25252e+06	27174.8	38622.8	27868.5	0	15185	102551	391986	176334	502744	716517	568202
46	130.051	12.8732	5.76373e+06	2.18037e+06	1574365	1.55439e+06	1.45538e+06	1.30982e+06	6.99956e+06	6479272	6251171	1.74186e+06	1.69617e+06	1.68753e+06	5.64254e+06	1771205	5854407	2.98569e+06	5.99192e+06	5729748	1.33058e+06	1.4376e+06	1.57634e+06	1.57865e+06	1.1381e+06	6689550	1222652	558537	4057236	1.09421e+06	1605508	3.6867e+06	2.23489e+06	1.60051e+06	1.36773e+06	3.82672e+06	1.35355e+06	3.85065e+06	1.67244e+06	1.54588e+06	1.33022e+06	2797761	3.88025e+06	4.1727e+06	3.87095e+06	1398145	4385067	1.47201e+06	942623
47	397.206	14.9747	11600000	10400000	9765927	11400000	10900000	11300000	11000000	9897480	10300000	10100000	9721362	7674342	11600000	8.25971e+06	10700000	7584680	8.26369e+06	8610836	9005594	8558149	7.32501e+06	9403996	14200000	11500000	11900000	10800000	11600000	15100000	10200000	10400000	2882963	8535638	12200000	10800000	9705596	10400000	9915862	9166698	9670356	7.17334e+06	9361440	9180535	10900000	10500000	10000000	8623204	14300000
48	174.088	14.8398	70760.6	85969.1	106344	18910.6	23661.6	24054.1	47202.7	53739.7	51457.9	46638.7	45193.2	50622.1	74210.8	88954.8	75978.8	35885.3	45306.9	40793.8	141489	117725	148113	33114.5	33060.3	35237.7	63235.6	85931.5	68173.5	22304.6	27083	23536.2	29723.7	49466.6	41650.2	39062.2	57513.8	30287	54623.6	70131.9	50877.4	36037.6	31321.1	48604.6	119354	117363	148037	36573.8	41006.2
49	96.96	16.9525	16200000	13400000	8.14801e+06	13300000	15100000	7557554	14700000	15000000	14300000	14500000	15500000	15100000	14600000	17900000	17600000	14400000	15700000	15600000	16300000	9713259	15500000	13600000	12000000	18300000	13400000	16600000	13200000	15400000	15100000	16100000	10500000	14200000	12000000	19300000	16200000	11600000	12300000	15900000	14100000	14400000	15000000	17600000	15900000	13900000	15400000	20100000	5406901
50	150.042	5.61426	184018	48653.8	52763.9	110674	59641.1	95650.5	3.95614e+06	3.7984e+06	3.66371e+06	3.19642e+06	3.18637e+06	3014688	1354398	1.7826e+06	1688376	4.1711e+06	10400000	10600000	75990.8	79386.7	91280.1	16898.4	63688.4	108170	227562	618554	531101	25088.9	15725.5	87006.1	1.10848e+06	1.93567e+06	1.80962e+06	5764094	2.00567e+06	5.15178e+06	1.33529e+06	1269868	1.11662e+06	3.50403e+06	8.24532e+06	8612410	460910	198097	455319	64789.8	90440.5
51	227.966	1.08245	61900000	139000000	147000000	154000000	152000000	145000000	60000000	65500000	51300000	130000000	159000000	147000000	63800000	155000000	53300000	135000000	53300000	65100000	142000000	147000000	139000000	151000000	140000000	68800000	163000000	62100000	63000000	145000000	162000000	60700000	21200000	174000000	127000000	65900000	137000000	55900000	167000000	146000000	155000000	166000000	59500000	52300000	49600000	142000000	53000000	206000000	154000000
52	229.964	1.08268	61000000	135000000	141000000	151000000	148000000	143000000	60700000	63400000	51300000	129000000	157000000	142000000	63000000	151000000	52400000	132000000	53400000	63400000	137000000	144000000	138000000	146000000	137000000	66600000	159000000	60300000	60700000	140000000	160000000	58400000	20200000	171000000	125000000	64000000	134000000	53900000	167000000	145000000	150000000	164000000	58200000	50300000	48700000	138000000	51900000	204000000	151000000
53	158.988	9.5877	9236478	7.59053e+06	8.25826e+06	9420169	8049133	7.7482e+06	11300000	10700000	10700000	9729875	10500000	9478601	9001199	8574760	9028199	8558156	11500000	9316794	7562384	7.46187e+06	8071991	8691683	9747339	9675666	8497972	10900000	8966563	10400000	8409984	8580214	18900000	10600000	8.21544e+06	9538658	9703765	8555526	8.20955e+06	9465482	8158090	10500000	9238392	10300000	8957026	7.79808e+06	10900000	10400000	9628919
54	223.068	8.2301	27500000	397895	392112	401219	410022	441712	39300000	38900000	38000000	378727	407484	442855	39300000	438199	38800000	485530	37200000	40400000	410318	447821	438034	421853	360475	33700000	384886	41200000	36400000	350550	393398	21300000	21500000	392021	405560	29000000	454757	38800000	406516	414939	389108	463684	38300000	42100000	37700000	633572	42100000	394075	322458
55	299.105	1.09562	151000000	148000000	157000000	145000000	164000000	158000000	188000000	176000000	176000000	149000000	183000000	143000000	170000000	170000000	158000000	166000000	168000000	169000000	138000000	151000000	134000000	165000000	158000000	156000000	149000000	174000000	156000000	151000000	161000000	156000000	108000000	126000000	149000000	164000000	139000000	175000000	158000000	163000000	147000000	168000000	172000000	168000000	156000000	131000000	185000000	155000000	144000000
56	153.092	1.10117	75300000	45100000	51200000	52200000	50100000	57900000	66300000	66800000	63500000	47900000	43500000	38600000	74400000	43600000	74500000	39800000	60800000	74900000	39400000	46900000	38800000	41100000	58600000	79800000	59600000	66000000	73800000	60100000	42700000	72000000	12900000	44100000	52100000	81100000	48400000	79900000	50700000	42600000	50200000	40000000	78400000	67100000	76600000	45800000	68100000	47100000	60300000
57	548.898	9.56001	5.62545e+06	3.08434e+06	3.58301e+06	2989105	2.8415e+06	3.82402e+06	5.83026e+06	5.66137e+06	5.46082e+06	4.09357e+06	3.80283e+06	3.36161e+06	5.45557e+06	3.57519e+06	5.84727e+06	3328251	6385150	5.73088e+06	3.19254e+06	3.31856e+06	3239820	3.60299e+06	5.68811e+06	6.13355e+06	4732204	5.84965e+06	5.40228e+06	4375593	3.27329e+06	5.28626e+06	2.67132e+06	3994803	3727163	5800218	3.74862e+06	5.37063e+06	2.92429e+06	3346325	3.46962e+06	3.76854e+06	5505655	5738320	5.59139e+06	3.02004e+06	5843602	4.06083e+06	5.31834e+06
58	151.076	1.10087	26800000	16300000	18400000	19100000	18300000	20500000	22300000	23700000	22100000	17500000	15400000	14200000	27500000	15100000	26800000	14300000	20300000	27300000	14400000	16700000	14800000	15300000	19400000	28000000	20700000	22500000	27300000	20900000	16100000	25300000	5.04595e+06	15200000	19100000	28500000	16700000	26600000	17700000	15800000	18600000	15100000	27200000	22900000	26900000	16800000	24000000	16100000	21200000
59	219.139	1.09916	32300000	19700000	22700000	22300000	23100000	24200000	26900000	26300000	25700000	21600000	18800000	17200000	33200000	18700000	32500000	18300000	26200000	33200000	18300000	21600000	17600000	17900000	24400000	33400000	25000000	27400000	32500000	26000000	19200000	31400000	6.24536e+06	20100000	23400000	34500000	21200000	34100000	22300000	18400000	21700000	19900000	33500000	28900000	33600000	20500000	28200000	20600000	26000000
61	221.031	1.14762	56200000	65400000	65800000	66000000	67200000	68700000	60300000	52300000	56200000	61900000	85000000	73100000	51700000	68400000	47800000	68800000	63700000	52200000	60900000	64900000	61500000	71000000	60000000	54300000	71100000	61300000	53800000	66800000	70100000	49100000	35200000	88800000	66100000	61400000	63700000	52100000	69100000	73500000	66300000	79800000	48600000	58800000	47400000	62300000	54900000	88100000	59000000
62	279.056	1.28424	117115	95823.5	81523.5	117575	143677	121287	246105	827882	211737	429245	428887	557776	35460.4	105482	44459.7	79078	87148.8	53787.8	237276	244432	292528	326881	370344	258957	214069	222302	154669	181883	209499	118136	198113	291973	323310	453084	546418	410174	221404	218645	179161	267094	141461	170777	237615	322095	316534	300133	331078
63	304.063	6.21514	131892	29020.1	20066.2	9208.32	88055.9	11500.4	311404	350956	377385	79608.2	2.78398e+06	2475971	20577.1	64910.8	26971.6	71327.9	39525.3	25908.7	45357.4	77187	38541.5	1.4494e+06	103033	749492	40674.7	101538	136177	0	51242.3	0	84367.9	940419	59627	686517	140133	672363	32714.5	48519.3	0	46173.2	0	27014.8	147396	107803	179750	1291403	97867.5
64	305.023	10.9728	11700000	14300000	1.81878e+06	14500000	1792740	14300000	12400000	11200000	11700000	14100000	1.58284e+06	1.84569e+06	11300000	1.6643e+06	11100000	1.84976e+06	11500000	10800000	9366621	12800000	1.90335e+06	2.01704e+06	12700000	11700000	14600000	12400000	10500000	13900000	1.79239e+06	10300000	6576896	1.23723e+06	14400000	11000000	13300000	10400000	1661203	1.71047e+06	1981843	14800000	10400000	10700000	10700000	1.66562e+06	12000000	1.40548e+06	13200000
65	141.066	12.1349	17800000	27200000	27400000	46249.6	50169.8	46136.6	19700000	18900000	20100000	25800000	29500000	27000000	18800000	26500000	18500000	649927	615549	585466	22400000	25200000	22800000	25700000	25100000	19300000	39066.1	35965.5	38964.4	160822	219580	124240	106387	342108	417250	66598.5	112932	67706	130129	155501	113344	128940	92056.6	124233	49080	87995.4	63799.8	45106.3	74467.1
66	265.041	1.66036	118243	177707	212948	64562.7	47175.7	57468.3	416568	388556	524189	953471	912290	997013	51979.5	105033	53726.4	38630.4	40922.6	31794.6	553543	657369	620905	1246194	1.02818e+06	1.07714e+06	179918	100346	80126.9	66636.3	62269.7	23296.9	125547	367423	483975	768633	924123	598170	70925.6	71526	71844.6	33978.4	25118.7	77337.4	444745	629702	600899	910128	893938
67	128.035	14.8032	8925814	82153.6	107387	65060.5	88654	75883.4	8571378	8.22496e+06	7.86501e+06	77916	55941.8	73141.3	9312379	233669	9306393	111964	8.18126e+06	8.32454e+06	137828	95297.7	183132	146159	70839.1	10500000	72824.4	9123700	9215883	69659.7	293077	8.0805e+06	3.28606e+06	60654.7	77836.2	10100000	81129.8	8838424	90372.5	209066	81430	54156.1	9327912	9009047	9484136	82761.4	10200000	59055.7	70700.4
68	354.942	9.56028	5193077	3.076e+06	3.39923e+06	4.18634e+06	3202558	3.38388e+06	5.6203e+06	5.1647e+06	5.13647e+06	3401928	3.79735e+06	3.22811e+06	4.91916e+06	3.37475e+06	5047235	3.22398e+06	5.8568e+06	5.26028e+06	2.62298e+06	2.89061e+06	3.18879e+06	3.46141e+06	4483821	5548631	5.14064e+06	5.51112e+06	4.93515e+06	2.23296e+06	3.15681e+06	4.75344e+06	3.7737e+06	4060677	3463600	5.49746e+06	3949984	4.74981e+06	3.68618e+06	3.15739e+06	2717109	3.60135e+06	5.03244e+06	5.26992e+06	4.91901e+06	3.18176e+06	5.48496e+06	3736850	1.99822e+06
69	170.046	14.8067	10900000	15253.4	26945.9	11571.3	14560	18597.7	11100000	10400000	10200000	21405.2	10340.4	13688.4	11500000	15667.4	11500000	14792.1	10700000	10300000	15008.3	15166.8	18071.3	20586	13606.9	12500000	14559.9	11800000	11200000	12293.3	14983.3	9752675	4885845	13562.7	18306.2	11800000	12574.2	10600000	11972.4	14325.7	17332.1	10788.7	11100000	11200000	11400000	11773.3	13100000	14921.2	12563.9
70	152.059	15.4907	16500000	35800000	26000000	26000000	28100000	22700000	19800000	17400000	17600000	28000000	37800000	38900000	19300000	38500000	19600000	38400000	19100000	17300000	28100000	25700000	28600000	36900000	18900000	19200000	20900000	19900000	15900000	22700000	35100000	13200000	8715217	33100000	22700000	16700000	24900000	14000000	26500000	33800000	28000000	39600000	17400000	20100000	16400000	27000000	18800000	36100000	15600000
71	280.052	6.28246	47112.9	64925.8	77795.6	81765.8	60675.3	70529.9	266190	191452	177923	1.14186e+06	1.0183e+06	1.0663e+06	65064.2	133974	116387	44728.6	50747.5	45485.6	273646	303062	232387	359775	383352	352771	257041	205753	375524	0	28560.4	0	91483.4	331282	441007	561545	824101	449375	91596	70970	57428.9	10700.9	0	15971.6	197982	370150	259408	492032	176702
72	237.026	1.05792	32800000	63100000	70600000	44600000	44200000	45000000	34700000	31500000	32400000	54100000	51000000	48700000	37000000	54800000	39800000	43400000	30400000	27900000	42100000	44800000	42200000	54500000	52500000	43200000	53300000	50800000	49900000	51400000	49200000	33200000	8473007	47500000	48600000	35400000	54400000	31000000	58500000	53700000	57400000	38600000	27200000	26900000	31800000	48400000	36200000	52600000	52100000
73	132.046	1.19635	31700000	44000000	41800000	43700000	44400000	42500000	33800000	29400000	32300000	45500000	58400000	53600000	29800000	50300000	27600000	51500000	37300000	34200000	45700000	46100000	44500000	48700000	40300000	32200000	42500000	32200000	28500000	40300000	48600000	28900000	18500000	56700000	39400000	31900000	45200000	28300000	45100000	49000000	42900000	60500000	30500000	35300000	27800000	43900000	28900000	58100000	35900000
74	443.18	13.7879	4.94148e+06	55655.5	349819	83605.8	155278	68841.7	5005089	6601667	5036320	32408.6	1.43506e+06	98868.2	6.7765e+06	65948.2	7.36028e+06	131032	6264029	7015396	152118	141757	294225	59192.5	46131.6	6966148	20152.9	5567126	7.65173e+06	196493	70260.5	6.03273e+06	2.45267e+06	364846	180862	6.59163e+06	107869	6680099	99827.2	73196.1	81189.5	91766.6	7642708	6.72508e+06	6825387	213337	5430578	168209	69336.7
75	387.025	10.9893	8.11294e+06	8983748	8554010	9335578	8434378	9165211	8427167	7696337	7.80775e+06	8831654	726242	815061	8045627	7255999	7897833	887387	7.66374e+06	7.72832e+06	755985	748830	851899	853281	8332601	8402851	9396828	8.18652e+06	7453496	8998553	700911	7.4625e+06	3.26671e+06	7532423	9034875	7773134	8897665	7.37306e+06	692029	676708	919809	7833864	7288523	7.63514e+06	7.56936e+06	742499	8196379	507460	8827253
77	110.025	3.02301	70900000	3.37753e+06	2.56889e+06	5176058	4.05435e+06	2410362	82900000	75800000	83700000	8600188	9751028	3362576	82900000	7431721	80300000	4.02902e+06	98200000	89600000	3.49594e+06	4.64904e+06	3.49879e+06	2.63109e+06	7.14241e+06	97000000	2.70655e+06	80900000	70000000	3.70772e+06	3.59029e+06	76100000	28600000	14700000	2.77551e+06	62700000	3.88207e+06	51400000	3.43059e+06	4.03984e+06	5.03966e+06	5.13411e+06	79700000	82200000	68800000	3.09126e+06	77200000	8472793	8022731
78	145.098	14.9753	6.09552e+06	7.40242e+06	7.56739e+06	7484780	8.13783e+06	7.15172e+06	6.74055e+06	5.86482e+06	6023601	7.75239e+06	7780042	7552441	6.17916e+06	7.68121e+06	6698909	5321205	3.91046e+06	3.9633e+06	6.80591e+06	7192982	6926241	7.7358e+06	7.98552e+06	6967967	7.75995e+06	6.7753e+06	6656646	7485275	7.20463e+06	5.54673e+06	1714431	7899224	8.32576e+06	6325761	7.98457e+06	5947310	7271516	7.41173e+06	7.34607e+06	5674777	4.4527e+06	4.21353e+06	6272206	7622389	6.81662e+06	7.5113e+06	6642690
79	194.927	16.9534	16000000	10200000	2122364	9429408	14800000	1.73713e+06	13600000	14200000	13500000	13800000	15900000	13400000	12200000	21800000	17600000	13400000	17000000	14500000	18900000	3.78282e+06	16500000	11400000	6.58885e+06	19100000	9406485	17500000	9959129	13200000	16400000	15100000	16200000	11900000	7.31467e+06	19900000	16500000	7640331	8706389	15900000	12100000	13000000	12700000	19000000	14300000	12000000	16200000	25700000	666819
80	353.149	13.8024	3189949	134199	49467.7	105010	74028.9	97061.2	3.40322e+06	4.19579e+06	3.4296e+06	71061.4	195656	42660.8	4187580	81739.8	4.74457e+06	84258	4.00158e+06	4282034	170826	173168	96851.1	7188.05	68455.2	4437883	25522.9	3.60537e+06	4624766	44843.6	110276	3.60852e+06	1.21029e+06	29380.2	147871	4311558	113011	4.47198e+06	128164	91323.4	64977.5	25732	4559104	4117342	4.37437e+06	234498	3606783	154045	33266.8
81	646.875	9.56676	3.00506e+06	1.69116e+06	1.989e+06	1869314	2.12369e+06	2.03492e+06	2965273	3.05293e+06	2.80307e+06	2.19267e+06	2.0716e+06	1.88443e+06	3.02005e+06	1.83655e+06	3.0851e+06	1.81575e+06	3.32555e+06	3.11067e+06	1393263	1479563	1.72311e+06	1948394	2937939	3.29164e+06	2.39025e+06	3202715	2.88172e+06	2328186	1.6999e+06	2.80678e+06	1.2922e+06	2.14937e+06	2.09919e+06	3.10804e+06	1.9506e+06	3083222	1791145	1.74936e+06	1.91071e+06	2.01633e+06	3043977	2.96605e+06	3.03503e+06	1626565	3207041	2.08487e+06	2779350
82	119.05	1.411	47500000	464961	451766	57971.6	60646.5	41842.1	41600000	39700000	40400000	687407	850524	680011	45300000	382618	33700000	981092	44200000	46900000	392390	423881	437288	293517	486286	51000000	43682.1	197380	236044	45677.1	24964.8	270190	61124.4	19990.6	38415.2	308097	33249	288328	41863	43556.8	28083	24049.5	268748	273370	254042	30764.4	230513	36894.3	34771
83	462.198	13.7993	4297768	107412	117167	106115	143700	95153.4	4546993	4644062	4246450	139926	135212	134151	4612886	141487	4.47969e+06	139573	5.2975e+06	4.89819e+06	117221	109049	111348	137224	80904.3	6471882	88751.3	4844434	5.09406e+06	107136	141336	3816206	2.24332e+06	141284	100222	5.77335e+06	120615	3.28372e+06	104374	125194	121617	155324	4766012	5178622	3.29286e+06	91987.2	4.69419e+06	134214	29813.7
84	137.024	1.32947	429000000	573000000	570000000	543000000	548000000	541000000	436000000	395000000	424000000	36100000	45100000	40600000	404000000	623000000	361000000	9613292	315632	265101	525000000	559000000	545000000	610000000	521000000	437000000	532000000	447000000	398000000	539000000	605000000	421000000	210000000	625000000	519000000	45800000	56900000	42200000	548000000	581000000	538000000	5.88895e+06	310829	376218	392000000	537000000	436000000	746000000	477000000
85	137.104	9.03683	3.79186e+06	7.86389e+06	3.14926e+06	2.91187e+06	2.87365e+06	2735141	4271851	3.71983e+06	3.86933e+06	2.86878e+06	9378927	8950935	3.88113e+06	8568837	3850753	8.15472e+06	4.3537e+06	3.80024e+06	3.28584e+06	3.13204e+06	7679847	8572473	2.70917e+06	4.18996e+06	3283654	4.08102e+06	3.68528e+06	2.78102e+06	2.76291e+06	3.42505e+06	1.73038e+06	1.46117e+06	3.17335e+06	4.15243e+06	7033070	3244887	7978301	7.28727e+06	3.44036e+06	8757499	3.64148e+06	3993133	3.61884e+06	2.77011e+06	3.95277e+06	9177416	2593909
87	203.082	9.72801	16090.5	28691.3	14699.9	0	0	0	38508.6	41373.2	46534.2	86493.3	138463	133624	69744.4	122373	72790.4	0	12013.3	10277.7	117794	126797	130063	70823.8	35408.7	50325.4	0	16873.7	11470.7	0	0	0	6775.55	58126.7	34604	73312.9	79818.6	61684.7	77340.9	84733.6	68078	0	0	0	119129	159892	154371	54118.6	26249.3
88	134.047	2.57072	229235	295297	327784	41456.3	21410.7	36152.9	1452985	1.41355e+06	1.06826e+06	4694558	6062164	5456937	626954	716188	606587	152752	151784	147372	126647	156328	141699	126487	178787	187524	274220	338100	251785	41144	86134.7	27547	828487	3.47157e+06	2.78598e+06	1638879	2.05941e+06	1.6093e+06	525216	510532	490065	113627	99721.8	255246	166066	133931	141053	195098	186797
89	374.244	0.785151	32100000	18700000	21400000	17400000	16800000	17400000	20900000	19800000	18600000	16000000	15200000	13400000	25500000	14600000	27400000	11700000	18800000	19000000	12800000	16000000	13300000	13200000	21400000	25200000	24400000	29300000	31200000	18500000	13700000	18700000	2.79599e+06	13500000	17600000	24300000	13200000	23700000	15000000	13600000	15900000	13500000	19700000	15300000	24600000	14200000	21200000	13600000	18200000
90	197.031	2.12446	87238	34622.3	39814.2	49049.7	54341.8	56266.3	1.20329e+06	1.0363e+06	981898	125475	88980.3	79256.9	21300000	192319	22400000	139902	7135275	7.23551e+06	33899.4	43963.8	29286.2	30900	52285.1	436855	8558.33	82580.1	45025.3	11499.7	12036.5	250202	61092.1	8645.04	11859.5	206369	11185.6	136130	25939.9	25389	31926.8	0	308049	263726	109284	9278	105034	9763.05	10503.4
91	144.045	0.857504	114000000	134000000	133000000	141000000	137000000	141000000	110000000	113000000	111000000	127000000	149000000	133000000	109000000	130000000	107000000	78500000	69800000	51300000	128000000	135000000	122000000	128000000	117000000	106000000	93000000	83500000	81800000	93800000	97900000	76000000	29900000	96700000	84500000	71100000	80000000	58600000	98900000	101000000	101000000	59000000	37700000	41100000	68700000	93400000	79600000	105000000	74800000
92	264.056	5.40597	63293.5	23142.2	43616.1	0	0	0	309232	299894	297101	422316	581161	429383	16791	10548.7	16432.4	0	23346.2	11955.2	150125	181820	194150	253754	225181	557080	53897.7	49261.9	53793.1	0	0	6304.7	111372	146465	148342	810251	388082	709014	6476.2	11890.6	5786.88	0	0	45148.9	127124	75666.8	171145	230388	219261
93	283.091	12.6779	554811	565942	653296	790871	631547	654146	726398	650083	585879	714956	550919	495720	582637	394876	603558	449138	511468	573723	430053	371813	429733	409128	5541.21	799057	13390.9	323106	294084	287134	258484	249138	66103.4	174540	345963	247296	277302	270659	142246	195360	218203	208564	316150	315077	295765	179515	304339	205446	10466.5
96	89.0241	0.853664	16400000	20600000	20700000	20800000	21300000	20700000	18700000	18600000	17900000	21800000	26900000	20700000	17100000	18700000	15100000	21600000	18100000	19800000	20900000	21200000	20500000	20000000	21100000	16200000	22000000	16900000	18400000	20800000	20800000	18200000	14900000	25400000	21600000	18300000	20200000	16600000	20600000	20800000	21200000	25100000	16500000	17000000	18100000	19900000	17500000	23500000	20300000
97	305.123	12.1406	11700000	15400000	16100000	0	0	0	13200000	12500000	12500000	15900000	13400000	11700000	13500000	11700000	14100000	13405.1	20389.9	19720.7	10100000	13200000	9763802	11700000	15500000	13400000	0	0	0	0	0	0	0	3305.42	8832.1	0	0	0	0	0	0	0	0	0	0	0	0	0	2907.83
98	469.028	11.0017	4894212	5.03965e+06	5.03861e+06	5402924	5015223	5467774	4979767	4578140	4.70672e+06	5.2032e+06	279830	282981	5013030	3317118	4766927	256259	4.76062e+06	4.63474e+06	217805	4.84991e+06	342509	268045	4.75541e+06	5.05502e+06	5.55442e+06	5.07458e+06	4.58532e+06	5377577	272074	4641678	1.81573e+06	4.22459e+06	5.27808e+06	4.70359e+06	5349636	4.48075e+06	4.65783e+06	4882095	4977562	3.85639e+06	4.42907e+06	4435407	4715975	5.17685e+06	4778948	4.49154e+06	5163039
99	255.233	0.824558	2.06358e+06	1.95139e+06	1117840	1.51336e+06	2619269	1.09274e+06	2568365	1.46223e+06	1.80351e+06	2.10602e+06	3.70567e+06	2282006	1.31281e+06	1710692	1.57589e+06	1.02362e+06	2.66446e+06	3.75873e+06	1.82894e+06	1.80481e+06	1.9337e+06	1358561	1.27063e+06	1.4764e+06	1.29006e+06	1.95798e+06	1.80572e+06	1.52004e+06	1.52531e+06	1.76646e+06	171943	2624494	1.57808e+06	1.88275e+06	3135760	1.91161e+06	2.34291e+06	1.39755e+06	1.93104e+06	2.20156e+06	2837357	1.41755e+06	1.09298e+06	1.26115e+06	1.39002e+06	2.87482e+06	983410
100	93.0455	8.48707	5335627	17608.4	23035.2	5169.83	4232.53	4666.07	7260415	7525804	6.95903e+06	22514.6	18487.5	21045.6	6552822	21400.3	7.39737e+06	21712.5	6608468	5.8757e+06	22644.6	24769.6	23168.4	19243.2	26023	5.92666e+06	3653.68	54262.6	47502	4403.5	4628.71	62284.5	31504.9	0	7445.1	54051.3	4802.73	71166.6	4401.75	4768.28	3361.68	6355.61	69126.3	75093.6	56093.4	6793.05	43300.4	0	4411.76
102	174.099	8.66544	3.10983e+06	11600000	11100000	10600000	11700000	10600000	3.45596e+06	3.14589e+06	3381827	10700000	12800000	12300000	3.19009e+06	12500000	3.29657e+06	11700000	3.58227e+06	3.21337e+06	10700000	11700000	10800000	11900000	9888201	3.31282e+06	11600000	3.51743e+06	3251762	10300000	11500000	3.02927e+06	1305452	11700000	10600000	3259909	10700000	3.12261e+06	11200000	11600000	10800000	12400000	3.33365e+06	3.47149e+06	3.16129e+06	11200000	3.24587e+06	12600000	9341680
103	283.264	0.784745	2558659	3.12634e+06	1.58705e+06	1.58888e+06	4782327	1.56228e+06	4.18207e+06	1.39871e+06	3.83435e+06	4875668	4936268	2.95233e+06	2.05935e+06	1.98635e+06	2.29529e+06	1.59425e+06	4445673	8230345	4913930	2.21054e+06	3.73249e+06	1.88349e+06	1.87396e+06	2.26602e+06	2.68317e+06	3.19938e+06	2.0791e+06	3.34807e+06	3.78146e+06	3.83149e+06	163244	3.04342e+06	3335482	3.76485e+06	6.56526e+06	3401768	4.05515e+06	2.05659e+06	4178011	2.69406e+06	6979605	2.29547e+06	1.95709e+06	1.52283e+06	2.14607e+06	4.66263e+06	1.64862e+06
105	223.069	12.1469	6.8966e+06	9881810	10300000	13298	11836.6	13800.5	7.00506e+06	7.28794e+06	7239405	10300000	8899987	7.6236e+06	7.36519e+06	7809477	7.14031e+06	392475	448523	463203	7212625	9957364	6.75078e+06	7.91944e+06	10700000	7.18632e+06	14725.9	21939.4	14406.9	126858	138280	76644	98357.7	240328	327895	31778.7	47077	42878.2	69563	65506.5	66022.3	49146.6	62268	87003.3	27633.2	29099.7	23609	36843	44274.8
106	148.063	10.0522	12200000	76512.7	91425.6	133279	190290	149234	9806452	8954913	9618049	302401	254085	330889	11500000	129496	12400000	85058.3	11700000	12600000	85634.1	90319.8	98920.9	86714	88817.9	13800000	542606	482805	389962	505939	639230	358296	228153	418107	535942	300771	602613	292203	601925	586673	468615	453333	390823	460675	439074	480686	463559	382545	406371
108	307.038	4.63635	38800000	26800000	26300000	1.73134e+06	776027	634508	38500000	36200000	36800000	469807	30400000	29600000	37700000	31000000	35900000	29800000	37500000	37500000	972478	1.23433e+06	28100000	30600000	1.44086e+06	41400000	1.06407e+06	37700000	36200000	800325	981173	35200000	11800000	26100000	856511	36200000	673450	34300000	29500000	28800000	28500000	30900000	35800000	36400000	34700000	662557	36900000	28700000	720904
109	485.191	13.8085	2.46259e+06	20946.1	30638.5	34300.2	26803.7	19439	2799657	3.48719e+06	2.67489e+06	32053.6	91604.4	35853.5	3.37708e+06	55945.9	3.79696e+06	51310.1	3.3239e+06	3.52568e+06	29636.1	39993.5	32405.5	36545.9	25587.7	3.52656e+06	22353.7	3081022	3.86513e+06	33509.3	37481.8	2.92639e+06	1.28107e+06	72138.3	31380	3344658	28989.9	3.38906e+06	35461.6	39275.5	43685	38466.4	4.05639e+06	3.56591e+06	3.58802e+06	29833.3	2.93361e+06	74889	16957.2
110	146.082	13.2771	4145495	7344624	7254159	7.0556e+06	7.33319e+06	6688159	4651564	4.29989e+06	4.31651e+06	7001413	8718975	8.15913e+06	4.16574e+06	7.95382e+06	4.20574e+06	7447929	4.30565e+06	3.81745e+06	7115417	7276509	7475628	7.80478e+06	6.44478e+06	4.68227e+06	7.08339e+06	4.85056e+06	4113695	6.91172e+06	7.86659e+06	3.69072e+06	1.82628e+06	8735188	7349656	4404119	7395453	3.97816e+06	7721085	7.81166e+06	7.37906e+06	8473835	3.94611e+06	4.18509e+06	3.95e+06	7.6686e+06	4.98163e+06	8416830	5.9467e+06
111	283.068	10.1803	8316314	2842.95	3157.38	0	0	2046.77	7263596	7039804	7491366	2684.6	3413.92	2742.36	4.76817e+06	2238.28	4.70705e+06	2416.08	5.11066e+06	4.98668e+06	2318.01	3458.3	8890.75	3547.52	3059.08	7916361	0	20794.6	2870.69	0	0	1930.13	3769.56	0	0	14203.5	0	13965.6	0	0	0	0	0	6305.41	11281.1	7817.44	15807	0	0
112	269.112	14.9749	3.24205e+06	4.17419e+06	3.9056e+06	4.24721e+06	4.18107e+06	4125009	3.22713e+06	3.15666e+06	3.22543e+06	4021645	4511286	4.01058e+06	3.23211e+06	4011707	3.10228e+06	3930015	3.09747e+06	3.23698e+06	3837388	3999860	3788872	4.35931e+06	4.50695e+06	3235759	4303722	3.07356e+06	3.208e+06	4464598	4.02072e+06	3.36937e+06	1.31969e+06	4.20912e+06	4.48801e+06	3.0524e+06	4002309	3.32872e+06	3.94077e+06	4028106	3.96241e+06	4.23884e+06	3.09534e+06	3.1088e+06	3.27391e+06	4.10145e+06	3.22362e+06	4446208	4.81344e+06
114	225.065	8.24414	8916613	121777	140748	138525	162193	123787	12700000	12700000	12200000	152041	141928	132751	12700000	152370	12700000	165915	11900000	13000000	137003	162794	144967	136788	106491	10900000	137165	13400000	12200000	124609	131344	7051508	6932716	129560	139949	9398230	136928	12800000	136958	136309	132550	156450	12700000	13900000	12500000	206415	13700000	137827	104894
117	301.102	1.09644	47500000	47300000	49100000	46800000	51900000	50700000	59600000	56500000	56300000	49000000	58900000	46500000	55100000	54500000	52400000	52600000	53900000	54400000	44600000	47600000	43700000	52000000	50300000	49200000	47200000	55600000	49300000	47000000	51200000	50300000	34400000	39500000	48800000	54000000	44400000	56700000	51100000	52700000	46200000	53600000	54900000	53900000	50000000	42000000	60500000	51300000	47900000
118	287.055	3.43987	8233.03	9874.9	17225.7	15664.1	12112	13436.4	11033.9	10549.4	32058.9	34499.6	17637	17363.5	10749.1	13701.3	18688.4	9930.17	9342.5	8855.87	68980.6	60728.1	69229.8	63748.9	68904	49206.6	18408.6	19294	10170.1	11410.7	12845.5	7004.73	4765.7	19634.9	16904.5	11565	25949.7	8646.2	13764.4	9829.59	11923	0	6766.93	7094.59	39716.3	66666.3	69188.4	68004.9	49849.1
119	139.076	1.107	8517092	6192219	7.02855e+06	6620874	6.54958e+06	6943830	6.85136e+06	6.76335e+06	6764224	6746525	5728477	5482194	8.06561e+06	5.64745e+06	7575047	5139699	6627071	8085909	5.45551e+06	6.08659e+06	5.10119e+06	5498469	7.55975e+06	7.7474e+06	7.41255e+06	7.05264e+06	8124778	7559707	5.73277e+06	8002241	1.58571e+06	6.60507e+06	6.58749e+06	7918988	5789627	7686495	6013546	5.42075e+06	6504406	5.19604e+06	8.3263e+06	6833577	7838055	5.63089e+06	6.89798e+06	5.43902e+06	7286825
120	242.064	12.6762	1.00663e+06	66190.8	1.16832e+06	1.24699e+06	1.05322e+06	1.3365e+06	1.24452e+06	1.35154e+06	1064337	1.28022e+06	739217	690778	1.22073e+06	545929	1324111	739195	926263	1.1685e+06	639970	617934	615298	650573	76680.6	1.34743e+06	644548	886726	949755	640926	542030	737719	72832.7	354929	946533	706556	683003	890797	281581	411265	695734	457247	961283	1.04231e+06	972836	452570	886996	431800	198020
121	117.027	1.29289	15800000	19100000	18700000	19200000	19000000	18900000	16300000	15100000	17300000	20900000	26000000	21800000	15100000	19800000	11300000	23000000	23400000	19000000	18400000	19700000	17600000	20300000	18900000	15700000	19000000	17400000	13800000	18600000	19200000	14700000	10800000	20500000	17200000	18100000	20700000	14300000	18800000	19300000	18800000	24200000	17800000	20600000	13600000	17700000	15800000	21800000	16800000
122	371.165	14.8366	0	0	0	0	0	0	0	0	0	0	0	0	0	0	0	0	0	0	0	0	0	0	0	0	0	0	0	0	0	0	0	0	0	0	0	0	0	0	0	0	0	0	0	0	0	0	0
124	122.025	5.43844	33400000	694613	689020	618496	670923	578846	36700000	31900000	34100000	676686	819153	853814	28900000	808865	27600000	923562	38500000	30000000	649926	698512	775534	993386	570898	33700000	641952	39400000	29500000	571031	841688	28200000	30600000	820600	601714	31600000	579381	24900000	646548	739123	637006	766228	27900000	35300000	25200000	775916	41600000	817257	514247
126	257.008	1.15301	54500000	55500000	56200000	58200000	55000000	55400000	56000000	48100000	53700000	49200000	63900000	56500000	45900000	64400000	41700000	63900000	57600000	46100000	50000000	57700000	56700000	60500000	48800000	49700000	60600000	60000000	48300000	56100000	65900000	44400000	35300000	64000000	57800000	48600000	52300000	43000000	62000000	70300000	63400000	73000000	47600000	53600000	47400000	58300000	56300000	70000000	47400000
128	399.101	14.7828	3.13983e+06	0	0	0	0	0	3.18349e+06	3.00376e+06	3.23104e+06	0	0	0	3.28767e+06	0	3.27902e+06	2753.61	3.09797e+06	2.88001e+06	0	0	0	0	0	4.01361e+06	0	3515018	3.2292e+06	0	0	2.93844e+06	699545	0	0	3.43593e+06	0	3.22177e+06	0	0	0	0	3.24799e+06	3.13078e+06	3281901	0	3.79851e+06	0	0
129	131.035	12.3231	5567281	1.10695e+06	999440	989438	1.01318e+06	1.01128e+06	6.50963e+06	5.80322e+06	6.11727e+06	1.09026e+06	1.48339e+06	1.27524e+06	5327095	1.21685e+06	5473696	1.35944e+06	5.80629e+06	4.67408e+06	1.04786e+06	1.08622e+06	1.12434e+06	1.34726e+06	1097653	6.05565e+06	1.00471e+06	6.53964e+06	5413442	1.08986e+06	1.12613e+06	4.56418e+06	6.70228e+06	1.19704e+06	963759	5.02912e+06	1.02455e+06	5074563	1086063	1.16311e+06	1.05511e+06	1.26302e+06	4.22432e+06	4.89311e+06	5.16515e+06	1.01802e+06	6728393	1.94616e+06	1.0266e+06
131	287.088	1.6579	14045.8	28993.6	37622.9	6132.65	5895.11	5865.27	58956.1	66004.4	78164.5	170379	296654	275853	0	20159	0	0	0	7042.69	110066	117983	129995	244958	179401	120478	26011.5	21781.2	12800.4	6239.34	9417.52	0	28432.2	136223	86848.4	91049	166497	86139.9	13490.1	17410.3	6383.85	7780.16	0	10260.8	57430.9	117302	74048.3	350511	144078
132	301.103	1.42268	753262	487674	200644	491354	460211	506116	934908	781102	786920	617493	1.04189e+06	862100	773381	662313	545393	590911	1.01593e+06	787307	610660	539120	583201	614675	746600	814956	712250	891916	700687	782987	650163	771231	160836	424604	528441	780611	713903	599343	502222	544872	655325	605557	880480	870201	697932	653293	941297	516752	651143
134	256.091	14.842	21766.3	31596.6	43283.1	12721.9	17482.1	8862.4	21367.9	15697.7	16084.1	18604.4	20233.3	23363.4	22507.8	25885.9	20435	12113.7	17992.2	14611.3	38985.2	52116.3	43333.7	9643.42	16794.3	10175.5	25157.8	24739.9	23305.4	15637.2	8771.33	7437.03	3731.35	16493.5	18499.6	13502.8	10351.4	13259.6	16378.3	19165.9	15596.8	11659.1	13183.9	17012.5	43371.5	39909.5	31571.4	11784.4	18144.6
135	139.019	2.72981	26600000	34700000	34100000	35100000	35700000	34400000	25100000	23000000	24200000	33800000	40700000	35800000	26200000	36800000	25100000	34900000	25800000	25400000	31500000	35000000	32300000	37100000	33700000	26400000	36000000	25400000	23400000	32900000	35900000	24100000	7.26999e+06	37500000	32200000	24800000	32600000	19600000	34100000	33400000	32700000	37700000	24200000	24000000	24200000	33100000	23300000	41900000	28700000
136	130.051	14.3058	3354028	95619.8	112320	79731.4	78372.4	93922.2	3.02216e+06	2.82232e+06	2.86275e+06	116170	124339	185361	3.43172e+06	198074	3.4547e+06	124944	2.80122e+06	3167281	121191	134641	151308	156242	88643.1	3.49444e+06	70006.9	3.5204e+06	3.6489e+06	80566.2	166442	3.0702e+06	1.29288e+06	49380.6	107154	3.41582e+06	117871	3125548	98231.9	143813	85186.5	94026.1	3298700	3.00075e+06	3.60647e+06	84555.6	3.67808e+06	63374.1	72862.7
138	567.143	8.81951	9543418	0	0	0	0	0	10100000	8447496	9147057	0	0	0	7.25149e+06	0	7277835	0	6.28335e+06	6530190	0	0	0	0	0	10700000	0	0	0	0	0	0	0	0	0	0	0	0	0	0	0	0	0	0	0	0	0	0	0
142	131.035	0.850806	10500000	10600000	11200000	12100000	11000000	12300000	10700000	10200000	12000000	11000000	15100000	11300000	10900000	10000000	10100000	11900000	10800000	10100000	11400000	10700000	11700000	11000000	10600000	10700000	11300000	10700000	9968213	11500000	12100000	10900000	8110221	12300000	10500000	9848364	11400000	9066186	11800000	10700000	11900000	12800000	9155060	11000000	10700000	10700000	11500000	14100000	12000000
143	379.135	11.9654	4.07421e+06	30031.2	30913.6	29531	35675.4	27419.2	5510749	5.23279e+06	4.73532e+06	32292.9	35103.9	22488	4.66717e+06	25238	4644629	24836.1	256659	4.39572e+06	21187.4	39415.7	19950.3	32919.8	27395.6	5152154	27645.3	4923281	5439911	30623.1	34930.1	4.12216e+06	2867801	26904.6	33277.5	4.15224e+06	34341	4220773	36290.1	30620.3	37183.1	26426.8	4.64687e+06	4997813	350540	32913.1	4798845	30065.5	23593
145	157.036	3.84195	1.86693e+06	2.51762e+06	2.39338e+06	2.17133e+06	2.15079e+06	1879092	2.32607e+06	2.03058e+06	2.11353e+06	2498447	3.55243e+06	3.36144e+06	8413635	13200000	8658603	2.93055e+06	2150207	1.81504e+06	2.31345e+06	2.41285e+06	2.48927e+06	2.86279e+06	2.04068e+06	2.01216e+06	600760	468254	397853	5.92239e+06	8611051	3.66163e+06	231061	721308	573786	416904	614842	254374	1.78758e+06	2101308	1.60423e+06	818978	369654	389814	371478	581278	449853	793415	474679
146	206.01	10.9266	2.37271e+06	20890.5	8442.64	15037.3	14452.4	7327.71	2.39271e+06	2.16796e+06	2163379	14050	22818.8	28825.6	2.23521e+06	22355	2.26032e+06	22301.2	2.19607e+06	2.24014e+06	7135.34	16927.8	16867.1	19462.8	6503.28	2.46449e+06	11325.1	2.21531e+06	2.29275e+06	13020.8	31782	2181326	1.48071e+06	22549.2	11293.2	2.37616e+06	17409.2	2.02391e+06	17556.9	16368.4	20642.1	29092.7	2.11435e+06	2.25595e+06	1.99963e+06	13708.5	2.2715e+06	23726.3	3948.93
148	235.075	12.8869	1.94315e+06	1.01879e+06	509368	256326	1.5209e+06	729783	2.33416e+06	2.50071e+06	2.10775e+06	257057	1.18539e+06	762839	2337394	696647	2.43293e+06	981820	1.87177e+06	2.29271e+06	877426	902851	878490	907432	657103	2299819	1.05662e+06	2.52401e+06	2766369	531439	1.33406e+06	2.01513e+06	1.12836e+06	1023934	1.02433e+06	1.78421e+06	194470	2477930	1.00048e+06	929019	1.56528e+06	924371	2763150	2.96589e+06	2668272	816179	2.34125e+06	1.05829e+06	680731
149	226.083	5.38932	6865.2	17448.8	16830.4	0	0	0	28414.6	20884.1	25942.9	118374	145550	133428	0	0	0	0	4960.57	0	43463.7	66385.9	47497.9	86104.5	81313.3	39663.6	15900.5	4524.97	0	0	0	0	5936.38	51773.9	40289.4	56669.1	129326	46058.3	0	0	0	0	0	0	14714.5	24399	15912.5	75710.2	59284.1
153	389.125	13.8606	7441036	544008	594708	189901	41440.2	170177	13400000	9895870	11500000	35752.4	178469	45495.5	9106376	323756	9456584	52112.4	9788769	8220735	218829	1.71998e+06	195146	171996	163861	8.25517e+06	36881.8	10300000	9136273	181277	40217.4	9463276	3.09088e+06	360725	207096	7665542	180244	9133232	282740	200532	36009.1	186474	8585288	10400000	8423392	199549	11200000	231236	156644
156	197.808	0.862236	9290976	7.66106e+06	10800000	2.67318e+06	6108710	8434275	9974891	3130958	9638730	8737117	13500000	11700000	6.132e+06	11300000	7.53749e+06	10200000	8.01491e+06	6.06874e+06	8127709	8988453	8711361	11700000	8465782	8186595	5003168	8.28279e+06	3.11688e+06	8909703	9256588	7627361	16500000	5601650	8650003	8.21031e+06	8340684	8.20689e+06	9396005	8854289	8.28498e+06	13900000	7.6575e+06	6.8794e+06	7555028	8710735	8976433	12200000	8540059
157	131.082	17.068	17910.4	18468.8	24085	8360.72	14169.3	6742.17	13884.2	10885.3	12713.7	10543	19328.2	17983.6	14702.2	30705.4	11249.3	8477.5	8426.63	8254.41	9259.6	11933.5	12908.5	14369	10430.6	15020.8	16275	18351.6	22667.6	9494.79	16917.1	9109.39	9725.64	18794.2	13294.2	11427.5	12824.5	11391.6	10960.5	20025.8	10964.7	4231.54	12279.2	11920.4	11883.3	10902	10665.9	11387.9	3498.12
162	220.119	13.2736	3391465	6.57214e+06	6610295	6185056	6330655	5745054	4129128	3.59061e+06	3.79973e+06	6141230	8903032	8164569	3.3614e+06	7479258	3330108	6.7585e+06	3.8898e+06	3.09308e+06	6724691	6.58574e+06	6950900	7519878	5.57328e+06	3782230	5.94153e+06	4265510	3.28279e+06	5.98291e+06	7540735	3039988	2489092	8962303	6.58673e+06	3.6379e+06	6757147	3049008	6801486	7.36612e+06	6.57638e+06	8873520	3.10519e+06	3569496	3.19808e+06	6823382	4256143	8713399	5.16068e+06
163	125.061	1.1016	6062960	3817603	4538854	4509697	4083440	4.66747e+06	5.574e+06	5.54177e+06	5016512	3.98101e+06	3.36418e+06	3178926	6.27254e+06	3329230	6.6274e+06	3.41976e+06	4627537	6999754	3497352	4125056	3162783	3.51969e+06	4776128	6.34037e+06	5.04224e+06	5452945	6.52075e+06	4828399	3.53482e+06	6053856	1.18322e+06	3440568	4.3695e+06	6.70218e+06	3.81206e+06	5841651	4.16367e+06	3552099	4217207	3.31439e+06	6727660	5.72552e+06	7.00339e+06	4.12386e+06	5.54833e+06	3739608	5.06155e+06
164	443.069	1.14575	10700000	16700000	17600000	17100000	15700000	15000000	10400000	9465886	9635756	15200000	26100000	18300000	8838188	17000000	8792713	15100000	12200000	9434747	12900000	16200000	13500000	17200000	12700000	10600000	16000000	11500000	9793189	13900000	17400000	9090453	3.55961e+06	25900000	16100000	12300000	15900000	9049636	15800000	19900000	16400000	18600000	8.29287e+06	10700000	8438414	15500000	9708094	22300000	12600000
170	158.939	1.10337	30600000	24300000	35200000	27300000	30000000	25800000	40700000	28200000	36600000	31000000	56100000	38800000	21900000	30600000	28300000	29000000	32000000	23000000	27500000	25800000	28100000	29300000	25300000	28200000	25500000	33000000	36700000	23600000	29500000	24900000	28300000	58400000	24900000	27200000	28900000	25800000	27200000	28800000	27600000	54800000	30000000	33600000	30100000	24400000	36000000	56200000	31400000
171	114.02	14.3605	3114553	10894.4	11487.2	9360.03	10035.5	11722.6	3.07257e+06	2.81992e+06	2.96465e+06	11732.6	16380.5	11390	3.15179e+06	15258.1	3.23789e+06	10813.7	2.97288e+06	3.08197e+06	11087	11140.9	12578.3	12149.3	12190.1	3.30695e+06	9205	3600446	3440008	13962.8	12016.8	2.9344e+06	1.73299e+06	14827.6	9270.25	3.08685e+06	10887.2	2852238	14248.1	10734.6	10187.6	14081.1	3.24057e+06	2.96679e+06	3.33244e+06	8649.15	3.6943e+06	13413.5	9649.12
172	242.078	6.26716	0	9476.8	9220.04	9188.64	8326.85	12745.2	54732.9	35607.5	27630	161023	126261	120911	13712.3	18529.7	24569.5	7139.04	0	0	48860.3	41723.4	41278.7	51794.4	65687.1	53394.7	31603.6	37797.5	62083.9	0	6196.1	0	0	50754.3	63763	90254	120462	71238.4	14665.7	14945.4	13912.7	7464.81	0	0	36151.2	55817	46517.9	68230	68921.9
174	355.091	11.9952	4.65316e+06	30878.3	30350.3	28176.7	29430.3	27395.4	6.08057e+06	6.01545e+06	5.40822e+06	27058	50976.7	39046.3	5.42275e+06	43304.3	6.14828e+06	37223.1	5.40339e+06	4662802	37486	32793.8	34224.4	38590.3	19995.8	5809873	26028.2	5896223	5718319	26270.2	31158.8	4.26674e+06	3.17991e+06	41030.2	29109.5	4.68848e+06	26621	302878	25742.6	26650.6	34733.2	41942.3	5.80354e+06	5.96779e+06	6.09904e+06	27518	6.75223e+06	42378.7	20264.6
175	463.121	1.17468	0	0	0	0	0	0	0	0	0	11549.2	0	0	0	0	0	0	0	0	0	0	0	0	0	29709.7	26402.4	0	25870.4	0	0	0	0	0	0	96563.5	0	87605.7	0	0	0	0	21320.2	31597.6	21855.2	0	39407.8	0	0
176	150.056	1.12808	70500000	46600000	42100000	58200000	53300000	52500000	75100000	65900000	75800000	43100000	58800000	52500000	63400000	46400000	57700000	45400000	72300000	61700000	38500000	45300000	40700000	44900000	40000000	66400000	31500000	43300000	40400000	41400000	50300000	66100000	25800000	37700000	26100000	39700000	31200000	36700000	30100000	35500000	30500000	35500000	36000000	43600000	39300000	28300000	46200000	38800000	27300000
178	311.168	1.14758	10600000	8561885	5.2577e+06	7.22417e+06	14200000	5.53032e+06	10600000	8905626	8657710	12700000	15200000	9397876	7.87701e+06	3.50361e+06	11000000	4.65146e+06	14200000	34900000	20100000	8490448	12200000	6.95849e+06	5912570	7048245	10100000	12600000	9327484	10400000	7855239	11900000	2.25727e+06	11100000	11000000	13000000	50200000	10400000	10900000	6.0742e+06	10800000	6.17019e+06	12400000	10700000	6539913	22000000	8463594	14400000	5.36416e+06
180	182.032	5.5783	31647.6	0	0	9197.37	7646.95	8510.17	293645	236477	232961	36788	83983.1	56484.9	5.7861e+06	215439	5.60495e+06	56366.3	1.95192e+06	1.74208e+06	9725.94	9456.98	0	10260.4	8683.11	140906	0	21041.8	19012.4	8591.54	0	66692.4	21571.4	68383.6	18710.7	59028.2	15760.7	35776.5	9285.82	20730.7	8270.98	57001.7	57541.4	60851.4	26917.2	7756.95	32501.8	0	8471.38
181	188.035	6.69905	14800000	70543.2	63655.9	65086.1	99615.3	79422.6	14300000	14700000	14600000	96780.5	142898	112086	15800000	118329	15500000	94979.8	16100000	17100000	83425.3	71257.5	72733.3	115032	56450.2	16000000	80884.4	15200000	14800000	78150.4	115006	13400000	4.87643e+06	148241	75809.9	14700000	100746	13700000	79662.6	105122	83679.1	150988	15600000	16800000	14600000	82903.6	15700000	144689	43876
182	136.053	1.10201	5.69386e+06	3.36734e+06	4.24171e+06	3.57428e+06	4.00479e+06	4.67637e+06	4.76598e+06	4927265	4392376	3.79189e+06	3027003	3.1456e+06	5774758	2.92308e+06	6.10706e+06	3.17399e+06	4.17244e+06	5.80271e+06	3418581	3.81808e+06	3026694	3.20249e+06	4382846	5.80061e+06	4.60636e+06	4804870	5510189	4649550	3.33227e+06	5480862	1.15131e+06	3.33817e+06	4.01048e+06	6046535	3.26e+06	6.10394e+06	4.51732e+06	3.25751e+06	3.87965e+06	3.45257e+06	6124271	4.46515e+06	5931752	3.56344e+06	5004708	3.92616e+06	4519670
183	111.02	1.59595	20600000	5833693	10500000	3.01044e+06	14400000	15900000	19600000	21800000	22200000	2.79336e+06	4167895	22600000	18300000	5.52345e+06	14100000	18100000	20500000	19700000	14100000	2.92876e+06	5.57257e+06	5995583	12600000	21100000	2.94247e+06	29200000	22300000	2.89353e+06	3.34459e+06	22300000	10700000	20600000	3093392	3.41898e+06	2.49506e+06	18100000	5.07134e+06	16600000	7702477	14000000	26600000	28000000	20300000	3.05399e+06	26600000	21400000	15000000
184	195.811	0.862388	7154960	6.16801e+06	8647790	2230278	5.00132e+06	6.30774e+06	8096924	2.37553e+06	7.186e+06	7.05575e+06	10900000	9613310	4816627	9022304	5613874	8735244	6349900	5279245	6.54627e+06	6.99443e+06	6.90924e+06	9153323	6404843	6367796	3.86218e+06	6398862	2.29521e+06	7735000	7.22532e+06	6156272	13700000	4596123	7.14964e+06	6.44312e+06	6736835	6.63749e+06	7.70096e+06	7184115	6777650	12000000	6264937	5702142	5763270	7040615	7.11098e+06	10200000	6661858
187	125.043	1.15133	9751808	7.29182e+06	7669207	8.08464e+06	7.95676e+06	7.81056e+06	9193443	8.20793e+06	8978076	7.44003e+06	8705793	7.8148e+06	9300711	7.04507e+06	8418467	7.7662e+06	11200000	10500000	6.64748e+06	7.34594e+06	7.26962e+06	7.3507e+06	7906353	10100000	9067896	10300000	9819867	8543766	7714908	9025364	3.65061e+06	9521043	8.06817e+06	10200000	7.54e+06	9392573	8.30536e+06	7.80139e+06	7.77868e+06	9040621	10200000	11000000	9053380	7323030	9728133	9079473	8510623
189	212.023	8.70579	1.69899e+06	51437.8	45127.3	43317.5	44053.6	32552.3	2145176	1.92146e+06	1.94348e+06	39737.2	46907.6	41866.4	1.7708e+06	44104.4	1.96549e+06	37673.6	1.79397e+06	1711923	39426.9	40949	38112.7	48042.9	30709	1923910	33745.5	2.00079e+06	1.93771e+06	33420.1	37266.6	1.47905e+06	932681	49314	41539.9	1.91072e+06	38804.5	2.03148e+06	38822	41538.9	45257.6	44341.1	1.91429e+06	2.00112e+06	2017613	39095.2	2.02849e+06	45930.1	32224.2
190	237.932	6.78012	6.07881e+06	0	4077.47	12394.3	3923.75	7074.18	8287104	7.80712e+06	9094212	20177.3	0	0	5.55266e+06	7882.08	5.87695e+06	0	8617025	5646251	0	0	0	0	13840.5	6.55259e+06	8730.47	8611183	6.85018e+06	7682.73	9367.43	5.5801e+06	1114185	0	15760.2	7.79702e+06	10904.2	6.15121e+06	9085.99	8719.24	7233.69	0	5602334	6763159	5.51826e+06	8342.29	8549644	0	7054.46
192	273.002	1.05829	20600000	56900000	64700000	40700000	40200000	36700000	25200000	21500000	23400000	50700000	56100000	53600000	23300000	58800000	23900000	47400000	22100000	17800000	43000000	42000000	41700000	55600000	40900000	26400000	47500000	35000000	29000000	43100000	49000000	20900000	9992636	39000000	41000000	21700000	48100000	17300000	56400000	54100000	51300000	42400000	17000000	18200000	19400000	45900000	26000000	50000000	39800000
193	359.109	1.64173	6947.86	0	7065.05	0	0	6862.78	15449	21258	14229.4	19630.6	30955.1	21448	0	0	0	0	0	0	13193.5	16917.7	9761.03	27674.9	23061.7	47789.1	5232.79	0	10104.3	0	8925.45	0	0	10938.9	9066.09	31456.7	21817.1	131033	0	0	0	0	0	0	9947.89	10111.5	25874.8	28667.4	16633.7
195	363.054	1.09849	13600000	3.87553e+06	5043524	5231399	4758577	4.61854e+06	15200000	12600000	14700000	5.31428e+06	9326949	4.99033e+06	11400000	3814943	13400000	3.81194e+06	10700000	11900000	3.35797e+06	4032916	3.79453e+06	3.49827e+06	4511324	13800000	4783038	12100000	17900000	4.46758e+06	3.9669e+06	12000000	8042024	8.27556e+06	4284900	14600000	4759279	14000000	3.96892e+06	4.05735e+06	4.15523e+06	7.19524e+06	17000000	15900000	15400000	3.59065e+06	14000000	7.16065e+06	4519033
197	271.061	5.68779	16100000	285052	341175	322542	326881	343991	15100000	14500000	14500000	311949	340388	302181	16400000	476992	15900000	310321	16700000	17000000	263968	295399	264482	318112	362317	17500000	332014	15400000	15500000	350867	287521	13700000	3.13481e+06	315883	342514	17200000	349353	13900000	423662	391879	382857	295169	16700000	16300000	14800000	329497	14700000	316439	329832
199	174.045	5.74538	10599.2	13250.5	8530.97	0	8615.46	0	68471.1	59831.6	78795.2	137436	147713	168222	200539	255617	187328	105385	103543	108685	9118.41	0	15680.4	6815.26	10382.6	6699.75	34627.6	18968.3	5445.87	11008.9	10973.6	0	38276.2	78171.7	64651.4	101700	110742	101371	207472	249639	180556	111384	64921.8	89349.9	0	0	0	16341.8	12574.4
200	436.988	16.8835	2.41361e+06	3.76434e+06	3.55112e+06	3.41631e+06	3.82498e+06	3.30315e+06	3.61785e+06	2991645	3.24463e+06	3.05452e+06	2.28517e+06	2.32968e+06	2.78109e+06	3.0728e+06	2.43902e+06	2.50236e+06	2.36626e+06	2225902	2610995	3.02813e+06	3.62211e+06	2.90526e+06	2526749	3.06043e+06	2.76694e+06	2.97513e+06	3.50179e+06	2942590	4.30719e+06	2.18947e+06	1.80181e+06	2.21815e+06	3.12654e+06	2.95641e+06	3.0596e+06	3.21796e+06	2564472	3.05771e+06	2.87224e+06	2.41512e+06	2.42448e+06	2.26748e+06	2.24295e+06	2970638	3.40442e+06	2.22207e+06	1.93154e+06
201	382.993	8.83142	4315866	8052.09	8707.71	9638.28	5455.09	5031.78	4.33145e+06	4.67619e+06	4.49455e+06	7648.8	16117	9214.72	4.32852e+06	8660.98	4.08047e+06	8711.44	3.87438e+06	3.83689e+06	9763.82	10424.8	9980.69	9838.33	0	4.23724e+06	0	3219.02	2542.45	6754.34	0	0	0	0	0	26735.6	9326.82	24777.3	4858.22	0	4954.93	0	2866.36	4912.96	15558.2	11454.8	25718.6	0	0
203	171.008	2.72281	0	0	19029.4	37027	14605.2	19406.3	43867	48000.7	94623	38169.3	56283.2	51984.7	408943	1.05104e+06	438527	3.44584e+06	1.69362e+06	1.48432e+06	15167.3	23675.1	37414.4	0	20640.1	0	17828	0	18076.3	17252.6	0	0	26109.6	62041.4	54882.3	0	39245.2	0	187590	230526	193918	1418037	522116	581101	20073.9	45161.3	20128.2	0	0
204	280.104	10.1856	6724855	14416.6	12464.7	9512.51	8804.42	8203.9	5.9647e+06	5256763	5.70606e+06	9069.17	5163.49	9013.05	5.90954e+06	17156.6	6.47198e+06	16950.4	7.02425e+06	6745218	18083.1	12532.3	15655.9	17413	12556.1	7.69296e+06	5464.94	95590.8	111344	3405.52	15135.6	107416	28145.1	2381.58	4195	55776.9	8353.6	55212.7	8109.06	12217.9	8273.06	3495.92	110608	110947	131993	10143.3	104522	0	7632.06
206	434.265	0.784992	18400000	15500000	16900000	13200000	13100000	12600000	14200000	12800000	12200000	12800000	15100000	12800000	14100000	13400000	14800000	10900000	12700000	10600000	11000000	12900000	11500000	12300000	14200000	14400000	19000000	20200000	17600000	13100000	12700000	10900000	4.51514e+06	14200000	12700000	13700000	9937001	12300000	12200000	12700000	12600000	13500000	10500000	10000000	12700000	11400000	14300000	13500000	12200000
209	190.036	6.76359	2337777	20075.8	37253.3	32032.4	42346.5	63304.2	4.41183e+06	2835367	4.09143e+06	57482.6	29726.7	40459.2	2.25842e+06	58050.4	2.30146e+06	52135.4	4082917	2184216	35811.9	51677.7	60763	81508.5	47027.8	2853849	37536.3	4089336	2.23166e+06	45702	46676.7	2.16188e+06	1.53884e+06	12745.7	50484.5	3.2407e+06	119111	2.30751e+06	47553.1	49462.3	47964.4	46374.8	2.21877e+06	2.91638e+06	2292858	43930.5	4255998	41670.4	46272.6
211	311.168	0.854121	2.91576e+06	1479603	1.0303e+06	1.71163e+06	3.0382e+06	1097609	3.25738e+06	2.53625e+06	2808137	2.33553e+06	3.1316e+06	1.83738e+06	2.32118e+06	683320	3376447	1.00702e+06	5086598	13000000	3773765	1963227	2408821	1.14694e+06	1.13809e+06	1.94219e+06	2.11325e+06	3.05995e+06	2.64475e+06	2.2929e+06	1.86531e+06	3.59113e+06	637262	3.00008e+06	2.01024e+06	3.50993e+06	15400000	3566541	2.12019e+06	1.55146e+06	2.36574e+06	1.32321e+06	3656003	2.72414e+06	1.83788e+06	4814121	2.25031e+06	3.24573e+06	1.42907e+06
214	131.035	1.13163	8.28666e+06	9697446	9363091	11200000	10200000	11200000	8968638	8899355	8893333	10400000	12900000	12000000	8003641	9244081	7397400	9643217	9177904	8034275	8679654	10200000	9524956	9437429	9244462	7671057	11800000	8455405	7364579	10400000	11000000	7954939	9687074	13400000	10100000	7566681	11600000	6781939	11000000	11000000	10500000	13900000	6.68734e+06	7.79423e+06	6.94151e+06	9409636	8407832	13400000	9791225
217	144.045	6.73555	6243573	26502.5	49949.3	66434.1	37313.8	40815	5.54993e+06	5.88219e+06	5855472	65595	64385	27766.4	6607750	49533.7	6.40896e+06	28531.1	6.35611e+06	7.09335e+06	26603.9	26831.3	27068.1	35348.7	29037.8	6733287	27872.4	5950483	6154278	29320.3	36012.7	5559483	1.32778e+06	37674.9	33625.2	6023917	37728.1	5.99192e+06	46921.5	36789.9	41200.7	38794.4	6.639e+06	6.80838e+06	6.29793e+06	37266.5	6.17922e+06	41201.3	31719.1
221	151.026	8.80941	2.06494e+06	80611.6	103480	46068.3	47547.6	59560.6	1.77564e+06	1.81287e+06	1818272	121428	93546.3	116935	1.61167e+06	93904.5	1.56326e+06	131021	1.41537e+06	1.46045e+06	85861.8	86195.3	105735	89385.6	91397.8	2.09392e+06	39240.9	39154.6	30676	52991.4	76798.9	27394.6	3412.29	8489.79	68269.8	40057.3	71873.5	32131	29219.7	65785.4	26039.7	31102.7	31125.7	33266.6	32265	32337.7	35359.8	10100.4	43266.4
222	122.025	1.81528	2447074	5.12603e+06	3.67683e+06	314051	342306	332087	563270	473627	496255	2.53274e+06	2.82922e+06	2.44302e+06	1.04463e+06	1.33447e+06	990538	322839	314292	260680	1.58723e+06	1.8766e+06	1675001	1.95935e+06	1899886	1.38373e+06	4401915	3.28128e+06	2.81359e+06	341861	289322	213155	172494	856723	842776	3.42683e+06	4615821	2.72022e+06	1.44151e+06	1.41325e+06	1.3709e+06	329024	209047	230731	1.53767e+06	2.19954e+06	1.66082e+06	2.94476e+06	2.13223e+06
224	443.065	14.7722	757339	0	0	0	2581.51	0	754626	737308	735155	0	0	0	789561	0	738606	2502.19	698930	710172	0	0	0	0	2479.48	817565	40394.4	736187	756719	0	0	732646	204124	0	0	842351	0	782159	0	0	0	0	756307	742874	808225	0	816741	0	0
227	150.042	3.73193	1.75643e+06	1.92278e+06	2.03926e+06	2.01995e+06	2.00791e+06	1.83676e+06	1729212	1.53902e+06	1.63885e+06	1.93138e+06	2.12935e+06	2.16069e+06	1.69892e+06	2129997	1.69447e+06	2.02887e+06	1.70159e+06	1.65768e+06	1.85041e+06	1.96759e+06	1.8377e+06	2.07317e+06	1874884	1.87804e+06	3.9433e+06	3.63509e+06	3.20195e+06	3.58101e+06	3828041	2968338	865673	4.16914e+06	3.68245e+06	3.27562e+06	4017877	2.75162e+06	3865151	3.96159e+06	3.65183e+06	4.45948e+06	3.1321e+06	3153823	2.98269e+06	3.86898e+06	3552396	4.1323e+06	3.18442e+06
228	122.025	1.16664	729624	1.02638e+06	1.16772e+06	465827	412781	365503	536141	587017	419582	1.08863e+06	1.24084e+06	1.06598e+06	541584	699193	603564	334032	339917	289370	633881	743646	786062	763588	745480	773407	1.14087e+06	1.0398e+06	1.18252e+06	452892	481781	404715	241466	565037	500384	1.09278e+06	1.28746e+06	1.18868e+06	656957	669233	749526	667905	534073	383480	653876	829530	846397	1.27801e+06	1.11054e+06
231	111.02	6.59122	158228	419942	946443	1.35257e+06	948805	302338	278518	252865	252755	494540	370944	571222	181119	641381	172413	819542	205079	150970	441699	693761	380988	556655	250199	169651	248994	211298	157769	272011	814059	154057	512567	384950	266731	181837	802077	154192	700712	509243	837420	374240	167887	196247	181229	644612	236807	407247	343240
232	146.046	15.4916	617458	1.53707e+06	1165837	514398	573921	459698	978836	707394	564250	2415058	3.5329e+06	4012709	6352462	13600000	6.42439e+06	5.36678e+06	3992659	3.49638e+06	4427382	4.02262e+06	4.12073e+06	775163	405927	477016	1067256	1.06575e+06	918363	428670	742026	262446	285544	1.39744e+06	834593	1.25419e+06	1.92489e+06	1.10323e+06	8254147	11200000	8.26132e+06	3.30955e+06	1.78146e+06	2.95992e+06	4944121	6.37446e+06	5.26391e+06	771243	344322
233	168.836	8.03897	756038	14560.2	18077	13417.3	13997.5	17363.9	898315	938564	896417	22975.9	20225.9	24645.5	839440	21399.4	860258	19428.2	788233	888028	20162.3	14799	16125.4	18360.7	22291.7	753982	12644.5	887990	965664	17620.7	19777.9	640059	251438	9615.57	23216.6	787359	20281.8	916110	22177.6	14036.9	22866.9	17358.2	932741	994424	1.02442e+06	18844.6	1.01647e+06	13664.7	24737.5
234	160.842	0.860431	2.22266e+06	2.03552e+06	1.94893e+06	529554	604790	2346599	1.78954e+06	478750	2.02143e+06	2.20244e+06	2.04692e+06	2.31901e+06	2.15832e+06	3.08505e+06	1.94446e+06	2.92257e+06	1703009	1.97603e+06	1.94346e+06	2617399	1.96397e+06	2.37959e+06	1888518	2.16817e+06	820965	1764840	358392	2.68206e+06	2.52385e+06	1.99916e+06	2.35922e+06	596267	2.5947e+06	2.27903e+06	1.97551e+06	2064568	2298585	2.45635e+06	2.15077e+06	2.09101e+06	1.58878e+06	1.28245e+06	1.5622e+06	2.0179e+06	1.95587e+06	1.95802e+06	2.17539e+06
235	162.839	0.860506	2132187	1931258	1834076	442156	537667	2.14186e+06	1.59944e+06	551476	1.96408e+06	2.12827e+06	1.93242e+06	2163279	2195027	2.88511e+06	1.76628e+06	2.64501e+06	1544394	1.83423e+06	1.55211e+06	2.61081e+06	2.11499e+06	2.33764e+06	1.85922e+06	1.97718e+06	675819	1.58408e+06	315847	2.39563e+06	2.13023e+06	2.09466e+06	2.25535e+06	619257	2.23924e+06	1.9065e+06	1.82037e+06	2.05042e+06	2.196e+06	1.98363e+06	2.23245e+06	1.95538e+06	1.57575e+06	1.27731e+06	1.62437e+06	1.73868e+06	1.85738e+06	1582640	2.16807e+06
236	151.026	3.1282	47029.7	52499.8	58489	39751.1	42875.4	51260.4	123274	121721	86485.7	206873	264219	240662	196544	151317	159472	497151	546082	602013	36148.4	47194.1	55786.3	46557.6	45813.3	55328.1	35348	28683.8	23601.4	21060.1	36357.1	25358.6	5292.17	17230.8	21451	25350	51833	15685.7	17758.9	51724.1	16892	81442	51522.1	42484.7	33645.7	21051.3	33673.5	18481.8	33330.7
239	172.83	8.02132	720908	17084.6	22492.1	20964.2	20703.6	20301.5	888091	928898	828127	20536.5	22918.4	23178.1	761933	31755.4	815136	31378.6	693152	752109	25994.4	21977.7	25551.9	33540.9	22846.6	613172	21331.3	887960	950953	21248.9	31532.4	556679	195361	24408.4	21389	752782	23739	905775	25324.5	26320.4	25623.9	28914.6	876370	942964	924429	18306	873534	24434.6	22902.8
241	190.036	2.19375	1.32389e+06	1.37384e+06	2.52972e+06	1.65677e+06	1.62626e+06	1490507	1.13309e+06	1.06987e+06	1.05936e+06	1734506	1.68577e+06	1.59119e+06	856856	962170	817374	2.11583e+06	1.66955e+06	1.55394e+06	2115917	2.2864e+06	2.02668e+06	971386	1.26168e+06	956264	1.57781e+06	976826	1.02702e+06	1148677	894158	669213	280099	879672	1.47304e+06	982998	1.47585e+06	799835	712243	588054	647501	2.37489e+06	1.90794e+06	1.69299e+06	984084	1.27132e+06	950692	575185	846020
244	242.067	6.84216	698546	11822.7	23123.6	25449.6	44129.6	29107.9	446254	468289	386538	18207.2	6664.63	22347	594632	19016.6	638454	26581.6	332369	533415	17725.4	17513	19546.4	25973.2	31957.2	761773	22240.9	275502	639315	28419.2	24073.6	573945	184959	18465.5	23231	536471	20846.3	330643	21101.7	23343.4	23821.2	19952.3	417602	424308	439363	23304.7	356441	17662.8	31558.7
246	287.994	0.877896	1.87541e+06	822099	1.02234e+06	1.01037e+06	805392	1.04277e+06	2.01015e+06	1.56531e+06	2.02484e+06	1.17017e+06	1447065	997035	1.99142e+06	1118082	1.80241e+06	992401	1.64985e+06	1.86845e+06	923363	908420	1.06975e+06	1.25275e+06	1153551	2.13073e+06	1.09579e+06	1.79982e+06	1.73841e+06	1.01617e+06	958415	1.98928e+06	846858	1.54233e+06	985046	1.92368e+06	1.01934e+06	1.96342e+06	923769	879685	972438	1.44199e+06	1.84491e+06	1.68523e+06	1.93297e+06	991451	1.94502e+06	1.49471e+06	1.03839e+06
248	197.045	5.51597	829776	260457	735907	82949.4	200142	83178.2	999325	985443	956394	166669	113663	195640	963824	127828	925839	150971	988421	1.00883e+06	82989.1	103763	187693	213297	88828	890085	74373.6	277669	281484	86304.5	235487	272040	131111	158665	68381.9	306305	96188.4	280539	157322	136684	369967	74367.4	283415	287373	294277	149359	305628	99326.9	69677.8
250	303.071	16.9567	167096	152002	162489	151275	141771	170819	187117	157732	151313	148654	223363	177736	169341	159774	158586	155127	142657	170776	143331	144674	126593	192734	152527	194923	127340	169008	152771	154909	144133	144802	83941.5	188366	126402	172713	111610	145133	134159	164126	143244	230262	188790	177274	145448	132117	163669	141992	136017
253	139.019	4.57256	1.39079e+06	833920	709815	592808	719232	117300	1.14312e+06	1.03467e+06	1.12906e+06	283946	807051	773169	1.31753e+06	778319	1.27271e+06	782288	1.09389e+06	1.33739e+06	645192	796853	785166	782352	169117	1.40311e+06	97620.2	1.22681e+06	1312093	162968	797009	1146569	193810	798034	121961	1.23681e+06	163008	1.19865e+06	799891	711362	842725	785770	1.28818e+06	1.15307e+06	1.25568e+06	791642	1101650	765878	257434
254	151.04	5.64885	103290	298386	828530	157182	179425	158777	121645	113457	111540	282081	182954	219145	87929.6	179370	89370.6	196363	210642	218669	159189	161321	205151	196651	128578	109822	178577	135919	90444.1	162786	221437	91806.5	187392	231940	353400	135673	455431	118168	343689	355495	524472	200688	173510	190173	87731.8	205175	130440	198091	130735
255	223.02	1.20016	2170215	2.11403e+06	2.18968e+06	2.00957e+06	1.84251e+06	1.75415e+06	2.78642e+06	3.05901e+06	3.78178e+06	2.3127e+06	3252267	2.50446e+06	2.64764e+06	3.32753e+06	1.77786e+06	2723109	2.21615e+06	2.77567e+06	2235039	1.95914e+06	1.75914e+06	2.43184e+06	1.88543e+06	2.32558e+06	1.52763e+06	2443341	2.0377e+06	1621563	2.04202e+06	1.42229e+06	1.4882e+06	3.85941e+06	1.99439e+06	2.27468e+06	2.70813e+06	1.90226e+06	2.58555e+06	2.27356e+06	1.73069e+06	3.46265e+06	1.8835e+06	3.08427e+06	2.07912e+06	1.95415e+06	2.61521e+06	4.53898e+06	1.59727e+06
257	145.098	17.0422	40282.6	41237.6	67551	15246.5	17713.1	15170.2	49205.8	38425.2	30551.8	50772	97880.1	97217.4	39308.6	58497.7	36078.5	396947	279932	343461	21919.1	21606.4	30426.1	21218.8	13840.5	22990.5	33620.4	31246.1	36781.7	13711	27270.5	12519.1	23215.8	66820.1	43379.6	47599.2	48624.1	48287.1	32249.5	53221.5	38326.2	410690	305513	321450	28846.8	28725	28215	20421.8	13522.2
258	307.04	12.2719	254456	4629.58	0	4886.04	4750.56	3516.18	223901	246803	225985	5479.11	4530.71	4333.08	242550	3288.62	237461	4547.25	205084	196092	3443.72	3162.18	3157.66	3919.42	4285.6	241247	4186.41	254974	257504	3864.31	4059.69	211283	79855.3	11388.6	3758.62	215311	3835.36	215365	4678.12	5165.7	4689.14	5088.17	179009	181407	226878	7760.95	270436	5247	3452.26
260	279.056	1.46439	185831	70508.6	112365	38174.6	14578.1	33976.2	1.56559e+06	1.41492e+06	1.57388e+06	1.94012e+06	2.00534e+06	2.09349e+06	33218.5	36032.8	22514	30351.7	102093	42927.4	673150	815913	679518	814117	920032	2.02865e+06	127861	133865	139961	37359.4	33888.2	16628.4	462124	494244	781046	2631840	1.79353e+06	2.03011e+06	16539	46345.4	13231.2	11513.3	17506.3	98595.6	1.2205e+06	627476	1.36965e+06	782111	885594
262	164.836	0.860125	626229	499730	602481	101438	95313.2	698231	506457	96271	477478	630054	407296	542876	480226	799079	436883	863127	394128	426142	503780	793392	541972	722630	640610	724554	156623	438842	69178.3	649253	668861	473132	596841	40468.8	720923	604101	587666	463102	662642	594641	454219	543742	411469	367722	411026	551390	524534	228117	612395
268	93.0455	5.37154	3895.59	72465.1	77956	0	0	0	7998	5539.52	6016.47	64636.7	91576.2	90348.4	0	101534	5474.2	89412.5	3737.36	4029.56	71220	67019.7	67847.3	72738.5	66130.4	5607.05	0	0	0	0	0	0	2335.05	0	0	4607	0	4654.29	0	7151	5932.24	0	4285.64	0	0	0	5881.17	0	0
269	188.035	5.92177	4.85338e+06	340030	963561	599490	400086	510731	6.15063e+06	5.29139e+06	5.72282e+06	456278	10100000	9664981	6.23882e+06	13000000	5.83887e+06	368474	6.38742e+06	5305763	377355	9509099	9614013	10100000	289540	5165306	611063	4.7122e+06	3.62514e+06	240337	7684664	3.28247e+06	1.81384e+06	787369	343490	3444929	180385	2750654	486098	199373	261728	638676	3.29889e+06	3.87491e+06	3306449	219919	4753059	6.7552e+06	145081
270	132.046	1.88264	734406	571749	537158	681340	659583	681048	764366	776902	725308	605208	660231	675887	928171	617832	927724	639888	865134	909905	492797	619725	823246	554279	633140	845277	776264	894127	854791	696206	630909	805893	241325	682990	704225	905565	697100	575700	666478	634160	679514	680592	929446	872393	865359	664348	796612	671924	637566
271	151.026	10.1654	278253	32424	45055.3	28778.7	33431.7	39852.9	265687	275332	274253	47612.1	25526.1	44264.7	187193	53679.8	203475	47426.7	191580	209789	43377.5	32876	53441.3	41447.1	42612.6	291668	30560.8	32390.7	23995.3	43834.7	56618.8	23636.2	2726.26	3448.32	47893.5	26543.4	44471.5	30804.7	24293.9	47367.8	28967.5	22459.3	29395.8	27103.4	31943.9	25663	26512.8	0	31286.6
272	170.046	1.75071	508422	620141	541475	593391	595832	542151	571705	538423	588321	774555	978249	894240	458661	577688	417539	651416	556423	555075	496196	566552	567682	550952	530684	505370	899703	690339	590596	674468	707009	508481	205802	1.1753e+06	946799	825997	1.02314e+06	661337	651509	726454	647635	945031	566552	553125	488710	679822	618186	750179	560686
279	286.078	0.881207	145651	71606.7	74289.9	78671.9	57972.1	73219.8	130606	131438	131424	99750.6	118619	97238.4	146763	71768.8	155001	74110.3	141522	131056	64734.1	83902.1	63747.3	81094.1	121418	126222	107630	107324	131174	75145.9	54037.5	121465	60906.9	101750	80452.3	151140	81975	125343	80537.6	61422.8	63736.7	88898	111485	130113	167571	78032.9	112228	102142	89130.1
280	187.108	13.3291	9337.2	26868.9	29973.7	11294.4	12669	14196.8	35438.7	26975.6	38404.7	28716.8	41531.3	34141.1	389833	656530	433092	353240	223610	244799	46027.3	32478.4	52509.8	43346.9	29549.8	14073.2	8751.76	7937.2	5978.14	14361.7	35124.7	10717.5	16442.5	44871.7	61558.3	7882.86	22720	7510.98	471986	449257	406488	317145	266810	344518	10946.6	24151.2	15505.4	26884.7	18919.1
281	135.03	10.6993	319541	78741.1	76559.7	67372.9	43513.5	99793	575218	566485	490456	93373.9	149182	92428.3	483864	96722.6	539299	93152	634381	408911	62557.2	83220.9	91853	85472.8	79641.7	437330	63261.8	261216	196129	0	0	103952	152406	78554.3	0	144006	0	200052	30784.8	29186.4	35662	61239.4	229188	215945	234426	34612.4	270047	81295.2	63254.8
286	137.035	1.66325	591416	78054.2	81107.9	69836.6	67681.8	79208.4	515399	460138	473185	103564	111555	134317	595350	73467.5	536863	191090	575483	672155	68539.5	87489.1	84270.5	92396.3	92847.3	542471	78076.7	282179	135427	88866	89975.5	93354.1	46066.4	93998	91156.4	116660	108041	128923	83180.9	86671.2	69903.6	312743	147142	170557	82908	77919.9	86649.9	90745.5	84131.9
287	223.02	0.885206	804411	1.13751e+06	856910	727670	800695	376263	1.05354e+06	1.18525e+06	1.48512e+06	726754	1.11998e+06	1.29974e+06	955385	1.80102e+06	766675	1.50826e+06	1.04446e+06	887682	1.19345e+06	1.10957e+06	941249	1175798	466643	706530	362960	1.10682e+06	754659	432270	1.06803e+06	493807	734210	1.19027e+06	483437	694753	1.00037e+06	658126	1276459	1.18383e+06	853649	1.16465e+06	681396	1.13985e+06	776209	920975	1.20749e+06	1.39775e+06	769525
296	130.051	15.8806	142376	159477	191141	200588	212698	181119	147465	132177	122463	203226	235905	291635	128572	277431	175076	255675	178889	198656	216509	260047	291757	274905	141763	162654	214512	110628	156320	234998	257052	169167	73548.3	279328	305334	239530	280500	237996	213517	273409	220773	331925	202270	189630	291815	277840	313014	295501	142156
299	125.035	16.9652	894059	2.43751e+06	1.71141e+06	1.0258e+06	1.38355e+06	1000867	826873	822680	818830	1.76621e+06	6.78592e+06	4.13818e+06	642138	2.49292e+06	676229	3382555	848321	653460	2.66177e+06	4.22213e+06	3.05697e+06	2.21767e+06	771447	617850	1459648	762557	547482	966997	3.87918e+06	646754	720920	9120410	1.27626e+06	758237	2.93751e+06	603524	3.79909e+06	2.55832e+06	1.4202e+06	7524250	584231	667755	586056	2.14726e+06	802188	5948453	1.00124e+06
302	163.04	2.55739	524502	611265	385048	435772	418248	339509	478663	495060	499419	410618	536004	760466	519034	481091	523282	378625	428406	371033	933466	823456	638215	468623	341614	552500	2.45808e+06	1.70383e+06	1.14652e+06	1.2641e+06	1.74729e+06	846803	904154	4.03155e+06	1.93305e+06	1.48317e+06	2.16368e+06	1.10468e+06	1.5036e+06	1.96242e+06	1.50963e+06	2.15666e+06	865031	1.00576e+06	946938	1.92571e+06	1.40975e+06	3.44098e+06	1.36792e+06
314	307.038	5.56544	638121	121782	120642	118733	148353	117131	712928	644837	670110	125925	218263	166317	628093	278472	606498	181929	838612	706563	121387	147778	134303	157652	120029	762044	130183	722595	633411	115929	155152	551987	400197	225591	127080	687651	146005	522268	219145	269525	209850	228991	644520	719083	569209	125575	684117	223696	109421
320	223.068	6.36229	8042.65	237000000	243000000	236000000	238000000	234000000	11002.2	6723.11	9708.24	237000000	292000000	263000000	12736.5	277000000	9076.33	259000000	12460.1	9287.12	234000000	256000000	231000000	264000000	241000000	8572.91	232000000	11988.7	7894.53	230000000	251000000	11118.4	6622.12	319000000	229000000	9312.98	241000000	9439.32	242000000	265000000	238000000	319000000	12776.5	13839.9	8408.18	239000000	0	304000000	228000000
322	187.092	6.35455	0	28800000	30300000	28700000	29000000	29200000	0	0	0	29000000	32000000	29600000	3426.42	31400000	3078.43	29800000	0	5921.3	27600000	30400000	27300000	30200000	33000000	0	28000000	0	0	29000000	28500000	0	0	35200000	28000000	0	29000000	0	29000000	29800000	28000000	33900000	0	0	7318.83	28600000	0	33700000	30800000
323	271.061	4.44575	136000000	108000000	119000000	118000000	116000000	124000000	14934.5	137000000	7430.62	120000000	114000000	107000000	142000000	111000000	11587.8	111000000	131000000	14758.3	104000000	114000000	101000000	111000000	126000000	7420.95	124000000	8475.69	4294.43	121000000	107000000	17010.6	3359.13	111000000	121000000	21321.1	118000000	143000000	112000000	103000000	113000000	114000000	7711.06	43358.5	118000000	110000000	138000000	115000000	121000000
324	225.065	6.06749	0	1.35872e+06	141436	181322	1.44337e+06	76600000	0	0	0	77800000	1763413	1.59116e+06	0	2.37366e+06	9189.49	1.73404e+06	10978	12016.2	1.43199e+06	1.45485e+06	1.44044e+06	1.76879e+06	78400000	0	76200000	0	0	76100000	1.56698e+06	0	0	1.68225e+06	243012	0	1.30505e+06	0	2.02485e+06	2.28802e+06	2.00868e+06	1708506	0	0	0	1.46304e+06	0	1.84392e+06	74500000
325	413.17	13.5943	3445.08	19600000	18700000	20800000	18500000	17700000	3565.18	4374.73	3795.66	19600000	25100000	19700000	3327.67	20400000	3491.82	19800000	6823.16	2480.65	20000000	22400000	22500000	20000000	30200000	3426.39	17200000	4334.44	6286.21	27700000	22000000	3697.84	0	23200000	17900000	3525.59	22200000	3169.4	20300000	19300000	18700000	24100000	6588.83	3907.48	3275.63	20700000	3991.08	26700000	26400000
326	89.024	1.13216	22000000	21600000	20300000	26500000	25600000	25900000	22700000	22200000	23300000	23200000	24600000	24100000	21600000	19600000	20300000	20800000	23000000	22900000	19800000	22400000	22100000	20300000	23100000	20900000	27200000	20700000	21100000	25500000	25200000	21000000	15100000	29900000	27600000	20100000	26600000	19500000	26200000	25800000	24400000	29900000	19500000	21100000	21000000	23200000	20700000	26500000	25800000
327	307.038	4.46855	5233.83	29000000	31000000	30600000	30200000	32100000	5314.81	36200000	34000000	32000000	32000000	30600000	34500000	32100000	33500000	31700000	0	4222.2	28300000	30300000	28400000	31400000	31200000	7379.63	32000000	36100000	31600000	31700000	30000000	5292.91	3404.22	26600000	31200000	0	31000000	30000000	30600000	30100000	30400000	31100000	25700000	36400000	28400000	29300000	0	29500000	30700000
328	175.009	2.56515	16700000	26400000	26800000	25500000	25300000	24100000	20400000	18400000	19300000	26000000	35700000	33500000	15800000	32700000	16000000	33300000	20400000	16600000	27200000	27900000	27700000	32900000	22500000	17500000	25400000	20000000	14900000	23600000	29900000	15500000	14000000	26900000	24000000	16300000	26100000	12900000	27400000	30100000	25300000	34700000	15900000	18200000	15300000	26500000	19300000	32500000	20600000
329	174.099	8.66544	3.10983e+06	11600000	11100000	10600000	11700000	10600000	3.45596e+06	3.14589e+06	3381827	10700000	12800000	12300000	3.19009e+06	12500000	3.29657e+06	11700000	3.58227e+06	3.21337e+06	10700000	11700000	10800000	11900000	9888201	3.31282e+06	11600000	3.51743e+06	3251762	10300000	11500000	3.02927e+06	1305452	11700000	10600000	3259909	10700000	3.12261e+06	11200000	11600000	10800000	12400000	3.33365e+06	3.47149e+06	3.16129e+06	11200000	3.24587e+06	12600000	9341680
331	271.061	5.19968	3.74375e+06	9698102	10200000	10400000	10200000	10500000	2.90155e+06	4.04631e+06	2.61617e+06	10300000	10200000	9619827	4.96485e+06	12600000	4319133	10300000	2.51394e+06	4853536	8933627	10000000	8901874	10200000	10500000	5.13355e+06	11500000	3.41394e+06	4534943	10800000	9738647	4.09666e+06	1237582	10400000	10300000	4212933	10300000	4.22639e+06	12400000	12000000	12400000	10500000	4339353	4188545	4772334	9840521	4227884	10500000	10200000
332	543.13	4.56329	7243685	8912462	9077608	44721.6	9701813	28860.2	7281084	7.01403e+06	6.83872e+06	136260	10300000	9378037	7268284	9615807	7469983	9586172	7.88717e+06	7.6087e+06	8620361	9929712	8611370	9701449	178060	8695704	99706.2	7.68785e+06	7.19988e+06	74375.5	8768424	6664400	1.99137e+06	10400000	94732.1	7491333	9096728	6.00334e+06	8880894	9234281	8612366	10300000	6953199	7.51382e+06	6361012	8691074	6.82101e+06	10400000	73026.9
333	222.065	6.35035	0	13400000	13700000	12800000	13100000	13100000	0	0	0	13300000	16400000	14900000	0	15300000	3062.19	14400000	0	0	13000000	14100000	13100000	14900000	13400000	0	13000000	0	0	12500000	14400000	0	0	18100000	13200000	0	13400000	0	13400000	14700000	13400000	17400000	0	0	0	13400000	0	16800000	13000000
335	203.056	1.08625	4.12037e+06	3.76428e+06	3.62252e+06	4.11185e+06	3.78515e+06	3.46576e+06	4.50643e+06	4213883	4424336	3.78987e+06	5.15351e+06	4228211	4.00738e+06	4.0508e+06	3.76869e+06	4.08456e+06	4.47018e+06	3.98452e+06	3712114	3748112	3.57314e+06	3.86677e+06	3334206	3.57609e+06	3.56711e+06	4.08758e+06	3.76196e+06	3.51528e+06	3.94093e+06	4.14919e+06	3117421	4437769	3.20125e+06	4.03965e+06	3273640	3.84083e+06	3.87266e+06	4249013	3.80586e+06	4185062	3669176	4.01709e+06	3.91589e+06	3537033	4.471e+06	4416272	4531121
336	203.056	0.849737	8785782	9345731	9194652	9995691	9725149	10100000	8559848	8.22933e+06	8973701	9113402	13100000	10600000	7676836	8879297	8047862	10200000	8863694	8138695	8994040	10100000	10200000	9315223	7771750	8860948	9679245	9327354	8.22321e+06	9739102	10500000	8426222	7.2417e+06	11300000	9558963	8374618	9229575	7.55959e+06	9007236	9096840	10100000	10200000	7436503	8483097	8.11652e+06	9648021	8075323	12100000	10600000
337	309.035	4.46885	27551.6	9339544	10000000	9676895	9389326	10200000	8223.8	5.89797e+06	17746.4	10200000	10200000	9915054	12200000	10300000	13634.3	10100000	11900000	10600000	9254337	10300000	8840092	10200000	10200000	11600000	10300000	11700000	10200000	10200000	9610131	14227.3	4998.22	8670686	10200000	8725906	10100000	10500000	9725280	9636658	9810920	10000000	12937.1	10200000	9040855	9299744	10800000	9552215	9991494
338	177.006	2.56392	5.60033e+06	8927309	8996355	8677516	8519622	8306847	6767703	6192905	6540488	8675921	11800000	11200000	5.48402e+06	10600000	5079882	11100000	6709649	5.67302e+06	8865329	9186089	9135232	10800000	7643400	5640256	8332645	6780408	5.03667e+06	7.7619e+06	10100000	5090045	4624868	8700850	7.86761e+06	5460272	8619280	4166059	8994231	10200000	8275381	11500000	5.08867e+06	6.06146e+06	4983175	8818704	6.53185e+06	10800000	6622068
339	89.0241	14.9588	5746065	7.86711e+06	6404384	6697027	5961049	6.2041e+06	6432285	8971037	6117580	7.09952e+06	7695707	7601048	6.40618e+06	6.88761e+06	5.20833e+06	7331902	6746969	6.38476e+06	8.14757e+06	5428815	5480445	5.81478e+06	6103590	5828836	6351582	6058232	6218834	6337382	7.37829e+06	6368891	9917605	8453312	8902365	5.76774e+06	6.14473e+06	6043359	6.301e+06	6.78407e+06	5789527	7663293	6080012	6339303	5842048	5984015	6967797	6498856	5694474
340	410.221	0.78858	24200000	20200000	23100000	14200000	14200000	14300000	12600000	10300000	11000000	13800000	12100000	11900000	12600000	12900000	14700000	11600000	12500000	16000000	11400000	14600000	11800000	14400000	16800000	15000000	23500000	22100000	20300000	16000000	12900000	12000000	1.97925e+06	9564552	14600000	12700000	15100000	10900000	13300000	12200000	14000000	13300000	13600000	11300000	12700000	13200000	13700000	10800000	13800000
341	223.068	5.75403	9174.07	622521	4.81491e+06	4.48499e+06	551146	4.3357e+06	9825.39	10759.1	8543.86	4480184	341353	462303	7114.96	548659	6877.75	388872	10597.2	7487.54	626018	640467	454233	339731	4.19174e+06	11701.6	4.54325e+06	7787.12	15856.9	4.17275e+06	577558	8312.34	0	202274	4198012	8202.31	4.49786e+06	7633.63	689537	514602	946901	306926	8108.4	6756.91	7810.04	510786	8157.82	280394	3.67954e+06
342	443.18	13.5931	2054.22	4.90287e+06	4.0811e+06	5635950	4.02508e+06	4.30022e+06	3544.35	0	2110.67	4.78726e+06	5864994	4.00676e+06	3444.45	3.96159e+06	2720.58	4.42118e+06	3852.36	6628.7	4965953	5292696	5461413	3.93738e+06	8486772	2881.65	3.73575e+06	3146.52	3874.95	7697561	5527843	2552.59	0	5.3942e+06	4.67246e+06	3050.11	5869374	2525.88	4.52531e+06	3.75673e+06	4.19087e+06	5421766	5865.82	2796.2	5914.19	4.77419e+06	4161.82	6.37539e+06	7.44691e+06
343	428.962	0.853819	7262720	14000000	10300000	10200000	9474416	9511829	7379004	9850664	9594238	10700000	10300000	10200000	6881337	13300000	6866811	13200000	8153112	9692583	11600000	13000000	11400000	12700000	11500000	8.30939e+06	9347524	8713076	8821779	10500000	12800000	7601196	2.78996e+06	13200000	12600000	8888271	14600000	7.7867e+06	13700000	11800000	11000000	15000000	6796998	8552730	7.91437e+06	12900000	8271701	17500000	9391749
345	353.149	13.5879	9752.75	4.06184e+06	3.81841e+06	4.45024e+06	3.95846e+06	3785284	14569.8	11109	9755.13	4.04913e+06	4.90829e+06	3.81891e+06	10173.9	3.78925e+06	13888.8	3.82876e+06	13027.5	11483.4	4.02055e+06	4.41768e+06	4.52277e+06	3.87965e+06	6809398	11284.7	3.51179e+06	9214.66	10832.8	6.00278e+06	4.37062e+06	10462.6	2920.56	4518469	3.79982e+06	10888.3	4.68146e+06	10076.9	4.11839e+06	3638879	3.79047e+06	4574605	11690.7	11101.1	11827.7	4353032	13838.3	5.09503e+06	5.98992e+06
348	242.187	8.5113	92879.7	8663175	9077571	9414215	9364154	9777286	126376	104795	106139	9230951	8591266	8152415	115270	8276189	127392	8816373	116030	117128	7807434	9090122	7633453	8448635	8829241	94876.2	10900000	138198	105543	10100000	7.99178e+06	83372	40094.4	7.92794e+06	9828628	98771.7	9537945	130045	8727324	8166949	8611018	8503090	132112	140922	127232	8635208	132026	8072664	8462881
351	202.028	2.55824	2.14564e+06	6224507	5431863	4.65488e+06	5201500	4.20711e+06	2822451	2646319	2766395	4.93937e+06	13100000	10000000	2386612	8888965	2.41666e+06	8864782	2.98865e+06	2.21684e+06	6389810	6420581	6731650	8813393	4238407	2221105	4.36852e+06	2.7354e+06	2.05215e+06	4462971	8.018e+06	2122389	4.68198e+06	14300000	4.26003e+06	2.53143e+06	5376468	2.19164e+06	6.28832e+06	8682474	5.82058e+06	12200000	2.38224e+06	2.53214e+06	2.35818e+06	5970494	2.79914e+06	14400000	4147754
353	421.226	0.799532	6.28205e+06	5888524	6152559	6443560	6.11146e+06	6.27719e+06	6553613	5185510	5.50868e+06	5807429	5.89009e+06	6.06148e+06	6.35737e+06	6.01541e+06	6.99679e+06	6.07972e+06	6.04625e+06	7875457	5772601	5908273	5500221	5767877	6822140	6.54461e+06	6013894	6.23964e+06	5763720	6478129	5679369	5248213	1.40469e+06	5.21837e+06	6484964	6.83149e+06	6.71433e+06	5.25931e+06	5867300	5.30159e+06	5772191	5436043	6398661	6306162	6380537	5.70879e+06	5.92551e+06	5712741	5939019
355	334.057	4.50026	2.28059e+06	4.74762e+06	4556329	3908208	4.25105e+06	3.99678e+06	8038422	7.73754e+06	7.75034e+06	4091259	7203721	5426342	8004471	5.77775e+06	4.20869e+06	5247105	8.11425e+06	21165.8	4.69428e+06	5.20021e+06	4.87736e+06	5351865	4.02664e+06	13830.6	3.71716e+06	7.2718e+06	6.99419e+06	4.04055e+06	5510042	6.92661e+06	3921.24	8481863	3.87188e+06	6769045	4.49944e+06	7713849	5.28842e+06	5566958	5.24287e+06	7.06591e+06	7299849	6206.08	7.23936e+06	4.6064e+06	7482885	8342585	4270054
357	579.106	4.49407	3.22786e+06	4.9733e+06	5274098	5131856	4880504	5.0756e+06	4.14057e+06	3.89132e+06	3724156	5.06495e+06	5.69695e+06	5.48914e+06	3.58579e+06	5.34803e+06	3.56642e+06	5687927	4.16607e+06	3.62612e+06	5007711	5316198	5.15502e+06	5738359	4.61323e+06	1.66297e+06	5.03817e+06	4.26662e+06	3.29189e+06	5105590	5466875	14669.2	3704.3	4851559	4.94077e+06	0	5.53138e+06	3496210	5.13824e+06	5.44773e+06	5.04838e+06	6288488	3473744	3.50492e+06	3.51405e+06	4923837	3.71023e+06	5668094	4.79503e+06
360	154.072	0.856844	1.13395e+06	1.37052e+06	2.07791e+06	1.93638e+06	1.77394e+06	2.50589e+06	1.44256e+06	1.45331e+06	1.4067e+06	1.94032e+06	661329	973188	1.71032e+06	995406	2.01643e+06	965275	1.5367e+06	1264013	1.32833e+06	1.55878e+06	1.15999e+06	986315	2307128	1.84286e+06	2.55059e+06	2.14661e+06	2200076	2557770	1435253	1.67129e+06	782695	642358	2.27642e+06	1776398	2122789	1.33352e+06	2.04818e+06	1.48278e+06	2.29941e+06	719846	1.38278e+06	1.35317e+06	2.16862e+06	1.72885e+06	1.58275e+06	622720	2.61307e+06
363	277.184	0.853451	6457532	6.19351e+06	6536776	6.4358e+06	6.25523e+06	6112324	5718051	5.88248e+06	6035022	6.74738e+06	6428281	5.67712e+06	7.20954e+06	5.37916e+06	6.54992e+06	6084410	5.20347e+06	5.06322e+06	5.85732e+06	7544670	5778696	5099689	6740176	6039450	7317108	5.576e+06	6.26851e+06	6.09916e+06	5754828	6772434	2.09896e+06	6241170	6.3833e+06	6390936	5.21199e+06	6210273	6.39666e+06	5666918	5747348	5231338	6081851	5726055	6.34599e+06	6.18755e+06	6.18842e+06	5.39322e+06	7156669
366	137.104	9.15358	3.79186e+06	3.26932e+06	3.14926e+06	2.91187e+06	2.87365e+06	2735141	4271851	3.71983e+06	3.86933e+06	2.86878e+06	1771830	2.00622e+06	3.88113e+06	1.90882e+06	3850753	2.08064e+06	4.3537e+06	3.80024e+06	3.28584e+06	3.13204e+06	2185161	1.91126e+06	2.70917e+06	4.18996e+06	3283654	4.08102e+06	3.68528e+06	2.78102e+06	2.76291e+06	3.42505e+06	1.73038e+06	1.46117e+06	3.17335e+06	4.15243e+06	2964678	3244887	2.96311e+06	1.93398e+06	3.27626e+06	1.84651e+06	3.64148e+06	3993133	3.61884e+06	2537170	3.95277e+06	1.59251e+06	2593909
367	238.957	2.55723	2.99684e+06	3.10636e+06	3463038	3.47093e+06	3.08579e+06	2.86736e+06	3444189	2.73517e+06	3.25279e+06	3.32676e+06	7522992	4.73964e+06	2516157	3.79873e+06	3004899	3.66323e+06	3.43764e+06	2.5199e+06	3405190	3079953	3.37891e+06	3.98719e+06	2.97864e+06	3097447	2.92094e+06	3093713	3323671	2.81332e+06	3.73818e+06	2626404	1210410	7.00232e+06	2.84725e+06	3.0238e+06	3.07859e+06	2096322	3113674	3.62478e+06	3.12845e+06	6.87521e+06	3165404	3.62298e+06	3.07818e+06	3151292	3.20487e+06	6786137	2.9582e+06
369	161.045	1.14085	2809649	3.32398e+06	2.87066e+06	3.76531e+06	3.67031e+06	4.19446e+06	2.57155e+06	2414947	2634030	2.72513e+06	2939523	2.94701e+06	2.38851e+06	3.00026e+06	2.21989e+06	2.77035e+06	2569743	2471198	2829161	2.92757e+06	3059826	2681145	2.82672e+06	2.53413e+06	4063726	2.4626e+06	2325930	4.1508e+06	3.91177e+06	2.47499e+06	1.36003e+06	4.31708e+06	4244660	2498963	3.19184e+06	2.24118e+06	4.07265e+06	3.93551e+06	4257207	3.86387e+06	2.05043e+06	2512053	2.17572e+06	4284916	2.30044e+06	3.79621e+06	3.90972e+06
370	485.191	13.607	0	2595487	2.4414e+06	2864083	2.17262e+06	2.34028e+06	0	0	0	2.5821e+06	2982913	2167257	0	2.30231e+06	0	2.42638e+06	0	0	2.6297e+06	2.74593e+06	2.85264e+06	2169098	3.83289e+06	0	2.03297e+06	0	0	3.87565e+06	2.78456e+06	0	0	2.70355e+06	2.50221e+06	0	3.12288e+06	0	2.45876e+06	2.09034e+06	2268477	2.94738e+06	0	0	3.58802e+06	2661038	0	3.18192e+06	3580071
373	531.14	0.743148	5.62175e+06	7.60951e+06	8761078	5.86072e+06	7.272e+06	5439621	4.89226e+06	4.50442e+06	5.24792e+06	5819453	7.75981e+06	6115394	4.47693e+06	7.40038e+06	4.70152e+06	7.24254e+06	5185735	4.35215e+06	5.39034e+06	5.87054e+06	5968272	6.46065e+06	4453952	4303095	5.23136e+06	3.98844e+06	4558424	5.07518e+06	4.14498e+06	2.43442e+06	1.8164e+06	9602076	5788532	5.16717e+06	8.28516e+06	4.20859e+06	8632996	7396337	7.24495e+06	7320782	3.29137e+06	5531425	3.42054e+06	4611472	5347018	8213182	4410667
374	291.2	0.853221	4.90603e+06	5.29219e+06	5784280	4.80375e+06	5.20195e+06	4853923	4571590	4393958	4925019	5689363	4973538	4.58505e+06	5733156	4.29994e+06	4765847	5168660	4313663	4.19e+06	5215743	5.60832e+06	4922278	3.63791e+06	5.17292e+06	4.94067e+06	5.67627e+06	4402587	5.09795e+06	5.19477e+06	4751631	5.31939e+06	1556847	5.26127e+06	5112934	5.57201e+06	4.05717e+06	4.55027e+06	5040796	4551108	4.81732e+06	3.92032e+06	4480106	4.60324e+06	4.98975e+06	4928555	4774324	4.00781e+06	5.56483e+06
375	225.065	6.35868	0	77800000	79800000	78600000	78600000	76600000	0	5656.39	0	77800000	96100000	85800000	4229.33	90900000	4458.5	84500000	10978	0	76900000	83500000	75100000	86600000	78400000	0	76200000	0	0	76100000	82400000	0	0	102000000	75700000	0	79100000	0	79700000	86300000	77700000	104000000	9172.99	0	0	78800000	0	98500000	74500000
376	274.882	17.5146	2.3856e+06	1.30496e+06	1.5233e+06	965286	727094	4822213	1.8657e+06	1.59999e+06	1.5281e+06	3297064	1.85003e+06	589834	1986375	1.45273e+06	2.23365e+06	1.83339e+06	1.67038e+06	1.9843e+06	1.90976e+06	1.10793e+06	1.5418e+06	1.24232e+06	1.3061e+06	2.1417e+06	449188	1879842	2.33715e+06	1.51747e+06	2.46148e+06	2.05553e+06	339866	1.88066e+06	4.76656e+06	2.02854e+06	910265	2.24171e+06	1.49428e+06	1928124	978534	3031664	1.94941e+06	2.7073e+06	2.15039e+06	1.37003e+06	1.91236e+06	1.024e+06	2482064
382	467.128	0.747801	4543639	7027882	7890943	5618372	6184115	4425578	4209570	3.49498e+06	4498843	4806410	8529586	6.5765e+06	4.08565e+06	7.3554e+06	3.84342e+06	6.33792e+06	4.25193e+06	3395867	4.55425e+06	5.71163e+06	5508311	5714790	3.78636e+06	3.80124e+06	4.4919e+06	3.08988e+06	3592660	4090566	3.78645e+06	2075635	1.28191e+06	8532819	4542666	4.45984e+06	7.73017e+06	3.74711e+06	7.05213e+06	6.62155e+06	6619235	7.01111e+06	2.75286e+06	4682815	2775644	4.29761e+06	4.10358e+06	8636761	3.58891e+06
384	161.045	0.85441	2.7998e+06	3.16874e+06	3.17729e+06	3.28561e+06	3.27329e+06	3316313	2.64714e+06	2513507	2.69184e+06	3.32475e+06	3.95628e+06	3.32555e+06	2605726	3.1943e+06	2.28547e+06	3.34053e+06	2.72692e+06	2.28285e+06	3.2134e+06	3617434	3.32979e+06	2857992	3.12465e+06	2.20294e+06	3.31885e+06	2.55796e+06	2.36211e+06	3.22944e+06	3.18991e+06	2.52173e+06	1.59752e+06	3.84936e+06	3.13362e+06	2.80328e+06	3.12611e+06	2471442	3.50212e+06	3.15356e+06	3.2836e+06	3.7166e+06	2.42562e+06	2398251	2.55685e+06	2.95392e+06	2.37232e+06	3619898	3251724
385	445.186	0.850628	360893	524752	1.5681e+06	521022	581283	724436	503646	219711	692301	315415	581813	475641	262184	799886	419480	370704	525057	261924	264351	814794	449062	1.11182e+06	841244	420650	890746	602263	452207	530773	669161	493270	95762.3	933150	683196	460764	463705	339193	265473	398428	520401	896381	300860	293020	388626	647358	484360	893156	784895
387	325.184	1.14351	7259554	7.79656e+06	5174002	9417610	11200000	8418013	7.69623e+06	6.70516e+06	6.79851e+06	12400000	10900000	7427732	5965347	3.31044e+06	7689363	4.74093e+06	10500000	27600000	14900000	7756917	10900000	11300000	6183146	5791248	7464957	8877716	7.48876e+06	8416256	7.68514e+06	8659595	1860301	9624421	11500000	9453867	42900000	8062320	8048779	6216754	11000000	5362354	9993568	10500000	5.94352e+06	19500000	7122891	11900000	5.57604e+06
388	315.063	0.810574	2990027	4.83019e+06	5085522	4.40865e+06	3914839	3736025	3.17264e+06	3128473	4.15163e+06	4304350	5.6254e+06	4.57558e+06	3.04743e+06	6055118	3.2575e+06	4548406	3.00772e+06	3.34428e+06	4217948	4719688	4.44522e+06	4.75981e+06	3.80171e+06	3487974	4.40554e+06	3917189	3.05658e+06	3.95727e+06	4686424	2.04402e+06	1.3411e+06	6066598	3.86688e+06	2.93609e+06	4516746	2.64172e+06	5.78855e+06	4.54937e+06	4434428	5092392	2944779	3.20528e+06	2.67785e+06	3446853	3.78068e+06	6615277	3.39514e+06
390	389.125	13.594	9015.19	15600000	20500000	17500000	19600000	20500000	12351.7	11579.2	11245.4	18400000	17400000	18200000	14701.3	17100000	10243.1	16100000	12772.9	10633.1	15300000	16000000	14000000	18700000	10400000	9003.85	20600000	14206.2	7957.02	12000000	17600000	6320.68	2909.91	15000000	21100000	13115	17200000	9459.32	17300000	16700000	19100000	13800000	6458.3	13497.5	9303.83	17400000	9531.07	13000000	9901794
391	131.035	18.0595	3005085	3.41389e+06	2.28616e+06	1950577	3.69538e+06	1.73483e+06	2404653	2643951	3236897	1.91302e+06	4.46299e+06	2928074	2.13851e+06	2.79076e+06	1.97831e+06	3808252	2287187	2.50192e+06	2.18402e+06	3.43379e+06	2701791	2.60278e+06	2.1398e+06	2.16194e+06	1.9441e+06	3.04873e+06	1.91749e+06	2.0211e+06	2.61324e+06	2.1094e+06	3.2726e+06	3.17594e+06	2.1055e+06	2.57674e+06	2.34124e+06	1.73485e+06	2426667	3.16861e+06	2.81979e+06	2.74944e+06	2.36095e+06	2531333	2696980	3.44607e+06	2997975	3.166e+06	2655709
393	301.166	0.789218	4.30941e+06	4.3848e+06	4820071	4383492	4966679	4601112	4.17019e+06	3.84643e+06	4.33592e+06	5035411	5.22689e+06	4613912	4.23235e+06	4.54861e+06	4845448	4028268	4.23246e+06	4870165	4155438	4.95229e+06	4.10938e+06	4.77766e+06	5231367	5.19538e+06	4.31636e+06	4163241	4.05361e+06	4.65952e+06	4830003	3.78481e+06	700161	5230503	5317141	4624808	5.40829e+06	4.12157e+06	5.56616e+06	4953976	4906512	5.18567e+06	3840796	4395410	4067783	4963359	4.64093e+06	5293479	4.49105e+06
394	263.084	1.88469	1.73625e+06	1.58373e+06	1.64202e+06	1.72991e+06	1698532	1.73329e+06	1.85932e+06	1652629	1.68797e+06	1.63961e+06	2089560	1.88047e+06	1.85143e+06	1824968	1.8605e+06	1973350	1.93336e+06	1.86506e+06	1.58279e+06	1.68622e+06	1.60716e+06	1.72424e+06	1590766	1.92154e+06	1.86476e+06	2.03223e+06	1.71697e+06	1.73563e+06	1.86727e+06	1734662	597068	1.95873e+06	1.82981e+06	1.93233e+06	1.87344e+06	1.03455e+06	1.7898e+06	1.83405e+06	1.84938e+06	2216212	1.90811e+06	1.90799e+06	1.7043e+06	1.82859e+06	1.8452e+06	2.08995e+06	1.49251e+06
395	211.01	0.906438	848665	1.78335e+06	1611906	1.67359e+06	1.69221e+06	1408337	1.06098e+06	940068	1.03411e+06	1697916	3.87858e+06	2.78857e+06	773058	2.39766e+06	700624	2982717	1.11445e+06	892279	2107508	1.922e+06	2.02132e+06	2550832	1138113	801069	1.71386e+06	1.07243e+06	723382	1.30755e+06	2384633	786361	959803	3.52146e+06	1.40467e+06	911364	1.70173e+06	746475	2.04019e+06	2669858	1.76881e+06	3531744	753404	965057	702465	1.94525e+06	958784	3624667	1.18959e+06
396	412.218	0.788403	7414175	6.17827e+06	7192228	4.2923e+06	4451731	4.36591e+06	3.98861e+06	2987167	3.42009e+06	4.00013e+06	3709283	3838210	3.85949e+06	4025568	4.5009e+06	3.57836e+06	3967295	4.90466e+06	3.657e+06	4571311	3.50186e+06	4.27881e+06	5.04568e+06	4424622	7.3307e+06	6643967	6.4652e+06	4.80591e+06	3901958	3.74574e+06	584262	2.91803e+06	4578720	4.02005e+06	4611805	3.30405e+06	4.141e+06	3.54415e+06	4362679	4.15915e+06	4.16507e+06	3.39132e+06	3883780	3.87419e+06	4.17553e+06	3.24815e+06	4.29153e+06
397	305.215	0.852924	3413692	3.97304e+06	3.86375e+06	3.62242e+06	3.50764e+06	3.764e+06	3.41587e+06	3.11367e+06	3.30984e+06	3.68647e+06	3.3963e+06	2947138	3.75082e+06	2.99202e+06	3.14205e+06	3706193	3.09e+06	3.21715e+06	3.46319e+06	3.81713e+06	3.14028e+06	2.78319e+06	3.97925e+06	3.20148e+06	3.96292e+06	3.04657e+06	3.13902e+06	3.85349e+06	3668764	4.06193e+06	1.14885e+06	3.50054e+06	3.30443e+06	3454857	3.08444e+06	3133601	3.59268e+06	3.19589e+06	3394252	2.95449e+06	3.0613e+06	3124267	3.46839e+06	3.58793e+06	3.20851e+06	3.09266e+06	3.70645e+06
399	291.199	1.15826	6668808	3.41219e+06	3.83156e+06	3.15092e+06	3220668	3.73787e+06	6.09767e+06	6.0203e+06	5838891	3.5369e+06	3763969	3.33007e+06	6814321	4024627	5310750	3.45843e+06	5.53658e+06	5631108	3.31858e+06	3.66987e+06	2912568	2.89472e+06	3.93485e+06	5797766	3.97798e+06	7.4414e+06	6632346	3191277	2999907	6.74527e+06	1.58341e+06	3728985	3.8197e+06	6.96617e+06	2.9927e+06	6.14252e+06	3.09209e+06	2.61464e+06	3104481	3.5471e+06	5411242	6.52143e+06	6.08783e+06	2.94522e+06	5983233	3389686	3.44047e+06
400	156.991	9.83335	38700000	174000000	176000000	173000000	176000000	167000000	54600000	42200000	49000000	178000000	224000000	211000000	4641383	193000000	38900000	203000000	38900000	31600000	191000000	189000000	193000000	200000000	169000000	41500000	171000000	37500000	28200000	162000000	196000000	37600000	224000000	230000000	164000000	10600000	179000000	28700000	190000000	206000000	176000000	221000000	28500000	34500000	32000000	180000000	34900000	220000000	160000000
402	293.175	1.02269	7995169	9275518	11400000	9507624	9433046	9294525	7294721	7326235	6611247	9001344	7710090	7647687	8197440	8496113	7937262	8303639	7.97044e+06	7.62439e+06	8956445	10300000	8458921	7806462	9136802	8621975	8826765	7.94306e+06	9112626	9638489	7.89902e+06	7111023	1.90146e+06	7.2602e+06	9264189	7308580	8704119	5749829	9077984	7702221	8645709	7898005	7610644	6.76175e+06	7793451	9436743	8386886	7.84542e+06	9241785
405	131.035	19.2729	2.02515e+06	3120085	2.3729e+06	3.14118e+06	2484672	2.47949e+06	2.10938e+06	2465082	2.25675e+06	2.0752e+06	2.91815e+06	2.1527e+06	2.15274e+06	3215012	1.87362e+06	3.13211e+06	2.24693e+06	2.22057e+06	2.02503e+06	2030428	2297923	2.5829e+06	1.77499e+06	1.9572e+06	2.01732e+06	2.51258e+06	1.82005e+06	2.06362e+06	3617060	1.90287e+06	3.03745e+06	2.53194e+06	1.89717e+06	3.20262e+06	2.01804e+06	1.81858e+06	2.0041e+06	2.55758e+06	1.82271e+06	2.95455e+06	1891966	2.0963e+06	1.85958e+06	3.70624e+06	2485840	2699987	1.78119e+06
406	174.05	12.8466	1.11614e+06	704064	1.32024e+06	1.13022e+06	1.01207e+06	1082609	1.15736e+06	1.11161e+06	1.01245e+06	1.10799e+06	902321	506166	1151941	576690	1.20583e+06	768127	1.10548e+06	1.25947e+06	742999	805704	717843	698782	92840.7	1331345	1.44853e+06	1.13314e+06	1.31257e+06	1.40471e+06	972513	1.18919e+06	279081	963009	1.26616e+06	1.14072e+06	1.04577e+06	1.13411e+06	788396	781229	949233	887098	1.30951e+06	1.36416e+06	1273400	975257	1.20788e+06	950313	90727.2
408	151.01	5.21921	1036138	933017	1.01594e+06	1.16011e+06	1.15353e+06	1.17929e+06	1.50787e+06	1.23892e+06	1.4198e+06	991551	1.35215e+06	1.16372e+06	1099618	2170962	1.06025e+06	1.19955e+06	1533093	1.04865e+06	1.06259e+06	1.07854e+06	1.09487e+06	1.11656e+06	731654	1.00618e+06	1.22261e+06	1.69474e+06	1.09842e+06	1.10152e+06	1.35601e+06	1.06537e+06	654975	1.40665e+06	1.10986e+06	1.18313e+06	1.27758e+06	274448	2.00649e+06	2.28882e+06	1.76384e+06	1.78802e+06	1.06334e+06	1.36628e+06	196588	1.25683e+06	1.53665e+06	1.571e+06	1.09962e+06
409	176.993	2.7326	798818	1.52621e+06	1.60918e+06	1408457	1468256	1.27833e+06	930558	773768	848787	1420821	2.05186e+06	1.80482e+06	848434	1.72665e+06	767542	1.60524e+06	892394	789786	1407010	1.4987e+06	1.63073e+06	1751332	1.20761e+06	843102	1.48395e+06	904373	659626	1.30994e+06	1.59966e+06	766331	584399	1.64712e+06	1243651	723154	1.33969e+06	633540	1.56098e+06	1.75619e+06	1.51764e+06	1929013	803628	730733	740094	1406617	784267	1833351	1.11335e+06
410	148.041	1.94139	1.86685e+06	903437	942593	1.40688e+06	1.43303e+06	1.35873e+06	2.07281e+06	1.83397e+06	2.0729e+06	1263142	1.7049e+06	1492646	2.0195e+06	1.70653e+06	1.94554e+06	1.62109e+06	2.19883e+06	1.82726e+06	1.03422e+06	1.05757e+06	944688	1.1883e+06	843993	1.89819e+06	1.52196e+06	2.33451e+06	2.01484e+06	1352359	1.5024e+06	1.94087e+06	887842	1.87336e+06	1.43674e+06	2.13991e+06	1.4601e+06	1.14374e+06	1.62472e+06	1.72234e+06	1.47567e+06	1.93459e+06	1.84336e+06	2.15014e+06	1.59973e+06	1.39952e+06	2.00813e+06	1.7177e+06	1.14126e+06
412	361.187	0.788744	2.41493e+06	3.17746e+06	3.43788e+06	3.15475e+06	3528140	3082561	2.69271e+06	2.2832e+06	2.62636e+06	3.4332e+06	4.57551e+06	3.8911e+06	2116317	3.96013e+06	2.47538e+06	3.18029e+06	2.69455e+06	2.4631e+06	3.08578e+06	3.63729e+06	3.28394e+06	3778773	3.30659e+06	2.62908e+06	3.03956e+06	2.52575e+06	2242693	2.98156e+06	3.74866e+06	2.08772e+06	858491	4.47966e+06	3.58979e+06	2.49575e+06	3.71402e+06	2.11209e+06	4.11834e+06	4.03148e+06	3.46754e+06	4.49797e+06	2.01576e+06	2.75913e+06	2.07526e+06	3.76462e+06	2.84578e+06	4442542	2.81334e+06
413	305.215	1.15601	5492623	3.10737e+06	3.60171e+06	3.27513e+06	2.67261e+06	3238006	5181559	4914404	4.92001e+06	3.29719e+06	3.13363e+06	3137161	5192176	3.05952e+06	4478628	3.5447e+06	4.32484e+06	4340046	2.94149e+06	3.1207e+06	2.58844e+06	2.67086e+06	3449624	5082910	3.73866e+06	5.65876e+06	5300269	3.35495e+06	2.61361e+06	4.99687e+06	1.04965e+06	2.80036e+06	3.32565e+06	5.94045e+06	2.02366e+06	4.98109e+06	2.77953e+06	2489105	2.91808e+06	3024503	4784863	5142847	4901839	2.57999e+06	5.36407e+06	2968998	2.72474e+06
415	337.142	0.790212	2.62961e+06	3.69819e+06	4.15257e+06	3670509	4.01362e+06	3534153	2980981	2433092	2.83316e+06	4.00395e+06	4799407	4195256	2.55629e+06	4550365	2.80162e+06	3.7555e+06	3.09879e+06	2.63068e+06	3495127	4.16473e+06	3.79712e+06	4155103	3623265	3.07838e+06	3.61531e+06	2.95225e+06	2.44393e+06	3.7709e+06	4338874	2.46093e+06	710700	3.33103e+06	3.93296e+06	2748538	4296224	2312764	4.75098e+06	4.77938e+06	4.01197e+06	4615335	2.53716e+06	2.99879e+06	2.4913e+06	3.92489e+06	3262476	4.00628e+06	3.28359e+06
419	187.038	1.03133	626647	1.12663e+06	1.56431e+06	1.42963e+06	1.2956e+06	1.3697e+06	715408	664686	690014	1.47265e+06	1.60847e+06	1.3983e+06	639607	1.35355e+06	570265	175973	739887	693167	1.67405e+06	1.57807e+06	1.34585e+06	1.67953e+06	1.14943e+06	632171	1.37653e+06	861223	589505	1.22983e+06	1.39236e+06	431895	428161	1.89902e+06	1.38011e+06	568185	1.84788e+06	469076	1426339	1.32674e+06	1.39119e+06	1.89503e+06	565417	792342	463103	1373753	816108	1.82068e+06	1.17646e+06
420	277.184	1.1615	7.18972e+06	2.83148e+06	3.37941e+06	3312529	2.73955e+06	2.91577e+06	6440901	6.68387e+06	6229770	3.15587e+06	3.24827e+06	3.09542e+06	7.50076e+06	2.61096e+06	5544068	3030306	5.47167e+06	5937064	2.71548e+06	3.12815e+06	2.29151e+06	2776222	3147049	6564153	3.328e+06	7.63763e+06	6.6654e+06	2.86958e+06	2.40108e+06	7.14949e+06	1.70467e+06	3.04611e+06	3.17075e+06	7810935	2454593	6.69365e+06	2.53982e+06	2326997	2.78402e+06	3.03903e+06	5.93296e+06	5843364	5950243	2.56721e+06	6.19626e+06	2.75193e+06	2.40819e+06
428	131.035	15.0075	998786	1.74782e+06	1.49271e+06	1.50841e+06	1377075	1.23038e+06	1.24885e+06	1.88737e+06	1.24658e+06	1.68566e+06	1.96278e+06	2.30076e+06	1.16887e+06	1.82145e+06	963728	1.85978e+06	1.28421e+06	1.17855e+06	1.87695e+06	1.28002e+06	1.45049e+06	1.43415e+06	1.17911e+06	1.11876e+06	1290314	1.26566e+06	1.15269e+06	1339105	1.90895e+06	1.08301e+06	2.36274e+06	2.14309e+06	1278819	1.16788e+06	1.43623e+06	971617	1.3243e+06	1.85565e+06	1.30406e+06	1.9047e+06	1.09339e+06	1.15135e+06	1.04882e+06	1.39359e+06	1457030	1.59212e+06	1.06456e+06
430	161.023	0.852532	462045	645053	762926	754300	795682	701641	627233	678877	841029	845018	1.34017e+06	1.11368e+06	438154	814578	428314	1.09384e+06	675485	535397	1.08697e+06	674060	1.07094e+06	829331	592333	615100	700568	589462	574527	672633	776903	414077	372616	1.4145e+06	834942	600250	963895	416066	817866	902794	795829	1.58556e+06	450144	651723	466826	697833	690525	1.21684e+06	514952
432	437.24	0.789054	1.789e+06	2.28475e+06	2.35127e+06	1.89828e+06	1.90438e+06	1.87504e+06	1.39226e+06	1.14632e+06	1177451	1.89536e+06	2.96728e+06	2.33103e+06	1.38865e+06	2508572	1.59752e+06	2.18025e+06	1.52526e+06	1.65987e+06	1.98288e+06	2.24733e+06	2.02504e+06	2.52967e+06	2.16894e+06	1.45862e+06	2143093	1.77654e+06	1.63459e+06	1.988e+06	2.22186e+06	1.3136e+06	532622	3.0437e+06	1.89314e+06	1.28794e+06	2.02955e+06	1.37736e+06	2208555	2.24215e+06	2123502	2.95183e+06	1.52725e+06	1.31188e+06	1.40112e+06	1.95076e+06	1.63681e+06	2886395	1.92849e+06
433	203.056	17.4522	949041	1.439e+06	1.1421e+06	1.51054e+06	1.32726e+06	1.16195e+06	1.16176e+06	1.31293e+06	1.28239e+06	1.0556e+06	1.4498e+06	1.61498e+06	1.06189e+06	1.63917e+06	980730	1.89549e+06	1.11212e+06	1.10322e+06	1.39426e+06	2.47465e+06	1892190	1.52789e+06	1.14076e+06	963040	1662356	1.25909e+06	815896	865644	1.80623e+06	880987	857356	2.07693e+06	1.85618e+06	1.08303e+06	1.55616e+06	971066	1.60535e+06	1815515	1130459	2321942	908424	1.30076e+06	832654	1.25156e+06	1.36919e+06	1.85452e+06	1101078
434	154.057	9.87202	633507	246077	220366	208726	231411	203141	720917	665956	714450	229539	258253	288687	627356	276413	633495	276235	719672	645893	216500	241487	239960	264370	31180.9	651529	66518.9	715318	574411	212039	248981	563156	357967	248920	238932	606328	206345	569758	227756	244298	233183	274503	677596	709183	591029	215708	683437	243864	117361
437	428.962	1.1145	7.19051e+06	12100000	10100000	7992412	7.11686e+06	9053650	8.02563e+06	10200000	8013308	8689323	10000000	9937431	7.60453e+06	12400000	7.12286e+06	11100000	8744785	10100000	8782953	10400000	9813686	14200000	9218407	10100000	8.02632e+06	11300000	8819606	10800000	12300000	7194176	4321049	11800000	11500000	9382838	13100000	7628805	12600000	12400000	11200000	13300000	7.69807e+06	10300000	9607874	11100000	10200000	13100000	9262345
438	220.056	13.9604	833970	110046	107183	106516	73657.5	117499	534354	950771	498217	113577	136066	89984.5	1.1126e+06	80326.6	1.03327e+06	120935	693931	1.16253e+06	100374	60547.7	761962	956537	146414	846254	81161.2	763286	1.15098e+06	140590	113337	852845	506992	126088	115888	715197	106872	1.30983e+06	85279.1	78261.9	84300.5	144925	1.21549e+06	923494	1.09402e+06	44783.7	775511	112907	145325
439	339.199	1.13588	4433666	3.88146e+06	2139465	2.78899e+06	5599158	2.19883e+06	5.11288e+06	4.12331e+06	3.67784e+06	5.06115e+06	4.65859e+06	3.09851e+06	3.96537e+06	1.87943e+06	5.2945e+06	1.63706e+06	7.85457e+06	23400000	7021864	3.63933e+06	4.46978e+06	2.36541e+06	2.61137e+06	3.77969e+06	4.01775e+06	6355678	4.10809e+06	3.91898e+06	2.95426e+06	5729113	979280	4.55103e+06	4.19149e+06	6557710	26500000	5144348	4.12597e+06	2.2229e+06	4822675	2.59255e+06	7352618	5120963	3490930	4193715	3.88972e+06	4869357	2.22637e+06
445	297.152	1.15087	4.85283e+06	3.50319e+06	2.19695e+06	2.41791e+06	5.17236e+06	1.9919e+06	5.27843e+06	3.73274e+06	4.3019e+06	5.26011e+06	5855500	4.46129e+06	3178341	1.33969e+06	4.91668e+06	1.50756e+06	7.14872e+06	16000000	7.21587e+06	4.01062e+06	5.13987e+06	2491682	2.83e+06	3.04048e+06	3.70436e+06	5183289	4073889	3.56737e+06	2.69944e+06	5707614	998648	5778750	4126387	5844831	22600000	4827927	4209831	2731294	4.83206e+06	2.51691e+06	6.00251e+06	5.70176e+06	2.83367e+06	11200000	3983507	5.08778e+06	2.31563e+06
446	153.868	0.859382	4335035	3.3753e+06	4291982	1.2458e+06	1.56711e+06	3.76819e+06	4277957	1.18194e+06	4.81971e+06	4022633	6910944	4901635	2779978	4.51425e+06	3255184	4494195	4.39332e+06	2.84296e+06	3796728	3740961	4318474	4.56534e+06	3570244	3996650	1.35345e+06	4.09468e+06	1.13861e+06	4.00737e+06	4640848	3.43046e+06	3.05556e+06	2262803	4.05626e+06	3.82801e+06	4218356	3269089	4.07331e+06	3.67774e+06	4.13339e+06	6056204	3.61707e+06	3.70585e+06	4.00181e+06	3.59304e+06	4372216	5642721	3576129
447	595.153	0.739083	1.91338e+06	2729040	3.04336e+06	2.00412e+06	2.16839e+06	1.943e+06	1.86331e+06	1.63115e+06	2215394	1.95075e+06	2.53051e+06	2.17867e+06	1.50046e+06	2.73585e+06	1.41093e+06	2.2107e+06	1.89851e+06	1.62926e+06	1872890	2102856	2.30234e+06	2.26732e+06	1.66553e+06	1.76575e+06	1.78207e+06	1.5711e+06	1.52604e+06	2.07051e+06	1.50062e+06	1.03311e+06	801993	3.15003e+06	2.08368e+06	1.72593e+06	3179621	1.47501e+06	2.59934e+06	2622098	2.68013e+06	2.63295e+06	1.21503e+06	2.07285e+06	1.39512e+06	1.85781e+06	2.09187e+06	2826279	1702247
450	187.092	5.81257	0	231780	668578	674528	104722	620305	0	0	0	620404	78262.3	73823.1	3775.49	74364.5	4682.6	69032.4	0	0	558134	634666	239940	63394.7	641758	5923.15	664984	0	0	643209	324750	4415.96	0	30759.3	660727	5571	650800	5703.82	822236	103233	840433	43525.3	3658.12	5898.51	0	85464.2	0	53047.8	595253
451	325.184	0.854426	2.58891e+06	1.79702e+06	1.1376e+06	2167263	3.04697e+06	2.00796e+06	2.98459e+06	2.62373e+06	2.44484e+06	2.8314e+06	2860997	1.79684e+06	2.14976e+06	684880	3.2272e+06	1.37813e+06	4.12582e+06	13200000	3360058	1.90454e+06	2.29783e+06	1.94436e+06	1.51005e+06	2.1063e+06	2.18827e+06	3.11746e+06	2737683	2282880	1.6266e+06	3.65438e+06	614037	2.64912e+06	2.70111e+06	3677809	15800000	3.12156e+06	2293560	1.60308e+06	2.54861e+06	1.45649e+06	3.78275e+06	3422196	2.23377e+06	4817829	2.29434e+06	3.20971e+06	1.6152e+06
454	203.056	18.1112	951344	1.29659e+06	931382	779164	1.43805e+06	775690	740707	1.00269e+06	1.2607e+06	763582	1.65818e+06	1.11126e+06	777654	1049838	827803	1.47034e+06	865117	737405	1.21531e+06	1.45768e+06	942588	822683	747460	942111	1.02094e+06	827128	636912	730204	1.03679e+06	899524	760712	1.22584e+06	743695	827165	871998	631966	935256	946225	1.40405e+06	1.19848e+06	772562	840864	668660	1436899	1.22955e+06	1.46849e+06	1.17844e+06
458	307.038	5.19093	1.53883e+06	831851	798963	832179	808677	812144	1.30704e+06	1.42332e+06	1.32485e+06	783864	1.0826e+06	969293	1.37385e+06	1.36243e+06	1.63708e+06	1.04189e+06	1.23426e+06	1.3844e+06	822838	812215	880208	1.01664e+06	673250	1.63976e+06	885236	1.26439e+06	1.62206e+06	726321	958288	1.48265e+06	1.17128e+06	1.03439e+06	781037	1.68579e+06	814036	1.21538e+06	1182859	1.44005e+06	1.08155e+06	1.21441e+06	1.34318e+06	1.47117e+06	1.35417e+06	851860	1.37465e+06	1.15589e+06	756445
459	141.017	0.871605	848391	1.1048e+06	1.03015e+06	1.14741e+06	974019	1.0314e+06	988646	917407	898370	1.07561e+06	1.84486e+06	1.45532e+06	802608	1.32515e+06	723499	1.34075e+06	946239	806583	1.07442e+06	1.19952e+06	1159542	1225320	955490	797860	1.21781e+06	928241	864672	1.02854e+06	1446339	852008	1.10732e+06	1.50189e+06	1.02249e+06	822845	1.06128e+06	742180	1.04944e+06	1.53168e+06	1.18128e+06	1.64257e+06	772802	853159	744647	1.04961e+06	923207	1.46302e+06	1.15041e+06
462	416.144	13.6075	0	1304234	1.50384e+06	1.20515e+06	1.37327e+06	1.36861e+06	0	0	0	1.2938e+06	2.40366e+06	1.64815e+06	0	1.60487e+06	0	1.64897e+06	0	0	1.47258e+06	1.54949e+06	1.51527e+06	1619942	1.39982e+06	0	1224439	0	0	1.42361e+06	1.54794e+06	0	0	3.38743e+06	1.23964e+06	0	1.38512e+06	0	1.3707e+06	1.69425e+06	1370219	2385561	0	0	0	1.3002e+06	0	3.32916e+06	1.31612e+06
467	334.057	5.15492	237572	621094	584525	477656	463827	465113	170824	180369	188675	487257	906053	736199	249876	880457	221461	746620	150475	298299	571202	615937	582384	658729	468058	341012	460828	141482	161508	447225	715801	209451	142125	1.01937e+06	439690	304282	570090	180442	813199	857063	718782	917316	244307	144804	198085	557076	206282	1.01588e+06	389082
468	131.035	14.1911	997330	1.58681e+06	1.17066e+06	1.14782e+06	1131081	1.14261e+06	1.22393e+06	1.23669e+06	1.37105e+06	1.20299e+06	1.47657e+06	1472094	1095321	1.42246e+06	1.10197e+06	1.39976e+06	1051429	1.00451e+06	1.20934e+06	1.38925e+06	1513974	2.14727e+06	1.22397e+06	1.03172e+06	1.15245e+06	1.32213e+06	1.00167e+06	1.13997e+06	1389132	1.05774e+06	2.53285e+06	1.67586e+06	1.16943e+06	1.18446e+06	1.1915e+06	982062	1176256	1.35556e+06	1.22349e+06	1.66313e+06	947654	1.03537e+06	1.11203e+06	1.1267e+06	1097241	1.66644e+06	1.27944e+06
469	651.156	0.732217	2.56405e+06	3243255	4.14864e+06	3.62557e+06	3.31235e+06	3.11491e+06	2.94398e+06	2.31681e+06	2.3409e+06	3.21041e+06	4299870	3.32302e+06	2.18368e+06	3.4019e+06	1.88439e+06	3.14069e+06	2.71306e+06	2.23003e+06	2.65792e+06	2.90661e+06	3.05736e+06	3.26084e+06	2.63624e+06	2.10155e+06	2962914	2172140	1950574	2590020	2570391	1.77491e+06	1.34652e+06	4502660	3034934	2460826	4438527	2.12401e+06	2.96111e+06	3.88867e+06	3241391	3.98693e+06	1.79411e+06	2920545	1.76259e+06	2822477	2.76536e+06	3.49908e+06	2488415
470	115.034	5.0918	674890	751712	738913	711895	690317	699129	694671	687468	628779	606574	1.55189e+06	1.06258e+06	807380	1.20481e+06	765484	949175	732563	780360	842274	742211	731951	982235	466858	753687	635437	820881	770915	548819	909261	768249	154393	1.2819e+06	622429	839384	686904	725387	942226	1.14248e+06	848179	1.60353e+06	760110	777464	773621	727704	793971	1.43603e+06	589814
472	111.02	19.1445	1.50508e+06	1.8426e+06	2.27758e+06	2106165	1.38648e+06	1.83979e+06	2076524	1.88717e+06	1.72699e+06	2.10803e+06	2.16543e+06	2377919	1.43327e+06	2.62394e+06	1.55448e+06	2.10845e+06	2.62673e+06	1.49781e+06	2.20385e+06	1.71128e+06	2175529	1.74339e+06	1.38342e+06	1.63129e+06	1.87254e+06	2.05909e+06	1.54173e+06	1.57917e+06	2.12396e+06	1.44217e+06	1.08941e+06	997249	1.7553e+06	2140197	1833933	1671211	2.06309e+06	2.41884e+06	1.54189e+06	2.28765e+06	1.61343e+06	2.02412e+06	1.54105e+06	1.38071e+06	1.90454e+06	2.37003e+06	1.81337e+06
473	203.056	19.1441	647655	957683	957678	1.0862e+06	820704	856916	892955	829415	629018	1.14727e+06	902111	988129	585680	1.38246e+06	640097	1.40154e+06	847586	647556	782858	695680	1.0072e+06	1.06808e+06	606879	648868	1.13297e+06	775284	537526	722973	909246	658561	845299	875705	612347	1.02431e+06	673141	584524	891490	1.04614e+06	721792	731488	816578	954446	617199	850606	997076	1.22407e+06	796716
475	397.086	0.777002	1.07471e+06	1442869	1.8104e+06	1.57555e+06	1.63968e+06	1.25772e+06	1244193	1.0589e+06	1.26759e+06	1571545	2.04875e+06	1.70182e+06	1.07605e+06	1.92722e+06	1.05979e+06	1.83003e+06	1284709	1178799	1.36642e+06	1.5195e+06	1.44393e+06	1.70105e+06	1.37247e+06	1.04448e+06	1.47688e+06	1.27241e+06	1.10935e+06	1.23582e+06	1493981	764275	489540	2.36262e+06	1.39696e+06	1.14096e+06	1.72683e+06	963849	1.81806e+06	1.62215e+06	1.46415e+06	1.93289e+06	1.06822e+06	1.24102e+06	866075	1.18109e+06	1.18742e+06	2.00211e+06	1.28815e+06
480	117.019	1.1884	309631	1.51569e+06	1.48334e+06	1.65142e+06	1.64358e+06	1.37854e+06	320334	292757	361261	1.82894e+06	2.3624e+06	2.08884e+06	296097	1.76937e+06	266602	1.8243e+06	437768	450655	1.74485e+06	1.56552e+06	1.49826e+06	1813246	1508224	312743	1.67298e+06	370872	297230	1.51955e+06	1.7034e+06	335772	259199	2.19334e+06	1.6557e+06	439542	1.60467e+06	365232	1.74227e+06	1.7109e+06	1.5977e+06	2.26714e+06	346338	447655	226829	1.45307e+06	370687	1.9881e+06	1.33303e+06
481	526.892	0.85504	817056	791248	830619	1.02256e+06	783849	658616	932442	1.21966e+06	1.18047e+06	804690	1.52422e+06	1.0597e+06	537498	1.02651e+06	878076	954558	890771	1.18545e+06	943070	671927	819716	838332	644262	838450	647666	823417	1.48328e+06	923371	1.08192e+06	701800	449866	2820481	917467	780284	1.16999e+06	881726	902860	1.06622e+06	891064	2.21645e+06	885241	1.28702e+06	1.07569e+06	962015	847821	2.93938e+06	681888
484	220.056	13.8174	833970	1.19505e+06	835208	1.38719e+06	1.11449e+06	1.49512e+06	534354	950771	498217	1.42605e+06	1268720	972485	1.1126e+06	848501	1.03327e+06	1.34358e+06	693931	1.16253e+06	1.15807e+06	1.08107e+06	798723	1.16835e+06	2.19371e+06	846254	1072747	763286	1.15098e+06	1.9926e+06	1.2789e+06	852845	506992	1345642	1.39966e+06	715197	1.51363e+06	1.30983e+06	817961	1085575	1.27438e+06	1.52335e+06	1.21549e+06	923494	1.09402e+06	997232	775511	1.23215e+06	1.73208e+06
490	715.169	0.728649	1.54796e+06	2125592	2.62218e+06	2180258	2208031	1.76107e+06	1.73967e+06	1.40361e+06	1.61384e+06	2099086	2.77279e+06	2210038	1.36064e+06	2.23307e+06	1.2985e+06	2.19158e+06	1.54773e+06	1.33453e+06	1.85312e+06	1.97042e+06	1.97166e+06	2.0983e+06	1.84808e+06	1.3425e+06	1.94229e+06	1.54186e+06	1.30144e+06	1.58046e+06	1.81325e+06	1.0366e+06	979548	3.19105e+06	1.93652e+06	1.46194e+06	2.91501e+06	1.26397e+06	2.19105e+06	2.82991e+06	1.94653e+06	2.67889e+06	1.16382e+06	1.87895e+06	1.1265e+06	1917942	1.77395e+06	2.34228e+06	1.66483e+06
493	311.053	1.10471	764985	667597	790758	669173	756886	726586	657299	760082	843956	717258	634998	555334	686700	731102	723776	645946	686360	690500	673268	660904	703036	719736	735336	675666	699628	643007	701630	720462	745930	630080	368817	687076	703845	574620	665254	583551	769867	726091	704406	778376	653840	666036	651622	673116	637713	579807	822035
500	165.019	1.16367	3.48504e+06	12300000	15100000	5.03279e+06	4.87242e+06	4512277	3.86165e+06	2.77491e+06	3.26402e+06	10100000	15600000	11900000	2942810	12100000	2662514	11700000	2879876	2.01863e+06	13200000	13200000	12800000	18100000	10500000	2.9327e+06	8597191	4.37745e+06	3594567	5701711	6803571	3139477	1861157	8.29299e+06	5.54954e+06	3.30615e+06	5.78682e+06	2.19919e+06	6.52387e+06	6998491	6824126	8406331	2.18e+06	2.78973e+06	3.02963e+06	8972552	4119604	9508275	5311067
505	205.064	12.8731	1.90896e+06	1.28852e+06	2.43009e+06	268229	1.78734e+06	843779	2.13837e+06	2.02975e+06	1.9855e+06	1.79434e+06	1.70267e+06	1395091	2.02418e+06	1.26127e+06	2.05246e+06	1.41951e+06	1.75498e+06	2.04391e+06	1.32062e+06	1.36918e+06	1.32438e+06	1.43105e+06	568263	2.07518e+06	340552	2.37455e+06	2.36344e+06	420582	1.71981e+06	1.94885e+06	1.0921e+06	1598599	1.1115e+06	1.98863e+06	766474	2.05648e+06	1.40123e+06	1.43445e+06	1.75891e+06	1494706	2.38064e+06	2632140	2.19721e+06	1.83193e+06	2.30768e+06	1689057	573618
506	216.853	0.918406	728638	369263	428634	453002	351460	386644	1001319	590103	821735	445794	1.77834e+06	604783	621003	410971	752558	384405	682555	596390	471021	384336	421430	423262	419206	672002	389411	600757	935958	391010	461207	676989	871473	2.15914e+06	341161	691493	388656	668582	382248	414477	331926	1.26712e+06	861425	760467	890508	330404	698474	1.90438e+06	683680
510	287.994	1.14322	2309353	979654	1.16329e+06	1.02884e+06	1.00219e+06	1.14305e+06	2.06499e+06	1653328	2141580	1.06434e+06	1.52514e+06	1.1096e+06	2.09791e+06	1.32107e+06	1.9553e+06	1.15834e+06	1.79813e+06	1.99107e+06	965674	1.03142e+06	1.1994e+06	1.15709e+06	1.1044e+06	2.30743e+06	1.07988e+06	1875474	1.92042e+06	1.31665e+06	974177	2.05914e+06	988598	2.16271e+06	1.1484e+06	2140217	1.09253e+06	1.99719e+06	1.08697e+06	1.04534e+06	1.1094e+06	1.54133e+06	2.18172e+06	1993750	2251170	1116078	1939654	2.21917e+06	1146411
511	339.199	0.854499	1.39858e+06	892355	692421	733568	1.95433e+06	764499	1.7758e+06	1.01178e+06	1.51893e+06	1623423	1.50569e+06	977226	1.16796e+06	433235	1.56611e+06	473400	2.58329e+06	8797711	2.17842e+06	1.09875e+06	1.49585e+06	636193	671409	1.1646e+06	1.38283e+06	1.62142e+06	1.15613e+06	1.41304e+06	995152	2.06749e+06	274045	1.45379e+06	1.22953e+06	2145525	10700000	1.67264e+06	1.29656e+06	825015	1.45196e+06	760250	2.19153e+06	1.66577e+06	960574	1.53901e+06	1.00971e+06	1.9517e+06	742261
516	329.152	1.023	1.82775e+06	2.99194e+06	3.78042e+06	3.17652e+06	2.75851e+06	2925816	2266976	2.04029e+06	2.05123e+06	3.05078e+06	2776391	2.9255e+06	1.82073e+06	3.37227e+06	1.84515e+06	3.17263e+06	2.33462e+06	1.76428e+06	3.23262e+06	3.67223e+06	3.26134e+06	2.91075e+06	2.6541e+06	1857488	2.61808e+06	2.29937e+06	2.05236e+06	2.82188e+06	2847835	1624042	1.22568e+06	2266691	2.67934e+06	1.76811e+06	2.74704e+06	1.29176e+06	2982798	2.65626e+06	2.70217e+06	2944854	1.94918e+06	1.97147e+06	1.85564e+06	2973089	2435103	2685971	2.44728e+06
520	587.144	0.734872	2557529	3.03492e+06	3706560	2.74793e+06	2970270	2521776	2.50992e+06	1.76109e+06	1.9601e+06	2.59756e+06	3.22913e+06	2671936	1.84417e+06	2.44875e+06	1.71265e+06	2.66884e+06	2.37039e+06	1.88356e+06	2.04847e+06	2399456	2.29028e+06	2.62289e+06	2148254	1.78988e+06	2416331	1.86525e+06	1.56094e+06	2.05317e+06	1.95951e+06	1293694	1.10847e+06	3.66028e+06	2.60045e+06	2.2051e+06	3522808	1.7621e+06	2.39898e+06	3.379e+06	2.81838e+06	3.62756e+06	1.53075e+06	2.86731e+06	1473674	2.41226e+06	2179318	2.8617e+06	2.00112e+06
521	391.122	13.6075	2877.29	4.90596e+06	6.30882e+06	5.26011e+06	6042949	6380559	3544.43	7359.09	6964.45	5.66875e+06	5323661	5.33138e+06	3865.91	5.19571e+06	7523.66	4968676	3851.75	4095.53	4.68614e+06	4.97139e+06	4.2019e+06	5.67043e+06	3.17926e+06	6577.92	6479560	7835.39	6739.52	3650513	5188743	3682.37	2779.21	4632168	6.18893e+06	3626.75	5.21663e+06	3535.43	5.2048e+06	5061042	5717985	4245767	3992.36	6281.9	3705.55	5.3652e+06	6842.37	4.02069e+06	3.00495e+06
524	239.074	13.8082	795692	1.09656e+06	926915	1.18171e+06	1.0949e+06	1.20899e+06	573415	1.05936e+06	543595	1.31193e+06	1.31957e+06	1160777	1.13695e+06	1.11303e+06	1.16536e+06	1.42217e+06	858597	1.01948e+06	1.11519e+06	962501	910378	1331828	1.37444e+06	863735	997752	819792	983256	1.40216e+06	1.28512e+06	660001	0	1.35827e+06	1.14628e+06	734981	1.34465e+06	1.15256e+06	884840	1.11436e+06	1.17867e+06	1.55173e+06	1.22029e+06	1.05873e+06	1.03591e+06	877606	768586	1267937	1.01217e+06
525	278.163	8.51941	0	1.16683e+06	1.13268e+06	1.19738e+06	1.17981e+06	1.14564e+06	6134.49	0	6593.31	1.14717e+06	1.47931e+06	1.405e+06	0	1.27629e+06	0	1.40418e+06	6873.89	0	1.18805e+06	1.16315e+06	1.157e+06	1.33401e+06	941372	0	1.33793e+06	7369.95	4536.33	1.12642e+06	1.25113e+06	0	0	1.31476e+06	1128632	4211.12	1.19157e+06	6596.82	1.18799e+06	1.29584e+06	1.18285e+06	1.52199e+06	5082.4	14487.5	5761.62	1.15224e+06	6473.42	1391657	878993
527	125.035	19.1565	964208	1181559	1.49728e+06	1438770	860573	1.22219e+06	1.44122e+06	1.195e+06	935237	1771115	1.21108e+06	1.65803e+06	1.14336e+06	1.84164e+06	997288	1491683	1.94747e+06	983562	1.42775e+06	1.20925e+06	1.55366e+06	1.03892e+06	990140	1.01124e+06	1.53711e+06	1.48962e+06	983463	946285	1.52846e+06	933742	540022	566965	1248727	1.39687e+06	1.26628e+06	1.08328e+06	1.3513e+06	1.47826e+06	1.01114e+06	1.43826e+06	1.14108e+06	1.57199e+06	1.06708e+06	845439	1.27286e+06	1.46438e+06	1.23214e+06
528	489.277	0.714174	559617	435904	490741	621011	412427	501164	395553	605765	526339	591686	543380	482718	410652	423995	530052	546491	390107	631542	582964	518216	594852	792221	602824	506389	503681	610067	402521	535872	492677	299872	77395.3	521798	689164	358444	731932	398384	691743	505608	546548	560873	372866	462026	385286	719880	432627	589183	525631
530	327.108	15.489	824810	729638	1056769	915193	1.16545e+06	947437	781861	761758	719955	974051	812746	764504	819105	895157	799764	1.03623e+06	810542	789025	1.03152e+06	914782	921532	1017857	734022	964653	908946	863222	854208	893618	995723	660729	208331	806429	975453	852024	958889	614516	995689	974560	961911	797737	857389	942748	688653	1064636	748342	791382	668931
533	139.019	4.5032	1130649	856398	971474	952065	912883	1.01039e+06	1093083	1.03467e+06	1.12906e+06	914732	904285	773169	1.29425e+06	782468	1.20107e+06	829111	929363	1.21328e+06	738464	967678	785166	821755	1.06851e+06	1.08628e+06	1035187	984219	1.12115e+06	1.0211e+06	827286	64398.4	64416.8	812159	979513	875251	941551	1.19865e+06	893457	796139	863495	802382	1.13822e+06	1.02355e+06	1.25568e+06	934840	1101650	765878	1024864
535	131.944	0.913298	694330	781398	920304	850467	798950	778003	980510	828337	808176	907547	2.1215e+06	1.36997e+06	598380	1.06812e+06	609700	1.07052e+06	896054	617664	1.00836e+06	909482	891675	1.06724e+06	710077	711561	746056	902938	780451	728392	1.04346e+06	676209	788357	1.9163e+06	735695	639283	777901	656923	905907	1.02645e+06	807636	1.90594e+06	628612	837221	741333	804222	948405	1811482	860214
543	333.074	0.787131	606466	823360	944732	854435	873834	744687	669191	642400	630370	808966	1.16628e+06	899277	540600	996816	566254	1.02558e+06	646741	550778	850884	874283	806340	926640	772635	512707	762240	578324	539091	701974	757546	395072	315667	1.37706e+06	778040	565580	920999	460082	892763	952662	768084	1.29657e+06	488845	633983	466772	734046	667201	1.13894e+06	656289
545	168.023	1.19604	109426	221838	332583	234452	223273	242853	192362	100196	151714	275072	481424	445473	49426.7	378163	44653.5	401115	233167	95092.3	261313	271808	360061	362615	198960	112969	191910	148106	147055	278955	352984	54087.7	194297	335875	207872	58058	296628	38533.1	276609	298252	233963	540839	102034	141401	40032	337806	178395	444711	162346
551	165.041	0.772389	724618	779286	791528	688938	714913	579161	587908	960258	776912	822371	1265392	674399	469567	875163	767899	736607	640143	480920	1.09096e+06	817199	1.00853e+06	834130	1.19548e+06	878255	883872	969325	948115	1.28625e+06	864315	727413	402895	917373	1057762	585011	660128	717921	913834	728263	845724	688532	581503	560119	539596	673036	801035	943007	1.18092e+06
555	322.055	0.897811	1.64366e+06	1030014	891338	935339	898506	970276	1.70078e+06	1.7416e+06	1.70318e+06	915134	1.00815e+06	974547	1.81021e+06	1.07436e+06	1.67196e+06	1.01734e+06	1.53509e+06	1.69038e+06	959654	1.023e+06	880311	880756	1.01628e+06	1.67984e+06	1.06129e+06	1.51426e+06	1603499	1088880	1.05865e+06	1.65332e+06	479441	894866	924231	1.57926e+06	743175	1.59181e+06	887964	900787	921814	848068	1.61653e+06	1472133	1.6699e+06	867777	1.57524e+06	875704	1109428
570	148.063	19.2672	1.20146e+06	694988	913821	955069	461860	1.33515e+06	719409	1014151	553329	1.49507e+06	634318	1032542	1.51119e+06	815596	604627	772622	1.20994e+06	868262	824451	643449	1.28838e+06	907581	495566	989262	1.31994e+06	1.54663e+06	803382	651083	1.57373e+06	1.2479e+06	423044	871014	929100	1.4198e+06	824429	992948	981700	797812	1211760	1.07435e+06	1.18139e+06	1.85492e+06	874404	1175374	829542	1.1483e+06	511675
571	264.086	13.8869	347280	178009	131559	204680	171259	160136	258573	293376	227588	150510	233755	162796	410385	144813	405782	199480	348000	441345	199760	161997	162415	184909	158873	381468	110309	306684	403104	153159	175533	328001	166184	138460	188810	318089	218593	417029	146179	137869	226034	239111	418985	394811	386203	165290	290517	177041	78738.6
576	305.087	1.14067	452250	821327	822020	862524	827439	714630	464872	478023	517192	681156	846820	652253	560298	775881	506375	640387	491154	447616	598259	790690	601583	621045	772334	448575	1.00291e+06	502197	463019	889536	974242	452145	222014	840072	714970	477117	524335	375251	831511	771875	735079	916789	416318	495327	370594	716666	461815	827307	654553
581	265.147	1.11316	7543646	5.22121e+06	3.459e+06	6.06498e+06	6122908	3.42339e+06	5609940	5.22242e+06	4.95312e+06	9252116	9802645	4159152	7.9986e+06	1.99778e+06	4798029	2.99109e+06	5837762	18900000	5176400	3.40578e+06	4987778	4.86037e+06	3665210	6894035	4628260	5.15476e+06	9745761	3.97087e+06	3.22236e+06	4.34771e+06	1.87915e+06	4.07912e+06	4.476e+06	4958295	20300000	5.71833e+06	5.17512e+06	5011831	3.7749e+06	6.42235e+06	5675428	4650410	3505581	3.99343e+06	4095813	9813296	7.29806e+06
587	236.93	2.55578	318035	539643	435817	489008	459435	366804	292605	400126	303452	439676	693334	473621	298538	383621	256290	365567	293255	336304	379234	390206	383228	397316	462372	365362	509535	285383	348723	453585	394653	314916	135301	850731	448876	317192	422724	297053	435869	397307	414785	531683	271913	351665	251534	473666	273778	724205	434145
590	265.147	0.853524	2.05671e+06	1748047	860548	1.78857e+06	2.40585e+06	1.12471e+06	1.23244e+06	1.18184e+06	1.33884e+06	3951706	3814945	1.20817e+06	1.75612e+06	410516	847995	976038	971994	5.9749e+06	2.08493e+06	997808	2.04061e+06	1.69071e+06	990532	1.62459e+06	1.54924e+06	1.28962e+06	2703264	1.16576e+06	959517	851058	232151	1.45453e+06	1.46738e+06	1150578	8056216	1459981	1.75066e+06	1.68295e+06	1226058	2523776	1.47488e+06	1.0302e+06	640181	1.35744e+06	899559	4.18056e+06	2418532
605	169.834	0.859459	436007	626559	478099	413031	464329	289008	402760	507815	363182	298279	606977	301067	284426	242783	315438	243216	323636	291222	430436	295713	294794	242448	286629	320923	393944	404761	432947	377150	414915	317253	1.21279e+06	942478	291403	288308	283416	273185	361480	247707	335410	470014	280408	303512	357209	361769	341644	745138	336476
607	425.118	0.7713	652614	984933	1.00265e+06	767316	942449	688463	695640	534160	740859	865166	1.11976e+06	823280	622335	1.02706e+06	596008	1.06092e+06	722926	603243	869746	768788	806638	859640	720140	598393	705985	625020	646436	745277	724018	420722	304805	1.21943e+06	788960	591948	1.20161e+06	518528	1.11778e+06	1.06897e+06	844983	983550	491035	735948	519967	635599	629319	1.04893e+06	634024
608	305.027	6.27606	0	51585.1	68846.8	61104.5	45333.9	61515.1	0	0	0	76219.1	0	25089.6	0	55396.2	0	23640.9	0	0	59181.1	71419.6	38464.3	31905.2	58903.5	0	46331.7	0	0	49829.4	52934.1	0	0	0	48211.2	0	56010.6	0	66945.7	67283.9	54415	10218.9	0	0	0	62863.1	0	10141.7	55365
620	154.072	1.38612	40174.2	82965.5	130969	139454	121979	127552	46882.7	44464.2	40664.1	204091	170635	190495	32699.8	95586.6	25219.9	225313	99525.5	108827	111932	170491	121962	128250	152638	40176	176820	43082.8	39252.8	164394	107404	36290	26618.1	82045.6	178149	159575	178735	131237	134981	145191	119373	207486	111602	124107	86837.4	112542	48142.1	82977	119251
627	172.83	9.08178	174904	254231	292082	410283	346555	372810	205979	150211	202022	337387	89166.5	165396	188677	142605	215197	186257	213780	180299	302867	304485	220371	103256	403296	181934	412399	173401	180556	399912	266544	174771	130366	50366.2	364655	195871	321752	202224	320805	169195	319453	81743.1	198490	185844	185542	246635	219201	69280.9	434198
630	137.104	8.87329	18153.1	8381238	8432193	8.27059e+06	7.85958e+06	7793261	3.73771e+06	3.71983e+06	13038	7814913	9378927	8950935	3571510	8715763	3850753	8275226	4029624	13045.6	8527724	8905396	8509453	8572473	7748719	3.26934e+06	7.76323e+06	4.08102e+06	3.49993e+06	7326180	8261686	11438	3535.19	8967533	7462412	3.45613e+06	8221803	3244887	8605264	8.06268e+06	7.62851e+06	8757499	12096.6	3.70497e+06	3.61884e+06	8323786	3.95277e+06	9177416	7.22364e+06
633	155.014	2.24136	317228	414865	428737	417602	426394	416112	249597	219118	285250	223615	257526	230094	199021	268179	182742	178158	159495	148443	372598	425908	387706	357763	302609	270066	447768	370657	287194	438580	489551	280389	92738.8	453438	444527	313453	429812	202645	317052	358206	322725	532584	314943	318068	279224	406695	316065	366420	294585
634	485.191	13.6039	0	2595487	2.4414e+06	2864083	2.17262e+06	2.34028e+06	0	0	0	2.5821e+06	2982913	2167257	0	2.30231e+06	0	2.42638e+06	0	0	2.6297e+06	2.74593e+06	2.85264e+06	2169098	3.83289e+06	0	2.03297e+06	0	0	3.87565e+06	2.78456e+06	0	0	2.70355e+06	2.50221e+06	0	3.12288e+06	0	2.45876e+06	2.09034e+06	2268477	2.94738e+06	0	0	0	2661038	0	3.18192e+06	3580071
636	179.84	0.870585	371758	327648	465155	82454.3	120167	408200	416109	97922.7	478249	421482	698429	594964	358649	481847	339808	566809	403126	319902	395547	469320	429152	485285	418968	403962	222449	476671	108114	398900	444059	377136	981024	142856	357984	408061	451842	354335	360939	390793	355116	628609	367081	358971	447541	396444	524880	448027	402288
637	167.836	0.858631	307911	516039	343506	354430	466840	318044	422845	425088	326354	400395	489265	293926	313691	283755	289677	231054	253294	294282	384393	345384	262386	248702	358271	256081	367420	342590	300823	364083	316242	339573	1.07359e+06	833062	236069	289783	211238	259120	247999	207353	315374	381500	251804	281671	242027	320673	321236	576442	322635
639	495.173	13.5986	0	1.84242e+06	1.98207e+06	2.11594e+06	1.78769e+06	1895094	2195.45	0	0	1.87685e+06	2.45558e+06	1.98377e+06	2997.04	2.15812e+06	0	2.04186e+06	0	2640.58	1.91113e+06	2.27373e+06	2.21884e+06	2.06579e+06	2.66946e+06	0	1.73633e+06	0	3545.95	2528805	2.148e+06	0	0	2.44092e+06	1842778	0	2145833	0	2.05404e+06	2.01179e+06	1.86946e+06	2637692	0	2338.92	0	1.95797e+06	0	2.662e+06	2510531
648	322.055	1.18191	1.03353e+06	590346	626969	492614	505758	497780	917419	1.02805e+06	826154	639128	613373	501556	1.10938e+06	532575	1051142	557560	895390	994594	495426	521169	424893	552938	647857	1.08159e+06	676892	924797	1.15824e+06	634364	554147	1.01683e+06	479373	513819	584850	934390	578200	1.22402e+06	600519	611445	546403	610312	1.07496e+06	873662	1.1187e+06	639763	1.01059e+06	500040	636723
654	148.063	18.1117	1.1195e+06	438509	997715	281537	919360	668708	427909	855318	1.07215e+06	607184	854068	917775	635737	743130	1.11087e+06	668814	891925	547782	741779	527991	379066	481502	1166692	2982045	815174	636964	757769	525716	1.00328e+06	817358	854255	1.13908e+06	653815	865231	597973	728077	939439	815588	1.11625e+06	855287	641573	755622	770808	1.51456e+06	2.29876e+06	1384044	742776
657	309.035	5.19238	544956	262755	287108	316824	305917	254444	508011	377733	408168	331450	375161	347250	463483	489276	456720	353063	298416	459997	265925	309324	303325	360584	238017	539644	287944	382240	427430	273580	316350	486543	355478	355969	241274	539099	281819	400160	395520	458194	373910	427932	423228	534562	483298	273173	401932	387925	245498
661	121.029	1.12248	17100000	29000000	31500000	31500000	34400000	35100000	2.17677e+06	2.07763e+06	2.24099e+06	2.32194e+06	2.56733e+06	2.1905e+06	16100000	35900000	15400000	2.2978e+06	1.87978e+06	1322923	15700000	20000000	15100000	35000000	31300000	22900000	44100000	32000000	27700000	29800000	52500000	25100000	686504	868235	993405	1.22315e+06	2.354e+06	1.22286e+06	36300000	40500000	39700000	805285	538162	632649	10900000	18800000	13400000	56600000	32300000
673	115.003	1.22518	1.26748e+06	1.48316e+06	1.55276e+06	1415734	1.37665e+06	1.20111e+06	1.33545e+06	1.13187e+06	1.36895e+06	1.45479e+06	2181860	1901381	1.21394e+06	1.75836e+06	878753	2.14655e+06	1.49559e+06	1.13247e+06	1.48026e+06	1.32895e+06	1.66142e+06	1.66276e+06	1.22719e+06	1.18945e+06	1.34392e+06	1.2622e+06	1.01365e+06	1.10091e+06	1.43554e+06	796088	782398	1.82305e+06	1.08645e+06	1.02173e+06	1.33343e+06	927221	1315025	1595436	1.25641e+06	2.1764e+06	1.04529e+06	1.36115e+06	917528	1.39541e+06	1197087	1.72277e+06	1.01086e+06
675	297.152	0.855548	997951	660835	314404	519383	1.05107e+06	357270	1.16296e+06	860557	1.06716e+06	686279	911062	701373	771128	227987	1.18126e+06	349911	1.55758e+06	4.14845e+06	1.11258e+06	645911	792161	419315	366153	852960	654924	1.08587e+06	901078	773229	585986	1.46541e+06	221621	1.04601e+06	601349	1.17814e+06	4346194	1.11583e+06	654923	443901	681651	530224	1381901	1.07523e+06	848700	1.97527e+06	879183	1.11662e+06	527813
676	216.113	9.74022	1.06984e+06	1.17297e+06	1120502	960915	1.07369e+06	924980	1.13022e+06	1.15769e+06	1.13769e+06	1.0814e+06	1.5892e+06	1.50416e+06	1.08772e+06	1.4945e+06	1.10122e+06	1.50463e+06	1.11711e+06	1.07651e+06	1.21426e+06	1.18383e+06	1.3262e+06	1.41736e+06	696511	1.11523e+06	913762	1204806	1.02567e+06	830546	1.30359e+06	988023	340744	1.66053e+06	978631	1192540	1.09851e+06	967691	1.12351e+06	1306773	1.10234e+06	1.60474e+06	1.13767e+06	1.19919e+06	997575	1.15423e+06	1.16176e+06	1.5942e+06	688603
682	119.035	0.863026	93215.9	336694	304550	327073	364989	220918	159651	171062	271432	324883	1.03419e+06	818929	111977	637187	85236	661418	181248	123991	436906	397215	492330	604250	162001	128001	293072	191520	112507	232312	878312	112676	6.18243e+06	1.0649e+06	252289	119930	315108	111470	397006	649314	308726	1.12568e+06	88434.1	182506	68643.7	322429	171883	1.03118e+06	199095
684	121.029	0.855115	121000000	157000000	156000000	9413403	11100000	9108898	5.12906e+06	4966580	5.54234e+06	4759897	4366805	4.29371e+06	112000000	162000000	105000000	1.7023e+06	2.06473e+06	1.51864e+06	139000000	122000000	121000000	87800000	82300000	75200000	58300000	45500000	48600000	46800000	60300000	41700000	1.00546e+06	1.35723e+06	1.72273e+06	1.37781e+06	1162599	1.19419e+06	43300000	41200000	35000000	571170	597172	826717	21500000	30000000	25200000	55700000	31100000
693	179.84	19.8904	144894	792143	894860	1.77307e+06	1.72308e+06	419627	225992	99814.5	216198	514676	2.66476e+06	1.36468e+06	138439	359251	142958	516056	148748	143984	634804	1.24237e+06	1.08812e+06	1.87864e+06	371709	177087	2.71742e+06	346673	142968	504845	457686	164239	99334.7	633073	436904	168581	1.47675e+06	147974	384935	387071	404442	465045	153268	137500	142333	407634	3161085	572370	317501
700	167.836	1.13389	100783	222295	107609	140021	148877	155027	80241.2	158173	96906.2	146949	133243	130541	116709	120408	107804	206745	78177.2	82424.3	113921	116745	147903	142881	166191	95630	191612	111853	120426	155119	111924	78508.1	451562	284854	127485	87128.7	147791	63079	87242.6	78830	96942.6	146167	83214.8	104639	93870.3	130710	72204	186971	116949
704	543.13	5.23529	7238.9	157395	159154	176299	173636	166404	0	6795.03	6167.37	168739	152157	179489	8440	161022	0	172658	6100.31	7097.7	170080	165308	146287	174587	166535	0	197629	6290.07	0	171427	180084	0	3969.07	197075	167785	5742.12	162417	0	149058	165679	149542	169816	0	0	4990.77	176242	6790.34	176043	166778
714	160.842	1.20258	455757	451853	434539	140847	117762	515256	302939	126252	306262	499441	349447	459419	393620	509517	362989	462117	368020	398632	361310	431274	515641	472038	427821	469092	212700	342986	55808.8	478324	392771	514396	2.18065e+06	132671	532971	545825	479430	430850	415794	458044	408339	455075	342490	357338	352595	412588	322424	363400	462115
715	160.842	19.5853	361233	2.45119e+06	1.99178e+06	5.00975e+06	7416493	913258	321178	550572	503666	723907	6.71804e+06	4041498	396885	1.66487e+06	319598	831373	283609	415739	1.28879e+06	1.84621e+06	2.60665e+06	2.10704e+06	957667	388988	14100000	441738	281535	636504	1.17688e+06	366753	298165	1.43558e+06	573300	646601	4.23157e+06	608735	502701	1.78573e+06	655627	821101	404663	364088	735570	662871	4732636	1.06538e+06	412771
724	151.04	0.856478	43700000	32500000	45800000	23800000	24900000	27900000	5.04603e+06	4.45222e+06	5230295	2.08859e+06	2.48041e+06	2.08637e+06	29100000	33900000	37400000	6268049	4281757	3752627	23800000	22500000	23500000	30800000	26000000	34600000	29900000	23800000	24200000	24300000	30000000	22900000	412534	1.09145e+06	937920	968023	934646	861426	24000000	23800000	21700000	4102507	2540849	2614198	13000000	15100000	12800000	28600000	18600000
726	421.226	1.10873	1.51643e+06	727008	923994	670157	825852	811124	1.04911e+06	880166	942026	837486	917813	777984	1.1016e+06	721022	1.18134e+06	781334	1.31376e+06	1.60575e+06	722935	881143	622973	604953	675165	1.6909e+06	1.00808e+06	1.38089e+06	1.2438e+06	890437	533327	1.17323e+06	616016	877419	891809	1.18354e+06	911066	945001	735775	569512	717054	785149	1.11932e+06	1.33285e+06	1040099	900644	1.07514e+06	582791	658236
728	162.839	19.5795	356893	2151019	1.78316e+06	4.34922e+06	6663807	830918	297499	531412	471976	661289	352968	3.53117e+06	385486	1.51943e+06	327311	727865	269954	384328	1.17012e+06	1.60178e+06	2312897	1.92801e+06	880158	378133	13400000	396917	266158	626873	1.12884e+06	312279	285850	1.34099e+06	526389	635303	3.53095e+06	563246	467606	1.63562e+06	614251	757235	404076	326689	691876	604910	64004.1	969430	386033
729	347.098	0.849803	1.20452e+06	741289	957249	962080	910409	1.01055e+06	969476	943148	1.06392e+06	887069	985911	938264	965913	782749	1.15689e+06	802813	1.15926e+06	991729	898008	948889	944754	931044	920991	942369	1.07593e+06	1.17251e+06	962431	1.03039e+06	873798	1.15352e+06	499729	888775	770856	1.06638e+06	739136	965683	840077	855647	971212	839074	932866	968081	1.029e+06	878340	996850	1105063	914030
742	225.065	5.79045	4800.38	380526	1.4469e+06	1.45299e+06	195068	1.37881e+06	5666.89	5651.48	0	1.43999e+06	130230	161320	3591.18	201814	5617.46	390894	7678.17	5443.27	1.19493e+06	335220	190824	134167	1.30138e+06	0	1.52646e+06	0	5902.19	1.28717e+06	338102	5168.93	0	84232.8	1409970	6203.27	1.45936e+06	5400.2	256904	184501	2.00868e+06	127530	6359.18	0	0	155967	0	93485.3	1.12787e+06
756	339.199	19.5163	256356	154634	156744	168258	164450	190319	270915	254220	245662	157266	134218	142710	262218	138542	255787	139325	243819	266016	141812	158430	142410	149456	196059	255088	187638	252513	266698	168684	143253	273316	81780.9	121103	149296	243534	140749	244992	164138	149417	163384	129288	260572	256324	268354	150371	273106	136232	214509
767	125.035	0.928227	31900000	37100000	33900000	34400000	36600000	28200000	33300000	31100000	31400000	28800000	48900000	44000000	31800000	45200000	32000000	44500000	30800000	29700000	39900000	39700000	39100000	42100000	26600000	35100000	34400000	34300000	33700000	30200000	45000000	31100000	11300000	56300000	30400000	36300000	32900000	28700000	42000000	50600000	37700000	53000000	31200000	33600000	28800000	38900000	37200000	56300000	31800000
770	325.184	19.5149	234635	111511	132869	127753	128709	141929	221927	216951	204032	126458	103438	113005	201040	114276	206410	113252	212707	236928	105040	127360	116254	106884	158892	211108	147125	200481	238291	133264	127527	227315	71607.5	93784	126291	216311	117816	205320	117616	112233	113631	110478	227645	212360	219944	121187	214234	95488.4	163415
779	152.06	8.68588	0	119237	109191	98150.1	107373	98674.6	0	4475.13	0	97160.2	138366	117885	3290.67	123358	3273.8	146539	0	0	126871	122017	103031	129410	74148.5	0	90114.9	4683.73	0	86424.4	98600.1	0	0	116802	73963.5	3177.95	92695.6	4861.75	86436	99835.8	80928	137121	0	3963.16	0	90865.7	0	120016	77543.4
781	272.062	0.897633	212573	123326	103117	111429	98978	122804	194385	185847	181358	108922	124165	75536	241664	135342	180324	121995	192244	218525	92087.7	105114	105880	121405	117069	172473	105176	166424	168862	108104	92430.6	187335	50160.8	82535.1	97736.2	221921	97041	222388	107640	76527.3	90995.4	109575	198920	159775	222466	95295.8	205834	95901.9	158616
789	153.868	17.9606	160237	432647	159040	379800	140493	269986	244872	260540	293300	204462	2.11465e+06	362820	287615	292246	305949	479789	152708	295115	427482	291441	416450	233534	306585	175389	132265	166554	275245	307056	663501	213035	114238	347585	249005	182462	334171	275607	440730	321546	540812	2.20983e+06	460132	238334	548418	562822	191100	549355	269452
791	293.175	17.0162	45499.9	89647.8	73669.3	83888.2	69057.1	60988.5	44197.8	79422.9	65150.4	51218.8	150019	113571	36940.4	100353	46091.1	180720	52321.4	43077.1	63928	109663	86125.5	73239.2	48147	35723.7	68052.9	40995	38274.4	55744.5	62452.5	37236.6	39448.5	255057	62275.5	49585.6	121557	43329.9	110956	81656.8	74482.3	186623	77070.2	42619	41078.8	69927	47872.3	178023	54130.7
798	347.098	1.20731	118031	161454	163642	154710	147057	155945	113743	104513	109099	162488	141837	146962	107441	143613	112387	188929	130887	107980	159114	183895	149906	165243	131529	92019.6	160982	103233	116290	184968	165689	94427.9	32463.7	135900	248854	110091	133013	105341	161444	176890	127509	217392	139576	130960	112859	131133	110898	171211	189143
805	579.107	5.23025	5580.53	29102	34007.5	45572.1	32013.9	41271.3	0	0	6456.99	53752	23157.7	45576.3	7401.98	51708.3	6180.9	49769.7	0	0	44957.8	46513.6	35098.9	44295.2	16922.5	0	53880.2	0	6023.14	28691.9	36195	6704.65	7254.44	46118.9	47279.2	4983.39	32819	5316.96	36478.9	40569.7	42174	45166.7	0	0	7258.76	42216.2	0	45712.8	33943.1
814	153.868	17.5888	648147	706029	231180	252610	214564	305896	450000	419761	440154	262033	1.07077e+06	1.11632e+06	659288	480707	676028	469741	191596	830891	377823	508092	540703	491637	306585	689346	303448	341544	510263	271317	601502	465519	86478.9	412858	347691	554827	274994	964174	454329	343691	250747	1.62574e+06	627417	657972	593350	387173	355251	636582	271514
855	264.086	13.8869	347280	178009	131559	204680	171259	160136	258573	293376	227588	150510	233755	162796	410385	144813	405782	199480	348000	441345	199760	161997	162415	184909	158873	381468	110309	306684	403104	153159	175533	328001	166184	138460	188810	318089	218593	417029	146179	137869	226034	239111	418985	394811	386203	165290	290517	177041	78738.6
866	235.075	12.8415	1.94315e+06	1.01879e+06	1.98559e+06	2.09384e+06	1.7796e+06	1.88257e+06	2.33416e+06	2.50071e+06	2.10775e+06	1889730	1.18539e+06	762839	2337394	696647	2.43293e+06	981820	1.87177e+06	2.29271e+06	998445	902851	878490	907432	2.01089e+06	2299819	2.19741e+06	2.52401e+06	2766369	2.13333e+06	1.33406e+06	2.01513e+06	0	1023934	2.05996e+06	1.78421e+06	1.75336e+06	2477930	1.00048e+06	929019	1.56528e+06	924371	2763150	2.96589e+06	2668272	1.5345e+06	2.34125e+06	1.05829e+06	1.97425e+06
868	249.067	13.889	527510	411221	294195	407554	381204	380515	520319	528913	461126	331681	370389	277192	684040	275109	729017	402945	611860	716252	370844	291982	312056	368435	122009	666920	273641	544368	643692	561484	379882	548987	279330	252647	380867	517162	475650	651923	249076	323228	468609	448289	662422	655261	632986	275385	508267	320356	116077
897	89.0241	10.9895	3.6776e+06	5307585	5400652	5832971	5286744	5.02874e+06	4881268	4302013	5182527	5.00537e+06	5772515	5.32187e+06	3768513	5.28536e+06	3.84792e+06	5.32061e+06	4.09367e+06	3939906	5.28374e+06	5520504	6.01738e+06	5419295	5030074	4.63202e+06	4692037	4200223	4031608	4.6113e+06	4760000	4867205	7662247	5152028	4.58695e+06	3.47854e+06	4385643	4.19334e+06	4726646	4.55882e+06	4.58507e+06	4.85777e+06	4.26505e+06	4.83179e+06	4.03043e+06	4.65407e+06	4.21849e+06	7249080	4408670
898	131.035	17.5789	3.30612e+06	3.497e+06	2.51476e+06	2.48291e+06	2.70544e+06	2.4005e+06	3.36092e+06	3885102	4.15563e+06	2.75472e+06	3.66842e+06	3.4362e+06	2865327	3.20775e+06	2.79426e+06	3.14434e+06	2.69812e+06	3.38479e+06	3711653	3.40383e+06	4.91701e+06	3.05995e+06	2201927	3.40645e+06	2.93557e+06	2.85526e+06	2.82119e+06	2.22739e+06	3.68142e+06	2.76764e+06	3.68575e+06	4887779	4006231	3425461	2.75713e+06	4.00645e+06	2.79715e+06	3.40878e+06	2.46363e+06	3.47464e+06	2433221	3.72939e+06	2.63191e+06	2.96037e+06	4184808	4736012	2.50251e+06
899	160.842	9.01636	2.46527e+06	17600000	16800000	10900000	12900000	15500000	2.81238e+06	2960120	2713594	15200000	13100000	14700000	2.24787e+06	17700000	2.85755e+06	17600000	3.16016e+06	2.45685e+06	15400000	17600000	16400000	18400000	14700000	2.67134e+06	11300000	3.33155e+06	2.22106e+06	15400000	17900000	2140190	6.33046e+06	12100000	16200000	2155379	17200000	2480547	17200000	16500000	17600000	14700000	2.16985e+06	2.57548e+06	2315121	18400000	2.67764e+06	15100000	15200000
900	162.839	9.00676	2.08468e+06	17600000	16800000	10900000	12900000	15500000	2.40164e+06	2.25462e+06	2.26465e+06	15100000	12500000	14700000	2.0108e+06	17600000	2437240	17600000	2.16709e+06	2.04813e+06	356886	17700000	16300000	18600000	15300000	2.28723e+06	11700000	2.65821e+06	1.88952e+06	15900000	17700000	1920806	5.81018e+06	10900000	16100000	1.97064e+06	17100000	2.05873e+06	17100000	16400000	17800000	14200000	1.9545e+06	2.21724e+06	1977763	310508	2.36884e+06	14000000	15600000
901	161.913	1.36729	2.01404e+06	1.87099e+06	2.14831e+06	2.23303e+06	2.08156e+06	1.87435e+06	2414204	1.94217e+06	2262252	1.75941e+06	4676988	2.58059e+06	1.59538e+06	2.34026e+06	4819501	1197870	1.59511e+06	1.4784e+06	2.03503e+06	1.84954e+06	2.13998e+06	2.15689e+06	1.81182e+06	1.97731e+06	1.78049e+06	1.95759e+06	2372745	1.79021e+06	2.24558e+06	1.89361e+06	1.49773e+06	6.37028e+06	1.68452e+06	2.05328e+06	2.02101e+06	2.37301e+06	2.20776e+06	2.18097e+06	1.85041e+06	3.05428e+06	1.62283e+06	1.806e+06	2.11302e+06	1.94202e+06	2.20066e+06	5240150	1.62367e+06
904	219.056	13.8874	692631	670250	552018	697409	722964	573950	718217	689662	663699	614930	768517	732515	795459	686144	802276	750775	707749	781862	677372	627616	636015	791698	200219	828099	572958	733700	703674	718704	733620	648000	346118	645129	625402	686842	741546	681420	609316	733306	718224	869132	742861	769386	669079	616235	676057	743412	267426
905	203.056	18.3455	654022	1.29659e+06	864939	868680	1.43805e+06	775690	750987	1.00269e+06	802598	918056	1.65818e+06	1.26753e+06	894438	1.58643e+06	734232	1.41026e+06	799425	648310	872950	1.45768e+06	1104842	1.13153e+06	1015100	719857	1.02094e+06	777302	673367	1.00088e+06	1.03679e+06	787408	760712	988683	722149	721682	835255	631966	756362	1.40932e+06	1.40405e+06	1.19848e+06	635517	840864	668660	721484	967834	1.01461e+06	796499
906	335.098	1.18872	904197	784328	948032	955128	749756	1.02453e+06	970588	833780	840342	1.07506e+06	871167	830210	897639	923578	859686	810337	762858	925524	800250	880641	811642	772132	1.02367e+06	864016	1.02864e+06	757991	822842	1110977	908737	897852	341719	737918	952736	815317	930181	921356	884734	736960	901479	766278	869036	888313	755170	824340	902431	679444	921901
909	148.063	17.8804	1.1195e+06	461585	997715	436716	919360	520606	545854	696938	1.00214e+06	1.29262e+06	854068	935554	1.45646e+06	743130	1.14302e+06	323621	891925	590701	778208	573904	662348	829000	907660	898197	815174	667920	876104	751825	1.51674e+06	819311	1.55219e+06	1.50715e+06	1.01878e+06	686614	643090	1.36631e+06	834887	1.99115e+06	656276	915925	4.72377e+06	600500	852615	1.44716e+06	443274	1384044	579072
911	160.842	17.1155	209275	889274	704278	1.14903e+06	822700	318080	164053	191051	225423	383917	820940	1.77017e+06	294844	763457	528464	3.41754e+06	133312	237512	440712	1.46386e+06	1.33012e+06	1.11358e+06	681817	171222	3.02167e+06	169611	133327	857117	322492	81319	309330	1301041	510834	234141	4.1425e+06	678593	921668	735488	808990	333104	341460	181327	432354	1.11345e+06	169760	1.75116e+06	288161
913	207.012	1.54376	264713	177294	323137	155285	368079	124542	482089	239008	310806	267492	304016	235448	219001	75784.4	308006	59776.3	801576	1.50907e+06	466819	330612	395637	479196	196787	196641	191680	285183	437517	276768	198060	384134	75568.3	460501	245074	419382	2007665	439069	420414	201119	378271	178395	424802	436402	153317	239372	425968	613701	128115
914	162.839	17.1106	194771	894940	711068	1.09094e+06	763197	310223	151730	191269	225683	366502	801119	1.66051e+06	267094	705157	490349	3.08873e+06	115740	223606	407262	1.33724e+06	1311392	1.08981e+06	628122	164198	2.76384e+06	166827	134214	784785	318936	87093.7	332927	1300343	530014	232280	3.85356e+06	632308	888662	673219	819815	294144	329204	176502	399440	1.02972e+06	174738	1523847	509359
920	148.063	18.454	1.02796e+06	770427	1.41897e+06	366775	607538	463466	507454	1.17036e+06	778672	991675	692513	760685	1.25379e+06	716142	601869	1.0209e+06	612376	504084	449498	474701	650884	717334	1.2814e+06	947138	1.03918e+06	817030	730944	949902	1.03994e+06	817358	781764	1.81243e+06	521389	922560	765075	876501	597497	1.32132e+06	872513	842877	1.36611e+06	1.05132e+06	753764	649949	805152	1.43037e+06	897988
921	148.063	17.6322	602062	410746	524294	436716	514944	360513	1.23476e+06	929903	687367	1.29262e+06	759015	935554	1.45646e+06	563330	908142	469895	816839	438970	778208	573904	719065	829000	546120	898197	1.41832e+06	1.04292e+06	785165	479745	1.28984e+06	819311	2.32248e+06	1.50715e+06	1.43501e+06	591749	1.01376e+06	1.36631e+06	844815	780143	656276	1.00034e+06	4.72377e+06	653578	477376	744856	502907	1.365e+06	306643
924	217.048	5.76682	7408.57	182438	223508	189616	95622.5	206489	6257.82	8874.64	9305.85	261018	75555.5	59444.2	7425.71	90254	6620.84	82367.8	7969.47	7294.43	262182	198781	80392	71423.5	193600	8850.89	5230541	5570.51	6802.97	667883	110291	9001.93	10758.5	121448	5.26213e+06	18880.5	372265	10463.3	194001	142347	199442	184722	8871.25	8601.87	5758.18	356389	9240.56	80657.5	654585
925	255.233	0.838319	2.06358e+06	1.95139e+06	1117840	1.51336e+06	2619269	1.09274e+06	2568365	1.46223e+06	1.80351e+06	2.10602e+06	3.70567e+06	2282006	1.31281e+06	1710692	1.56472e+06	1.02362e+06	2.66446e+06	3.37446e+06	1.82894e+06	1.80481e+06	1.9337e+06	1358561	1.27063e+06	1.4764e+06	1.29006e+06	1.95798e+06	1.80572e+06	1.52004e+06	1.52531e+06	1.76646e+06	258677	2624494	1.57808e+06	1.88275e+06	3135760	1.91161e+06	2.34291e+06	1.39755e+06	1.93104e+06	2.20156e+06	2837357	1.41755e+06	1.09298e+06	1.26115e+06	1.39002e+06	2.87482e+06	983410
931	361.105	0.778126	337678	548005	666371	564282	586331	456900	454151	397200	493294	636786	760331	646043	373128	691665	344839	692140	486388	437517	552284	556170	572158	584356	489966	354816	503400	378472	363753	431876	476149	250921	149446	886130	447252	382443	716050	372042	721044	556597	519289	768968	344777	416053	309296	444494	419695	678892	458948
933	153.868	17.2654	631642	1.09829e+06	701951	231235	287874	1.1705e+06	585470	423078	492955	565013	934488	1.11632e+06	482083	569406	735318	1.97454e+06	420914	608795	986538	484419	665397	1.64506e+06	481955	689346	132973	1.01654e+06	699544	281774	498530	381418	345805	2.43254e+06	769862	554827	238922	701894	789341	1033624	650476	719219	498233	778186	831931	1.09693e+06	656257	978584	535596
935	277.085	12.8706	363658	222816	445186	51574.1	298508	49383.3	467927	497565	435547	171549	271359	197330	452436	179582	472916	230872	372532	491767	212456	220282	197474	220975	136278	446609	204983	467523	518693	248317	274829	378782	189367	247949	103830	325887	270262	503486	216360	207550	323691	196095	558765	555871	490816	332521	450031	260095	171204
936	117.056	1.12873	299132	223960	233775	237951	244777	214309	342453	243463	263733	175671	291114	296832	241050	267401	225955	265476	261535	264787	217420	182144	202713	250658	226631	260840	293146	322922	204215	251243	216980	284251	210148	324605	246317	222241	217520	234430	246218	276024	282146	312196	227730	257276	302160	232073	259120	326055	241399
953	117.056	0.856964	192630	238376	247262	267542	261285	269006	277279	301503	234353	271083	257314	263260	229243	197392	217517	306419	292393	237980	246473	242281	237368	255533	295362	201767	274735	258203	229544	268663	261895	250621	210218	346465	262358	206724	216970	252487	277685	255657	307873	364108	207463	209616	313711	230404	250058	314782	231445
962	287.994	19.5955	120792	139887	116191	212504	243430	182965	97660.6	456212	102902	87380.7	169115	427616	126247	351512	96977.8	214771	113556	116729	125781	240129	853234	339492	246996	165834	382823	104093	91060.8	129225	353455	132995	64578.9	153216	98101.8	169422	226723	229990	121922	267361	152811	219239	98143.5	208239	415236	144534	166612	158978	99911.5
965	160.842	19.7157	172100	1.62306e+06	1.912e+06	5.00975e+06	5980073	385777	187418	160023	275281	528359	6.71804e+06	4041498	143477	205877	163949	228049	155309	168890	747450	1935780	1.63867e+06	2.10704e+06	397583	171499	14100000	432510	158561	482326	300986	165469	203580	1.43558e+06	281170	236845	4.23157e+06	192417	198852	189800	546594	345010	168296	165177	174477	345883	15200000	899744	173624
966	217.048	6.28993	0	284479	300362	148081	198836	147950	14595.4	13464.7	17122.1	747743	627137	699492	30510.1	162813	23133.4	492243	11618.6	10385.4	179477	182981	222528	205720	178825	9442.65	299721	30342	19021.9	165107	166142	16291.5	10813.8	6596454	420748	14342.4	699783	38871	184230	239620	253654	6.22231e+06	29356.7	15883.5	28932.8	244837	13390.1	965708	227511
973	153.868	18.8724	82029.4	260894	352111	973222	148254	386127	124112	86630.4	147448	342006	722719	415906	118132	1057554	126269	342052	219934	133512	2.11536e+06	374319	409313	268326	165172	164739	192533	88297.3	214014	212597	648444	72850.7	70671.8	361947	294210	202110	312839	81977.2	216080	344214	247334	889931	123160	386523	137720	282088	82990.7	1.17258e+06	242254
975	134.048	18.0408	114068	204822	126700	84751.7	139597	93464.6	83565.7	87813.9	107461	126578	56131.2	37229.2	110035	518431	125726	220761	105336	109646	200259	221088	312521	219328	144726	127061	117616	89024.2	99672.6	82719.6	788590	107957	49770.9	89177.8	99199.4	118659	115054	126780	208003	914062	157615	44881.9	90905	79279.7	93577.1	197879	181175	132945	76819.4
980	197.808	18.7346	40145.1	122063	191181	216008	83452.4	54318.7	125250	53656.9	66038.6	1.54333e+06	991275	194092	104409	916404	79528.9	463561	134030	84146.5	1.81639e+06	201825	228368	75013.9	71090.9	93959.4	290069	49816.6	175006	72583.8	751971	42811.4	49095.6	230800	106888	78493.7	118145	60206.2	98005.7	236104	105775	497730	39710.5	408167	48231.4	120039	91221.2	1.0676e+06	184706
981	160.842	18.8688	91088.9	264541	501363	1.38569e+06	406133	223494	184276	116381	168954	203786	614253	410186	123103	663320	110298	196593	200590	145534	1.21983e+06	300231	773438	194840	234308	154245	2.2223e+06	115579	259097	135282	348548	97118.6	155217	191150	170904	287149	454454	100315	177553	238394	170828	265201	145616	273446	159869	205785	175316	669758	185080
984	162.839	18.7494	91685.9	267727	417336	626587	364905	119687	187424	107362	173773	218391	1.01161e+06	438235	156982	625569	143900	404143	159560	146782	1.10295e+06	329445	685224	183052	220311	151937	1.99582e+06	119037	240599	122312	568094	94298.6	161943	210174	165138	161763	421852	113953	169162	231667	175488	266801	105664	270115	131871	198352	169807	635274	224738
987	170.833	18.7731	94700.2	176292	269409	372354	191779	237890	163448	100601	149982	248521	418073	244682	141600	516176	135002	312511	186211	125534	684032	234961	241127	203863	164093	145785	238344	119645	143576	158383	420571	92263.6	94355.6	183383	224181	130561	224216	126523	247459	311976	213838	437147	108371	204409	103152	233407	148003	343655	261454
1030	271.061	5.54175	16100000	715201	656125	458156	475030	473095	15100000	14500000	14500000	494754	1014544	873061	16400000	1.08077e+06	15900000	920577	16700000	17000000	532716	648500	777386	650272	399287	17500000	415473	15400000	15500000	474532	584897	13700000	3.13481e+06	809952	374675	17200000	498486	14000000	653961	739615	558227	708811	16700000	16300000	14800000	562819	14700000	740210	387933
1031	89.0241	15.2799	5305245	7.86711e+06	5881260	6.9265e+06	6.37243e+06	5.55572e+06	7111884	8971037	6.53421e+06	7.09952e+06	18200000	7601048	4967587	5942880	5298208	11700000	6140373	5.69393e+06	5.49249e+06	4.99262e+06	5.79799e+06	5.49381e+06	5752204	5.75786e+06	8994030	7595032	5983008	5.929e+06	5.81358e+06	5520979	12900000	7573715	5.81765e+06	5711474	6141368	5.28829e+06	5740874	6.44368e+06	5.80383e+06	6.12265e+06	5177719	6.48757e+06	5.2203e+06	6588799	6.50582e+06	8007389	5680814
1033	160.842	7.98286	14100000	7239090	5.57749e+06	2.85391e+06	5349336	3.32614e+06	13000000	8445106	11200000	3.92512e+06	9584106	9162242	11700000	9780698	11900000	9787316	11800000	11800000	7.16172e+06	7391559	7752746	9938261	2.37263e+06	14400000	2.22717e+06	12600000	7.16218e+06	2.80054e+06	8862934	11400000	12900000	8713597	3.56966e+06	12700000	4861254	10700000	7.52817e+06	9089101	6.62451e+06	9615269	11100000	10900000	11000000	7043733	13200000	9553290	2021317
1035	162.839	7.9801	16100000	6019910	4875095	2.44107e+06	4.58356e+06	2888026	14300000	9761897	12200000	3425585	8.30603e+06	7.94376e+06	13200000	8650243	13800000	8457792	13000000	13500000	5983742	6.4904e+06	6650422	8905988	2.08976e+06	15800000	1.95868e+06	14000000	8421785	2479384	7.66526e+06	12600000	11900000	7.8395e+06	3.11893e+06	14300000	4285962	12500000	6.49783e+06	7.95386e+06	5761010	8527978	13000000	12700000	13200000	6.05478e+06	14400000	8298693	1.82412e+06
1038	579.106	4.57702	3839631	4419452	5274098	16460.7	4.7989e+06	62037.4	4.14057e+06	3.89132e+06	3900086	178927	5689308	5.48914e+06	3.71754e+06	5.20676e+06	3.56642e+06	4844094	4.16607e+06	3.85414e+06	2.62754e+06	4.83935e+06	5086383	5.56618e+06	104978	4.00014e+06	55422.7	4.26662e+06	3777827	196710	70595.3	3.64811e+06	1.68008e+06	4851559	95435.2	3851406	3.99028e+06	3496210	4928032	5430230	4944848	5.69004e+06	3.65402e+06	3.84566e+06	3.51405e+06	4.63209e+06	4282329	5668094	134759
1048	293.175	1.00748	7995169	9275518	11400000	9507624	9433046	9294525	7294721	7326235	6611247	9001344	7710090	7647687	8197440	8496113	7937262	8303639	7.97044e+06	6.50075e+06	8956445	10300000	8458921	7806462	9136802	8621975	8826765	7.94306e+06	9112626	9638489	7.89902e+06	7111023	1.90146e+06	7.2602e+06	9264189	7308580	8704119	4.63151e+06	9077984	7702221	8645709	7898005	5.42038e+06	6.76175e+06	7793451	9436743	8386886	7.84542e+06	9241785
1051	416.144	13.7808	3.80471e+06	48124.4	253005	14022.6	62899.4	94306.5	1763020	1.41195e+06	1.94839e+06	30573.4	83599	62336.4	2.15876e+06	69894.4	1.51431e+06	39950.5	2.59031e+06	2.4233e+06	18971.1	91760.7	233722	39270.7	14952.6	3037165	36049.1	1.75738e+06	1.64633e+06	40594.7	41181.9	3.55522e+06	531033	77282.1	71294.8	4.32022e+06	39523.9	1.41624e+06	123445	41932.9	76547.1	63721.4	1.44171e+06	1.37925e+06	1.34972e+06	95908.8	1.9069e+06	172261	10111.5
1054	151.01	5.16766	1.08571e+06	933017	1.01594e+06	1.16011e+06	1.15353e+06	1.17929e+06	1.57419e+06	1449723	1.58556e+06	991551	1.35215e+06	1.16372e+06	1.32046e+06	2.05603e+06	1.21526e+06	1.19955e+06	1.61824e+06	1104014	1.06259e+06	1.07854e+06	1.09487e+06	1.11656e+06	776671	1.15068e+06	1.22261e+06	2.21098e+06	1.2228e+06	1.10152e+06	1.35601e+06	1.29395e+06	796391	1.40665e+06	1.10986e+06	1.34325e+06	1.27758e+06	1.32142e+06	2.00649e+06	2.28882e+06	1.76384e+06	1.78802e+06	1.32304e+06	1.67034e+06	1.4311e+06	1.25683e+06	1.89579e+06	1.571e+06	1.123e+06
1056	131.035	15.1617	904860	1.74782e+06	1.30237e+06	1.50841e+06	1.39133e+06	1.08703e+06	1.24885e+06	1.88737e+06	1.40022e+06	1.68566e+06	4496083	2.30076e+06	1.00413e+06	1.82145e+06	963728	2.13909e+06	1.28421e+06	1.00247e+06	1.39083e+06	1.17632e+06	1.52074e+06	1.39219e+06	1.09007e+06	1.14758e+06	1282346	1.74817e+06	1.0383e+06	1339105	1.41592e+06	1.08301e+06	3.72925e+06	1.9309e+06	1189033	1.13589e+06	1.43623e+06	971617	1.3541e+06	1.85565e+06	1.23938e+06	1.9047e+06	913239	1.19519e+06	1.04882e+06	1.43054e+06	1.40469e+06	2.13542e+06	1.0289e+06
1060	223.028	7.95346	2814871	5377.36	0	5848.91	4505.63	4933.5	2.56986e+06	2620478	2.69289e+06	4911.25	8568.77	0	3.15309e+06	4236.88	3.03811e+06	0	1.93702e+06	2.9177e+06	4237.12	5002.59	4510.24	4493.42	6526.62	3050072	5427.8	2.4193e+06	2.96128e+06	4642.59	7382.25	3.06706e+06	1.69137e+06	0	4870.98	2.91211e+06	5395.99	3.15396e+06	7236.49	5093.62	0	0	3.1933e+06	2.68877e+06	3212663	5033.24	2.1881e+06	7437.17	5296.39
1066	131.035	13.5078	946824	1.59369e+06	1.13148e+06	1.25847e+06	1.20649e+06	1.90132e+06	1.3134e+06	1.16741e+06	1.72184e+06	1.48223e+06	2.24282e+06	1.87562e+06	1.21844e+06	1.6092e+06	852918	1.65214e+06	1.28253e+06	878421	1.82385e+06	1.28415e+06	1.542e+06	2889695	977495	891345	1.77139e+06	1.3019e+06	871431	1.2841e+06	1.41272e+06	1109502	2.41562e+06	1.52758e+06	1.53449e+06	865221	1.26639e+06	813844	3.49139e+06	1527531	1474436	1500603	939369	1.602e+06	1.08063e+06	1.35203e+06	1.64266e+06	1.42594e+06	1.61442e+06
1077	160.842	16.8482	621236	7603167	3054085	2.70303e+06	3.82214e+06	1.28897e+06	1.02171e+06	449834	818548	1.4082e+06	3.01107e+06	8274086	503322	2.33356e+06	971554	1.90475e+06	779501	674198	1797908	7383355	3.40545e+06	3495658	2.50274e+06	356645	7.77191e+06	801295	922995	3.84353e+06	1.25343e+06	381023	340100	2690551	1.84581e+06	768217	6261191	1530159	4732201	2.49375e+06	4552718	654349	623181	554535	2.93973e+06	5.22249e+06	1.1009e+06	4396298	3.2283e+06
1078	162.839	16.8545	580377	7.10245e+06	2.81674e+06	2.54647e+06	3444490	1.21346e+06	937288	426531	828376	1.33146e+06	2.77076e+06	7678737	503029	2.12295e+06	896805	1.7472e+06	729603	631550	1.65798e+06	6.871e+06	3189972	3.14608e+06	2.29698e+06	342784	7078760	739941	863070	3.46697e+06	1.19781e+06	368661	332927	2.45219e+06	1.73251e+06	734989	5.64415e+06	1.37694e+06	4204010	2.30361e+06	4.14793e+06	650287	593278	543637	2.70884e+06	4.72348e+06	997871	4002845	2.97809e+06
1094	148.063	18.7688	1258891	770427	1.41897e+06	912790	599250	463466	674861	1.17036e+06	1.13382e+06	634470	896734	678598	748389	361709	601869	712555	612376	781216	686175	323830	693331	477413	495894	783180	575278	728514	792010	435744	1.03994e+06	1.29739e+06	504276	824956	784154	728951	911595	1.29692e+06	610935	574088	864226	759952	1.36611e+06	990186	1.34045e+06	683199	893940	895794	368854
1097	334.057	5.5867	74473.9	0	0	0	18668.5	13830.5	65488.3	60988.5	74885.5	0	26146.3	0	84178.1	58412.9	80623.9	22939.4	98074.2	72411	17271.3	24237.4	19589.3	17700.7	0	78032.2	0	66609	75810.2	0	0	60263.3	31390.7	28926.4	0	71081.9	0	67164.2	48059.1	52362	33409.9	50522.8	81261.2	71969.1	64701.8	0	67236.1	56052.9	0
1162	543.129	5.65999	25264.7	0	0	0	0	0	34972.4	31632.2	33295.4	0	0	0	28935.5	0	30593	0	33933.2	29996.2	0	0	0	0	0	41644.1	0	38576.9	36683.6	0	0	24799.7	5782.24	0	0	27509.1	0	27978	5669.4	0	0	0	32631.7	39871.2	27176.3	0	25818.9	0	0
1164	164.836	16.8465	175479	2228290	885640	772531	1.07317e+06	369846	313321	134850	258436	403349	880993	2342875	141017	651147	269369	537186	216189	181128	507016	2.1869e+06	950966	945682	688830	106443	2.24206e+06	241376	248723	1.01834e+06	386169	117271	98474.2	748573	524232	193107	1.71836e+06	442930	1392799	732985	1.29027e+06	195587	189105	156501	837631	1.47713e+06	298297	1.23819e+06	932848
1165	148.063	15.7462	163324	139372	222566	179740	169426	173784	163400	174902	163210	247580	369619	319764	91309.5	189982	193839	143431	160394	84690.7	161691	142605	208268	166716	172385	118678	258111	239476	139167	243545	371147	138436	858991	235068	301607	294141	297207	129077	386958	315842	311204	1.01072e+06	138977	232286	168444	258768	177329	230375	314020
1176	189.04	1.12319	271121	432004	286572	366528	374736	257383	264776	232555	239846	260298	408357	398890	168748	378186	213824	327639	245911	176179	352384	487305	299202	314937	245629	211385	327909	191548	246325	244310	314523	219136	145235	396021	312277	234413	365702	222512	299721	302662	397632	333928	216515	246412	169404	287657	320561	504439	375893
1183	189.04	0.850794	255942	411560	401541	406112	379536	440191	265968	333959	312558	397655	503134	436927	298493	425082	330058	485243	205280	302939	471456	343804	277961	333033	237010	341788	531719	334785	262350	332074	445530	256986	152097	460836	359626	282818	351739	220252	371658	353939	351123	440957	259169	224044	271792	431944	371007	450000	374594
1224	164.836	18.1688	35127.1	407290	83561.3	236374	117539	42464	64346.1	59645.7	114608	52928.5	470944	253662	64915.2	192138	71083.6	99802.3	111220	34955.1	56500.3	107678	76837.5	65659.3	77042.8	61792.2	556664	51136.8	40558.6	60746.2	165503	39354.4	94772.9	47805.5	81505.9	57094.4	189791	40966	74501.9	61784.9	107496	33835	55672.3	66136.4	101383	56356.1	62333.6	119119	52295
1236	166.051	1.16836	1.02678e+06	1.85039e+06	1.89182e+06	2.97759e+06	3.6718e+06	2.83441e+06	1.05135e+06	914859	1.21298e+06	1.71007e+06	2.10294e+06	1852761	953067	2.0701e+06	853490	2.17839e+06	1.15875e+06	1.04627e+06	1.81266e+06	1.89106e+06	1.52071e+06	1.81727e+06	1.58629e+06	935480	2.04918e+06	931193	770392	2.83248e+06	3.12117e+06	1.22778e+06	329769	2.18642e+06	1.99168e+06	787808	1.41579e+06	633699	2.04874e+06	1.9777e+06	1.78535e+06	2.03856e+06	756712	1.03657e+06	835246	1.62289e+06	866705	2040426	1.53493e+06
1301	157.05	1.14733	24300000	35900000	35100000	65200000	67700000	62000000	27300000	27600000	25400000	32200000	50200000	41400000	26000000	55800000	26200000	50400000	29000000	22600000	38200000	38900000	42700000	47200000	29200000	25500000	70500000	43600000	33000000	92500000	122000000	41000000	26000000	105000000	69200000	33800000	61100000	26500000	87000000	87600000	80300000	113000000	31300000	38800000	31100000	79900000	41000000	107000000	47400000
1303	167.035	1.43608	46800000	41200000	39500000	38900000	42000000	36000000	50300000	46900000	46600000	33200000	46600000	41800000	45400000	46000000	55200000	38700000	46300000	51100000	39300000	41100000	40400000	45400000	31500000	49300000	37000000	66200000	61600000	37900000	47800000	61300000	21100000	46800000	34400000	28500000	32600000	24100000	36800000	40500000	35200000	39200000	59500000	61100000	58400000	37300000	64800000	47300000	26000000
1304	259.004	1.15252	22100000	23000000	23000000	24500000	22900000	22800000	23100000	20600000	21900000	19300000	26200000	23900000	19200000	26600000	17900000	25200000	24100000	18500000	20700000	23700000	23400000	24900000	20300000	20500000	24100000	25000000	19900000	22300000	26900000	18300000	14700000	25800000	23500000	20000000	21000000	18300000	25300000	29300000	26300000	29500000	19800000	22200000	19700000	23800000	23200000	29900000	19400000
1305	93.0343	1.32576	21000000	29200000	28600000	28000000	28900000	26500000	21200000	20100000	20700000	1686854	2.30357e+06	2.04909e+06	20500000	32600000	18200000	1126274	40744.4	627721	27600000	28900000	28900000	30900000	26300000	21100000	28000000	21600000	20400000	26600000	31000000	20400000	14600000	34300000	25900000	2225321	2747405	2.02907e+06	27400000	30700000	27000000	585272	361089	316258	19800000	26900000	21400000	36500000	23700000
1306	164.058	2.95787	207023	258038	235848	583010	690069	581132	240536	224380	228758	295941	354156	323138	284027	308975	265870	267051	211680	205118	219104	289333	253649	269240	280821	253205	60400000	54400000	51300000	56400000	60600000	49100000	12800000	63900000	56300000	51100000	56700000	45200000	59200000	57800000	60200000	66100000	50300000	48300000	48800000	60700000	51900000	70500000	50500000
1307	89.0241	17.0957	10900000	10000000	11300000	10600000	8997792	12100000	12100000	10200000	11000000	9231815	15100000	21500000	9410759	12600000	10800000	14400000	11100000	10700000	9992257	13000000	11800000	10900000	13100000	11600000	12700000	11500000	9134387	14900000	10900000	8886729	12800000	38500000	10100000	9977576	18300000	8996765	10600000	11100000	9254010	16700000	10100000	9411525	11000000	13600000	11500000	15700000	11100000
1308	89.0241	18.0792	12600000	15300000	11300000	8462604	17800000	8.02863e+06	9563427	9802237	13600000	8878238	16900000	11300000	10100000	12100000	9005165	17000000	9847160	11200000	9508675	15400000	10800000	10200000	9673756	8725361	8762194	11100000	7.78287e+06	9427353	12000000	9732477	11700000	12700000	9805480	9829756	9899607	7.89279e+06	10200000	11300000	11600000	10400000	9410785	10800000	10000000	17200000	12800000	13200000	12700000
1309	89.0241	18.2995	9567991	15300000	10900000	10500000	17800000	8.02863e+06	9504023	9802237	13600000	8709416	16900000	12400000	10800000	10300000	9005165	17000000	9847160	9135303	9383695	15400000	10900000	9734660	8497709	8106224	13500000	11600000	10400000	9427353	10600000	9732477	11600000	10800000	9805480	12000000	9418412	8.30767e+06	7973282	12200000	12200000	11200000	8208178	8553915	8819718	17200000	9662173	13400000	12700000
1311	147.066	1.90052	3.21898e+06	3201106	3.2397e+06	6200917	6.42907e+06	5.71734e+06	3.82536e+06	3.39198e+06	3.58877e+06	3409195	4.6882e+06	4.08302e+06	2795118	3285719	2.91778e+06	5431352	6211009	4925545	3151997	3.73584e+06	3.47168e+06	3.60751e+06	2.99685e+06	3.53495e+06	24500000	30900000	25100000	19600000	22800000	20500000	11100000	25600000	18800000	27300000	24200000	24200000	21000000	22500000	19600000	31300000	23000000	27200000	22000000	24800000	29800000	30100000	19800000
1312	245.095	1.0148	9035946	13800000	11600000	11500000	11400000	11000000	10500000	10500000	10000000	10300000	17100000	17000000	8847405	16500000	7471805	15100000	11800000	8.09373e+06	12600000	13100000	14100000	15500000	10600000	9764672	10700000	12000000	6977631	11700000	14800000	7544466	9772431	13200000	9996952	6.12411e+06	10200000	5.42341e+06	13400000	14700000	12400000	14600000	5.96501e+06	7.21554e+06	7745407	12200000	10700000	18900000	10300000
1313	160.842	14.804	1.21532e+06	1.51154e+06	2753513	3026919	1.37157e+06	622936	1.24285e+06	3.39345e+06	1.47702e+06	798671	564860	2.23353e+06	990096	1.03932e+06	2.56613e+06	561642	722711	1.15101e+06	1.64321e+06	7.47404e+06	4.14348e+06	1.04432e+06	707213	1.45307e+06	3479626	1.4611e+06	1375129	590264	851878	824784	9738369	1136819	855466	2.43807e+06	5728870	1.59125e+06	1.24442e+06	1.41525e+06	1.28305e+06	289788	3.15463e+06	2.02726e+06	1.27805e+06	3.88616e+06	2365896	1.8753e+06	872738
1314	199.038	2.28733	11800000	25700000	103032	12200000	718033	820905	13600000	12800000	14200000	12700000	23200000	25700000	148021	243612	137662	20500000	10500000	8486075	22400000	26000000	25800000	125327	88421	180928	656775	15500000	11100000	91288.5	31000000	11000000	9708379	36900000	19500000	13100000	24300000	9597563	183026	226341	190786	38000000	11400000	12400000	11400000	557609	14600000	166199	96858.6
1315	419.243	1.01478	25100000	31100000	22100000	23700000	23000000	20400000	24500000	26400000	21600000	17800000	25300000	25400000	24800000	25200000	20500000	22400000	28200000	23100000	21600000	23600000	24300000	24000000	20100000	27700000	20500000	27900000	21000000	21300000	24300000	21900000	9514613	26100000	17000000	16100000	15200000	13000000	24200000	24000000	22700000	19600000	14200000	14900000	18900000	21200000	22300000	38700000	19300000
1316	162.839	14.8158	1.14024e+06	1.37531e+06	2.53635e+06	3.75831e+06	1.32292e+06	31536.6	1.22311e+06	3.06112e+06	1.37794e+06	749690	685277	3.53354e+06	936607	1.20572e+06	1.23216e+06	499655	662983	1.08739e+06	118851	6.69835e+06	67620.8	926633	667825	1.36374e+06	3.25221e+06	1.44051e+06	1.33018e+06	542201	785467	782500	8998712	3.14873e+06	58911.1	2.2261e+06	5.20947e+06	1.48323e+06	134855	1.19597e+06	1.69643e+06	277376	2.79863e+06	1.92382e+06	1.16037e+06	3.52667e+06	2195036	1.72015e+06	770402
1318	133.051	2.52613	3.77518e+06	3.37327e+06	4250852	4.17617e+06	5.83953e+06	4.87556e+06	4685819	4.20871e+06	4.2362e+06	3.19318e+06	5.10832e+06	3.33958e+06	3.85228e+06	5004048	3.95072e+06	4326347	6.22432e+06	5.39801e+06	3.9958e+06	3.0619e+06	1.82879e+06	3.78375e+06	3106867	4427179	7411105	21600000	18100000	9987654	11000000	15500000	8539633	25000000	7939876	21000000	11400000	19500000	7.11341e+06	15500000	11400000	28800000	17400000	19300000	17200000	9030101	21800000	20300000	8.14638e+06
1319	223.02	10.993	5549097	1.81194e+06	1.98265e+06	8572740	1.73475e+06	8.21454e+06	6581951	6009015	6433038	8478153	2.05546e+06	2.0069e+06	5523052	2.13044e+06	5.1851e+06	1.94528e+06	6433649	5.50109e+06	7642702	8039149	1.86422e+06	8.37642e+06	7243520	5.71682e+06	8766763	6803166	4.95449e+06	7977022	1.72243e+06	4.99116e+06	8265349	10500000	7.63932e+06	5443846	7.93269e+06	5131446	7.15296e+06	9942118	8743552	11400000	4.89258e+06	5.69854e+06	4.96579e+06	1.74571e+06	6.41904e+06	10300000	7.51833e+06
1320	165.019	1.78852	16200000	23000000	22900000	25100000	24100000	22500000	17500000	15800000	16000000	18300000	24400000	21800000	16400000	27100000	15800000	23400000	17200000	14300000	19400000	21400000	21500000	25000000	17300000	17100000	18700000	19700000	15600000	23900000	28600000	19300000	8089398	23700000	16700000	13400000	15800000	10500000	21400000	23600000	20700000	24900000	12400000	14500000	13100000	19700000	18200000	26100000	14000000
1322	200.034	2.95686	64205.8	103530	127244	229876	221138	186489	81342.6	67749.4	88028.2	144813	168041	155967	65020	167390	67059.8	148357	90558.8	67535.5	92106.9	113451	108436	135809	99042	66820.1	18200000	15200000	10700000	16500000	23700000	10400000	7586674	23800000	17100000	10800000	18500000	9027274	20400000	23500000	19700000	28000000	10500000	11700000	10300000	20100000	13900000	27400000	14100000
1325	231.087	1.12251	8460650	13300000	12800000	13400000	13900000	12000000	9520944	8797775	9261012	11700000	17800000	16400000	7.65901e+06	15100000	7.98981e+06	16300000	11100000	7573436	12400000	13400000	15300000	15700000	11300000	9075787	14700000	11000000	7.73479e+06	12700000	15500000	7.74392e+06	5900774	18900000	11800000	8773275	13400000	6.22836e+06	13800000	16300000	13200000	19600000	6491506	8620066	7.0671e+06	13400000	11000000	19000000	10000000
1326	247.072	1.15401	7688085	5.00133e+06	4.83231e+06	4.04361e+06	4.39695e+06	4.27324e+06	6.25463e+06	5.3225e+06	5954715	1.54695e+06	2.3046e+06	1.84655e+06	2.46577e+06	4.82547e+06	2.46422e+06	338692	189973	169534	4.24836e+06	4.80142e+06	4066876	289293	205448	142873	9131589	3.0083e+06	2601748	6.56476e+06	8.04087e+06	5211732	5.81151e+06	34000000	23500000	30600000	27700000	23500000	11300000	10400000	9543065	10300000	5.20186e+06	5142389	6315165	8187756	7.75329e+06	214376	170444
1327	136.04	1.11557	8017480	3.30672e+06	3.11981e+06	2.04138e+06	2.16901e+06	2.19627e+06	5.28006e+06	5114394	5.81312e+06	2267990	2385036	1.90725e+06	6.02892e+06	2902445	6011560	398078	1.1233e+06	1.20895e+06	1.82197e+06	1.84927e+06	1.45018e+06	3330218	3358293	8422735	5.1261e+06	13900000	13800000	4849360	5.63764e+06	12500000	5807248	5853695	5.5397e+06	12100000	4760478	10800000	4424204	3911489	3927646	501155	2.81267e+06	2.37697e+06	9401671	2944025	9203922	6.56371e+06	6.41241e+06
1328	160.842	15.4845	2.16319e+06	3.20109e+06	2.23528e+06	6799180	5.51543e+06	1.9961e+06	7.36554e+06	1.77695e+06	5.32896e+06	1.89137e+06	4.94763e+06	1.78076e+06	4.28205e+06	1.71978e+06	2.65777e+06	4291649	3.76364e+06	1.92636e+06	1.77282e+06	8854224	5476956	8782343	1886229	3.4552e+06	24500000	6.74704e+06	989506	4.30934e+06	892548	810079	5727725	2.31019e+06	1.35245e+06	3.53346e+06	4384033	2251556	1.176e+06	4.93572e+06	4.18677e+06	1.34002e+06	2.05108e+06	956861	2.63291e+06	5002998	6789385	5604991	689416
1329	218.103	7.83249	14400000	6651.8	6209.36	4965.02	5494.04	5501.25	9842473	5.37991e+06	7.06598e+06	14595.4	7125.08	6202.05	12200000	6042.02	13600000	8252.1	10700000	13800000	7033.57	7679.17	6704.16	7866.45	6163.39	16200000	11923.3	9035390	20400000	15718.6	9530.32	18400000	5.67259e+06	8397.72	16192	21100000	7936.02	56880.3	8063.76	8937.7	7505.64	9873.64	18500000	18100000	16800000	9235.3	14000000	7989.55	7714.04
1330	184.039	6.20506	97986.8	0	0	0	0	0	3.59955e+06	3286675	2611672	0	0	0	2.27339e+06	0	2.10549e+06	0	155418	124827	0	0	0	0	27235	147771	0	8755481	7484947	0	0	7.15739e+06	5.41083e+06	0	5878.68	7.97561e+06	0	6.96748e+06	4407.32	5518.57	4615.13	0	7384630	8576651	7660577	0	8557747	0	0
1331	162.839	15.4923	1959187	2.94712e+06	2.02263e+06	6092630	4943609	1893268	6853650	1.62867e+06	5.08586e+06	1.74644e+06	4285548	1.78841e+06	3.79021e+06	1.57177e+06	2.37901e+06	3.88305e+06	3.47839e+06	1.75712e+06	1.66335e+06	8000952	4.90663e+06	8087683	1.73417e+06	3.09089e+06	21900000	6125203	917370	4.07015e+06	814551	786521	5.011e+06	2266038	1280507	3.1223e+06	3.91559e+06	2.01748e+06	1.13826e+06	4206697	3.76464e+06	1.19639e+06	1.88244e+06	910980	2.36794e+06	4451738	4470225	5149455	643144
1332	326.124	1.09655	1509591	3962395	3.27668e+06	3.1174e+06	3.43946e+06	2.62817e+06	2.06181e+06	1.97999e+06	2.2049e+06	2.96011e+06	11400000	6547715	1.45929e+06	6428861	1.62989e+06	5.75255e+06	2.13149e+06	1.72904e+06	3.80858e+06	3.98103e+06	4.21714e+06	6.35151e+06	2379810	1.54774e+06	2.49009e+06	2.10347e+06	1.40027e+06	2.71424e+06	5479923	1.37376e+06	4.17286e+06	11700000	2.70309e+06	1.88799e+06	2.75312e+06	1.46218e+06	3.86845e+06	6.25277e+06	3780316	9198124	1.52027e+06	1.76911e+06	1.54652e+06	3.64053e+06	2112390	11600000	2.50003e+06
1333	163.061	2.1973	5060917	11700000	10300000	10500000	10400000	8806585	6628522	6.35527e+06	6417301	9263860	17700000	14100000	18861.8	27527.8	15691.6	11900000	5.45673e+06	4257003	11100000	11800000	11900000	52408.1	18474.5	108239	9581990	6533861	5085743	8432923	13600000	4.73028e+06	4.14584e+06	22300000	9892327	5.69875e+06	10100000	4607443	33987.9	39131.6	29631	18600000	4.73471e+06	5.23404e+06	4517859	11100000	6295117	62552.2	46164.7
1335	274.999	1.05734	8576974	23900000	26300000	16300000	16600000	15300000	10500000	8796887	9922678	20400000	23400000	22300000	9513154	23800000	9672885	19600000	9142448	7038015	17700000	17600000	17500000	22500000	16700000	11100000	19600000	14300000	12000000	17500000	20500000	8250396	4.01524e+06	16100000	16700000	8982404	19800000	6.81901e+06	22300000	21900000	20700000	17400000	6961247	7271041	7.77752e+06	18300000	11000000	19900000	16200000
1337	281.139	0.826141	5236301	9741572	8010769	9406041	8.03636e+06	7862070	8146607	8481908	7.41057e+06	9305624	16300000	15700000	6434751	10900000	5404600	12100000	9755907	7058671	7671223	8406073	8634170	10300000	6566491	6.34003e+06	8785071	8.04583e+06	6209611	10200000	12700000	7.30628e+06	3.99215e+06	16400000	9053036	7322162	9670454	5.88415e+06	10100000	12600000	11400000	14200000	6333081	7316346	5.63189e+06	9696661	8067120	16800000	6.29933e+06
1338	145.014	1.49041	2.87715e+06	5980732	5.95315e+06	5065375	5.28432e+06	4.90089e+06	3.87055e+06	3.30687e+06	3702283	4.4678e+06	6.67852e+06	6.36537e+06	3.34005e+06	7.01323e+06	4.07928e+06	6.27664e+06	4.14843e+06	3010161	5.81927e+06	5.91025e+06	6.09517e+06	6.89377e+06	4.33274e+06	3.67466e+06	4803937	4968941	3.4978e+06	4888361	6.91046e+06	3151714	3.86782e+06	7720508	4.69158e+06	3.03666e+06	5.18639e+06	2.62839e+06	6534237	7.6249e+06	5703033	8100543	3089034	3.68413e+06	3.11919e+06	5862351	4704460	8000577	3.83453e+06
1339	309.035	4.61215	12500000	8580755	8292749	401341	275285	502795	12300000	11400000	11800000	1.54498e+06	9779053	9448495	12200000	9688076	11500000	9786451	11900000	12100000	343733	8803896	8728594	9655141	577290	13000000	329310	12300000	11600000	761717	609926	11300000	3820077	8.1177e+06	1.20063e+06	11800000	8594679	11000000	9362499	1.08448e+06	9054704	9886792	11200000	11600000	11100000	535225	11800000	9250122	694647
1340	129.019	2.0045	4.4211e+06	6.48234e+06	6.58188e+06	7.04555e+06	6505079	6614292	4.889e+06	4576006	4970743	6.23735e+06	7.14799e+06	6.47433e+06	4.52855e+06	7.72531e+06	4.04854e+06	7224478	4.54613e+06	4205309	6203629	6.27e+06	5.88795e+06	7381168	6.7284e+06	4.50039e+06	7.24061e+06	4887466	4.27246e+06	6.85701e+06	7022543	4482152	3.765e+06	7581270	6.73691e+06	4373623	6554184	4.00684e+06	7.78929e+06	7.97567e+06	7.25412e+06	7801617	3.96655e+06	4584399	3.74731e+06	6049650	4557772	7.62135e+06	6566853
1341	197.808	15.4193	183240	1.57896e+06	494726	1.27463e+06	1.76129e+06	279935	3.54201e+06	365856	3.65054e+06	658228	18100000	2.61307e+06	842592	598807	273983	5.92934e+06	2.14875e+06	104253	791938	767305	2324217	2.76049e+06	267269	819063	5.97358e+06	5103201	140110	2.01315e+06	145794	64634.7	3.7439e+06	459769	166676	367387	439629	243586	409926	3517538	1.09682e+06	385344	245214	115173	257224	583736	2720961	2.08037e+06	78596.3
1342	146.996	1.28656	1.20139e+06	4.1605e+06	4.41828e+06	3984595	3.9825e+06	3.46233e+06	2.11821e+06	1.48699e+06	1.87094e+06	3816235	6570755	5.96068e+06	1.19991e+06	5439083	668184	5.47579e+06	2.50345e+06	1.23026e+06	4.41576e+06	4366095	4.74171e+06	5.87374e+06	2.85771e+06	1.40685e+06	3.43642e+06	2.08297e+06	1.28774e+06	3.45178e+06	5478284	1.19222e+06	3702778	4.98541e+06	3.55345e+06	1.37227e+06	3.97808e+06	1.11234e+06	4463800	5.53051e+06	3.79959e+06	7025739	1.36783e+06	1.7512e+06	1.06002e+06	3.9286e+06	1.74204e+06	6042130	2606700
1344	320.956	1.14446	4.79602e+06	3.83744e+06	4.92691e+06	4325827	4.7177e+06	3873703	5.40951e+06	3.96083e+06	4.98578e+06	4.75256e+06	9601044	4415142	3291141	3789145	4.21225e+06	3.08089e+06	4.2136e+06	2.90921e+06	3.74504e+06	3276502	3.51201e+06	3.55622e+06	4.5942e+06	4271913	4616402	4864840	5.11027e+06	4882179	4.17503e+06	3.59114e+06	3.3626e+06	9484327	3.97297e+06	4294181	4566908	3.61298e+06	3.59449e+06	3966108	3.86725e+06	6.59438e+06	3.88398e+06	4.68677e+06	4.21154e+06	3.5011e+06	4326832	7.9947e+06	4.39074e+06
1345	185.022	1.99739	7934980	10200000	9258817	9699389	9513126	7.96547e+06	7.17323e+06	5929358	4650013	22800000	38200000	33100000	3.20975e+06	3.32627e+06	3055678	11500000	9149837	6.95853e+06	8781943	9198655	9526503	11600000	7.85157e+06	9053814	11700000	13000000	9131083	10200000	15200000	8287853	3.29584e+06	3.11299e+06	2.11995e+06	10900000	13400000	9226320	1.9951e+06	2383243	1.81414e+06	20000000	8784526	9466867	8197444	12100000	11200000	17500000	9811814
1348	247.092	1.01512	2.98429e+06	4583575	3.92703e+06	3.7285e+06	3581617	3432425	3.49282e+06	3.30069e+06	3.25643e+06	3.39979e+06	5.42678e+06	5.48382e+06	2.84798e+06	5.1707e+06	2.46486e+06	4.7336e+06	4.02274e+06	2.78561e+06	4.00047e+06	4.18847e+06	4.93125e+06	5103137	3.33325e+06	2.91933e+06	3.60456e+06	3.70755e+06	2.42452e+06	3694633	5030319	2.75363e+06	3.15558e+06	4.17599e+06	3.39699e+06	1.95797e+06	3394340	1.62515e+06	4220449	5.35579e+06	3963956	5.05187e+06	1.9565e+06	2188266	2.51585e+06	4.01372e+06	3.17309e+06	6450920	3.1559e+06
1349	223.027	1.14267	4949389	6.15023e+06	5891689	5726014	6108434	5.84999e+06	5146845	4.54417e+06	4.91829e+06	5.56933e+06	7.19415e+06	6998236	4.4889e+06	6222862	4274430	6274335	5.87011e+06	4.63251e+06	5.32089e+06	5.46845e+06	5.77899e+06	6435862	5163221	4921183	6106713	5579153	4774724	5.71322e+06	6488469	4487881	3.08497e+06	8166895	5.5962e+06	5.57429e+06	5.56149e+06	4.90231e+06	6160262	6.57321e+06	5.32758e+06	6.82018e+06	4.40785e+06	5578904	4.10977e+06	5.10393e+06	5058220	8158110	4.80962e+06
1351	129.019	1.18497	1889273	3.03329e+06	3.07871e+06	5.99467e+06	5.87104e+06	5116080	2.59746e+06	2157235	2199842	3009481	4.29264e+06	3.70289e+06	2395983	3.91449e+06	1.65201e+06	5460612	3.92399e+06	3.17917e+06	3.18864e+06	3265287	3.23476e+06	3668863	2.7151e+06	1.98969e+06	5806743	5.04851e+06	4.01288e+06	5608178	6790159	3.69413e+06	2999640	8.34773e+06	5.1019e+06	4.31141e+06	5428072	3673675	5.98033e+06	7183390	5.95661e+06	10700000	5041388	5.49787e+06	3487062	6297695	4710024	8630183	4243030
1352	157.087	1.14359	6.93828e+06	7.01832e+06	6357523	6.48739e+06	7087539	6784869	7.1789e+06	6485657	6791151	6539693	8255623	6.87371e+06	6.25236e+06	7.01656e+06	6.38755e+06	6.50812e+06	7.5182e+06	6.31963e+06	5639706	6.26583e+06	5.53178e+06	6.92553e+06	6419557	6644879	7828460	7483159	6691428	7.14046e+06	6899564	6379017	2.88194e+06	8076798	7276026	7.4746e+06	6442745	6802595	7.53405e+06	6.91742e+06	7455781	7681227	6417126	7.16605e+06	5921604	6.41097e+06	6734516	8248792	6486272
1353	164.836	14.8096	322473	407794	322304	108937	21713.9	21936.3	360849	941568	409412	187685	148360	639498	298701	367666	377022	139199	222258	334706	131400	2.13122e+06	1.1216e+06	268160	205263	381663	941133	434040	382269	152437	217059	233435	2.85425e+06	948710	44685.5	710169	104290	460662	149781	386388	349781	85731.4	315139	350336	369612	1.08005e+06	649277	514702	216267
1354	492.102	1.09294	5.08875e+06	5558436	5845264	4863013	6.44988e+06	4245462	5841244	5.53779e+06	5.93399e+06	4.96467e+06	8757278	6268897	5235756	5748497	4758840	6001035	5.80656e+06	5.4961e+06	3838226	6.58312e+06	5.33994e+06	6.06173e+06	4.14298e+06	5.46008e+06	4865422	5.79583e+06	5.08129e+06	4518236	5.38536e+06	5.6074e+06	2.6495e+06	7424577	4.88621e+06	5963399	5113208	4665563	5408711	7061479	5.63748e+06	9703971	5.09388e+06	6303188	5160021	5.1849e+06	6037558	8736323	4514807
1355	156.03	1.16801	4.08064e+06	11300000	12600000	10200000	11000000	9921839	5068789	4843151	5.24339e+06	8940501	10900000	11100000	5.21435e+06	10700000	4814836	9654965	5.39619e+06	4971091	9095152	10300000	10200000	10500000	8490359	5395564	12100000	7265869	8512639	12500000	15300000	5.82792e+06	2.52276e+06	17000000	13500000	6.10964e+06	13000000	5.48495e+06	14400000	16200000	14000000	14500000	6084621	5.59585e+06	6.08782e+06	14600000	6.40808e+06	17100000	12400000
1356	236.033	1.7552	4.07431e+06	5558832	5.31114e+06	5.24143e+06	5.32862e+06	5.11475e+06	4.29048e+06	3.70512e+06	4.23499e+06	7.06413e+06	7.54171e+06	7489104	3.62323e+06	6.0391e+06	3.0642e+06	6.62776e+06	4718741	4.29166e+06	5.02849e+06	5500929	5268212	5.30818e+06	4.38091e+06	3737211	7.55247e+06	5476497	4218311	5.88023e+06	6487065	4.03676e+06	2.52182e+06	7362346	8273764	6324696	8963839	4.17664e+06	6090465	6155353	5956425	7791270	4.51603e+06	4329506	3866192	6.30229e+06	4.87985e+06	5.27331e+06	4.68914e+06
1357	202.031	2.96293	0	0	0	51777.9	61826.1	69703.7	15691.2	0	0	18453.7	47908.8	21627.8	0	40513.5	0	20382.2	0	0	0	24068	0	34619.7	0	0	6.04418e+06	5134714	3671326	5562939	7.82019e+06	3.45174e+06	2.48135e+06	7.49853e+06	5.64519e+06	3758611	6325403	2.82955e+06	6697319	7628732	6462804	8997164	3.50036e+06	3.97121e+06	3.50999e+06	6.88668e+06	4669366	9196701	4.8678e+06
1359	160.842	14.388	787226	675848	304529	425589	1.42859e+06	1.44009e+06	1.19774e+06	1.02215e+06	1.6581e+06	315411	413280	757828	747511	840650	2229437	312084	801993	1.00305e+06	262642	1875401	2964421	1.25002e+06	1.35723e+06	422055	9557958	2.72746e+06	1.31734e+06	204308	227918	476085	2183552	245006	753005	2663340	898720	1.04687e+06	1.81257e+06	472406	643198	168088	958423	1.10847e+06	981649	11800000	961467	1.11014e+06	131342
1361	113.061	1.14103	5089753	5.41603e+06	5052635	9817183	10400000	10100000	4925991	5.1794e+06	4.52394e+06	4615067	5654646	5.03062e+06	5591281	7331724	5.37314e+06	6.4854e+06	4833446	4.20285e+06	4761306	6389006	6.136e+06	5834037	4936892	5.03214e+06	11000000	7.40347e+06	6.15422e+06	15300000	16300000	8.14764e+06	2.16294e+06	13200000	11500000	7.10848e+06	9785521	5.63981e+06	12500000	11400000	12100000	14600000	6.44561e+06	7079745	7.07269e+06	11700000	7.21595e+06	13600000	8498052
1363	115.04	1.12179	6.02724e+06	7915460	8419227	8475466	8.32429e+06	8.0427e+06	6.17724e+06	6867625	6.24786e+06	7.83727e+06	9220671	8781911	6279569	8066326	5.8064e+06	8814979	7235445	5743162	7306190	8289227	8806418	8671596	7975987	6791045	10600000	7463826	6.48463e+06	9071128	9742845	5.39143e+06	2.0311e+06	13000000	9211704	6.41387e+06	9264124	5113682	9148906	8308932	8498966	11200000	5.5289e+06	6.27997e+06	5452353	9138101	7.20096e+06	11500000	8111171
1364	162.839	14.3675	707572	799965	270866	398946	1.32086e+06	1.31801e+06	1.15709e+06	977166	1560726	77635.5	370936	1.02453e+06	778667	921724	2.01777e+06	312639	727974	992245	237730	1.72105e+06	2.69135e+06	669113	1.27774e+06	381654	8851738	2.48564e+06	1371015	212053	224785	430799	2.02703e+06	238797	730602	2.45797e+06	908811	1.01332e+06	1.59333e+06	352200	497409	178210	928803	1.02777e+06	906549	10700000	908543	1.00814e+06	123794
1365	543.13	4.65264	7243685	128126	307944	44721.6	85017.3	28860.2	7281084	7.01403e+06	6.83872e+06	136260	17967.5	111977	7268284	78760.2	7469983	76093.4	7.88717e+06	7.6087e+06	38253.1	33212.7	82031.7	178151	26252.4	8695704	99706.2	7.68785e+06	7.19988e+06	74375.5	51226.4	6664400	1.99137e+06	249132	94732.1	7491333	112110	6.00334e+06	31582.7	98642	68697.9	87370.7	6953199	7.51382e+06	6361012	43016	6.82101e+06	89804.2	29848.2
1368	180.03	1.49767	5373437	4.5882e+06	5183601	5042471	4.60244e+06	5.29845e+06	5.75905e+06	5290175	5181634	5070937	4.62147e+06	4.68436e+06	7.33514e+06	5.4541e+06	5.90982e+06	6.51474e+06	6738394	6922570	3.98403e+06	4.70587e+06	4322257	4577880	4.93391e+06	6648141	5.73226e+06	7.94346e+06	7978557	5640886	4.77217e+06	6.1653e+06	1.93736e+06	3.84751e+06	4165959	5317763	4414888	3307572	4.53456e+06	4.45102e+06	4746719	5.89817e+06	6.39037e+06	6.29931e+06	6178476	4.73748e+06	7000204	4.4665e+06	5.04199e+06
1369	121.029	1.78963	8865808	8503898	8791410	9736880	9373687	9192517	7397481	6974761	6924753	5979893	6.3945e+06	6.04215e+06	8864689	8893863	8676765	7289647	7.66997e+06	7.13323e+06	6.56951e+06	7.64471e+06	7141496	8.21304e+06	7818346	9319560	7.52377e+06	9321994	8318641	9731032	9399983	9940063	1.93592e+06	7138183	6353034	6.36853e+06	5.76535e+06	5538846	7.66617e+06	7.7646e+06	7.32311e+06	6856877	6.24687e+06	6.64467e+06	7201215	7.05275e+06	8059325	8130267	5953608
1370	164.035	1.54303	4.09583e+06	5989120	5512433	4.88764e+06	5026632	4.34554e+06	3.94024e+06	3.72204e+06	3813742	5.19101e+06	7.60517e+06	6.50149e+06	3.86366e+06	6692683	3487116	3.38276e+06	2.33083e+06	1.93973e+06	5126976	5.57123e+06	5.55237e+06	6.02084e+06	4697688	4.1174e+06	6342259	5.70824e+06	4.75421e+06	5783660	6.99231e+06	4.26088e+06	1.93061e+06	8452160	5.55186e+06	4.5121e+06	5.81625e+06	3.90962e+06	6749647	7.30249e+06	6418071	4.24328e+06	2120585	2.48099e+06	4251185	6.69367e+06	5.66326e+06	8115095	5013001
1372	209.95	2.9627	4.91013e+06	290009	345945	350869	268425	336936	6647949	5.51725e+06	6349596	206783	264074	238051	4.85824e+06	346561	5.59989e+06	280954	7785637	5.48264e+06	322534	224364	831314	290183	291155	7335833	209312	5.86953e+06	5.7649e+06	279012	177771	4.93223e+06	1.90759e+06	576016	264120	4.09359e+06	251562	3.081e+06	360072	199808	232536	1.43939e+06	6123067	6.78167e+06	5.0639e+06	266852	5.44558e+06	553314	644559
1374	186.036	6.23009	47911.7	0	0	0	0	0	1.10128e+06	1.03565e+06	807811	0	0	0	682715	0	693034	0	54286.8	43397.9	0	0	0	0	0	39813	0	2.92301e+06	2.45426e+06	2.76101e+06	0	2289788	1872058	0	2.24992e+06	2531380	0	2.377e+06	0	0	0	0	2.26559e+06	2.87735e+06	2.56138e+06	0	3063093	0	2906462
1375	166.014	1.11903	385399	522885	811923	2105344	2099257	2421616	4.14845e+06	3.59811e+06	3936642	1.79878e+06	543288	781686	738761	1.04792e+06	962428	489007	650621	459898	1.04627e+06	1.16907e+06	960246	1671190	3838743	1.41336e+06	758995	285649	294598	1685496	1070801	739286	1.86664e+06	2.03595e+06	5631553	1.31698e+06	2.34666e+06	1.23112e+06	874753	957333	856591	451496	543819	630136	492963	1.02056e+06	779296	627405	1.94709e+06
1378	467.191	1.10754	3.91135e+06	2.31249e+06	2423216	2.61942e+06	2182801	2304720	3907064	3.76261e+06	3652661	2.3049e+06	2232693	2.26284e+06	4.04223e+06	1.99724e+06	3.53741e+06	1999234	3.63544e+06	3.73863e+06	2184624	2.43839e+06	2.04547e+06	1.9229e+06	2.19169e+06	3.48435e+06	2.51272e+06	3.60844e+06	3.21354e+06	2.57536e+06	2106332	4.16867e+06	1.85038e+06	2.63571e+06	2.32633e+06	4.39878e+06	2.29802e+06	4059176	2.38041e+06	2.32483e+06	2.37565e+06	2171046	3.55761e+06	3.73141e+06	3.30981e+06	2.38275e+06	3.81154e+06	2.22379e+06	2.77513e+06
1381	286.072	1.07557	5579789	47000000	46000000	33100000	36100000	30900000	5.40567e+06	5513456	5.45964e+06	45100000	72900000	61000000	4988155	40600000	4.31536e+06	44900000	5101931	4.04709e+06	39700000	43400000	38300000	37200000	26500000	4208742	71400000	12400000	11000000	46100000	65700000	10600000	1.79265e+06	76200000	49700000	5.53863e+06	39300000	3.65201e+06	67200000	69900000	60400000	92400000	6.76868e+06	8087280	6.4477e+06	68300000	8779126	76400000	35000000
1382	283.041	0.702442	4.71244e+06	7225773	7.58581e+06	7700077	9183014	7647349	5.41071e+06	5.31092e+06	5.24835e+06	30291.2	39822.9	27212.6	4506250	7499741	5.0049e+06	20579.9	14796.9	13315.9	5941206	6.74182e+06	6296834	8.30821e+06	6577285	5.97718e+06	7.87255e+06	8021223	6.19733e+06	9613250	11900000	7018144	1.78267e+06	11600000	8390494	62154.7	85381.6	52857.2	9477130	10900000	9048631	45834.1	9834.06	16358.5	5.343e+06	7850361	6801657	13000000	8.05528e+06
1384	147.066	2.73122	2.42632e+06	682339	854474	768213	897352	709297	2.74667e+06	2.55056e+06	2.59868e+06	763899	1.0145e+06	979482	2593505	978164	2.61099e+06	957282	3.31378e+06	2.80222e+06	663726	733211	844582	977827	685029	2.94097e+06	1.25317e+06	4.7176e+06	4.24134e+06	1.43879e+06	1.51756e+06	3620127	1.74959e+06	1966140	1.41135e+06	4.64981e+06	1.19703e+06	4.12003e+06	1435895	1595536	1.45042e+06	2.26925e+06	4.10987e+06	4.41511e+06	3.90921e+06	1.53416e+06	4.56722e+06	2.29898e+06	1.16563e+06
1385	300.021	1.0533	714398	1.86158e+06	1.90876e+06	1.34011e+06	1.44243e+06	1.23238e+06	988848	913823	1063289	1.58973e+06	4270726	3.03321e+06	831726	2851994	855474	2.27776e+06	936675	657306	1.84935e+06	1.77766e+06	1.92419e+06	2900541	1.32951e+06	858116	1.40259e+06	1284961	988541	1.51135e+06	2.71537e+06	691700	1.66806e+06	6063544	1.43585e+06	769176	2071814	794413	2670252	3.30021e+06	2.31779e+06	4031606	588840	714907	653929	2.0959e+06	1.16346e+06	5.79105e+06	1.49935e+06
1389	395.17	1.12464	2515806	1.53607e+06	1.50054e+06	1.59495e+06	1363391	1.48597e+06	2.51726e+06	2.7845e+06	2490270	1.84159e+06	1.82356e+06	1.79252e+06	2.38912e+06	1.59615e+06	2.06234e+06	1.62607e+06	2.71381e+06	2.81952e+06	1.79777e+06	1.56213e+06	1.62301e+06	1.47179e+06	1.50833e+06	2.42171e+06	1.57653e+06	3.0063e+06	3.03329e+06	1.38188e+06	1.60801e+06	2614720	1.57019e+06	1.86274e+06	1574504	2.90088e+06	1895765	2.38501e+06	1.54664e+06	1693371	1.4023e+06	2.09255e+06	2.46879e+06	2.91358e+06	2.24196e+06	1.38457e+06	3.11192e+06	2.11208e+06	1.52075e+06
1392	165.837	6.94531	3.83899e+06	78698.9	83925.9	62115.5	89250.8	99152.7	6066164	5.18353e+06	6.19659e+06	88640.9	150960	111695	3.55879e+06	118323	3.77471e+06	111685	6193258	3510761	81775.3	90763.8	95532.8	121570	92142.3	4355362	63994.7	6071208	3.96128e+06	97568	114156	3.5145e+06	1.54282e+06	173711	84254.1	4920247	151460	3.8206e+06	84969.1	122026	84458.8	155530	3.52679e+06	4725039	3.51757e+06	98081.1	6.29805e+06	195319	90103
1393	164.836	15.4989	601747	881611	653217	1.93637e+06	1.58586e+06	558316	1.93609e+06	501204	1.47672e+06	527022	1.34508e+06	2.00141e+06	1.19074e+06	506764	874465	1.2341e+06	1.0561e+06	534955	494525	2.41028e+06	1563213	2.55888e+06	546939	973062	6.94806e+06	1.7923e+06	268779	1.26215e+06	243724	224955	1.54076e+06	649183	404959	952228	1.16676e+06	619690	341714	1.24079e+06	1.15128e+06	358934	609847	571888	733128	1.37704e+06	1.3695e+06	1.615e+06	186692
1395	221.118	0.82614	5277336	6.52237e+06	5831115	7.02231e+06	5858362	6061106	6.85749e+06	7146805	6.15524e+06	6887195	9056569	9238014	6655656	6749489	5700667	7.02712e+06	8237693	6735948	4873186	5.78747e+06	5.59356e+06	6.28497e+06	5427220	6481814	6889663	6.93143e+06	6786711	8.03022e+06	7.54455e+06	7577587	1.47687e+06	9342262	6595101	7.16006e+06	7206262	6331083	7.24578e+06	7.42589e+06	7963463	8146131	6.76279e+06	6.11742e+06	6.0819e+06	6.50683e+06	6.90805e+06	9941130	5.17188e+06
1397	132.046	0.92955	4.89567e+06	5082755	4.52868e+06	4.33839e+06	4.59034e+06	3.64493e+06	4549492	4.33695e+06	4345909	4.01545e+06	6.45123e+06	5754782	4412159	5714946	4216963	6288215	4365340	4370169	5382786	5.45833e+06	5153921	5.48005e+06	3621791	4.81148e+06	4.42573e+06	4.34042e+06	4.41999e+06	3.68941e+06	5.60666e+06	4065187	1.44309e+06	6.52627e+06	3738168	4.93156e+06	4.20207e+06	3.73376e+06	5.16216e+06	6243834	4630243	6418251	4.21753e+06	4516231	3.81943e+06	5.06072e+06	4201190	6881130	4130497
1401	303.087	1.33942	1.25015e+06	3107786	3.89872e+06	3.3595e+06	2.72975e+06	4220900	1090542	982734	1111182	4.146e+06	2.00648e+06	2.14628e+06	794720	1.6936e+06	506739	2.2236e+06	1.6793e+06	910382	2.23387e+06	2.78174e+06	2.43704e+06	2.0946e+06	6.4359e+06	990441	5.515e+06	1.55194e+06	1.09816e+06	5407910	2304480	1.10077e+06	1363617	1.67788e+06	5.52656e+06	1.16862e+06	3.60472e+06	1.0711e+06	2.89857e+06	2.29316e+06	3.15874e+06	2210882	983230	1.21587e+06	1.0802e+06	3.0532e+06	1.39467e+06	1.88405e+06	6.02699e+06
1405	261.088	5.7826	5657646	4.46444e+06	4631533	4.52734e+06	4.75613e+06	4.67265e+06	5.75255e+06	5386322	5356522	4652681	4516301	4.25114e+06	5869893	5.24346e+06	5778500	4.53957e+06	6.478e+06	5.96484e+06	3.9661e+06	4659819	3.95919e+06	4519742	4828049	6.18653e+06	5087052	5617744	5327237	4.95463e+06	4.39961e+06	4.6609e+06	1.30991e+06	4.52653e+06	4.79503e+06	5763031	4931057	5042638	4.84912e+06	4.87146e+06	5026308	4658542	5612434	5.74276e+06	4838593	4590153	5705854	4348828	4.37728e+06
1406	485.166	1.12657	5.0818e+06	75700000	74800000	81800000	76100000	74600000	5445923	5593132	4.97127e+06	70800000	88100000	70700000	4.63419e+06	71300000	3970752	64400000	4.21439e+06	3.64848e+06	65700000	72200000	61000000	70100000	64700000	5223481	90000000	6.32475e+06	4.67104e+06	79700000	76200000	4.28885e+06	1.30167e+06	90800000	72600000	5.19323e+06	67700000	3.52138e+06	71600000	73300000	77800000	78500000	3343041	4.23043e+06	3.06422e+06	65100000	4893867	72300000	64000000
1409	184.039	1.79349	9229.9	27203.4	38914.9	303192	288929	261133	6824400	6043032	5319888	7496113	10000000	10100000	677109	1.22819e+06	605021	516340	290547	256386	766957	769887	777614	329533	197145	158445	1.89899e+06	2.83446e+06	2042474	2.13741e+06	2.86986e+06	1.388e+06	1.27427e+06	2.01436e+06	2.05006e+06	1.41718e+06	2.04313e+06	941024	2.63942e+06	3.13866e+06	2.59163e+06	3.76957e+06	1.58243e+06	2023502	1689392	2.93724e+06	2.49223e+06	3.31912e+06	2179319
1414	375.224	14.9756	2.00289e+06	4030133	3.86602e+06	3.67938e+06	4.02212e+06	3.10124e+06	2689146	2.21471e+06	2.4339e+06	3.33428e+06	5.05835e+06	4483173	2.00425e+06	4320542	2.03529e+06	2565722	1.24534e+06	859825	3.35957e+06	3.35459e+06	3524248	4.74018e+06	2.96288e+06	2.53654e+06	3.35314e+06	2786437	2018155	3.24206e+06	4540956	1.5728e+06	1.248e+06	4465451	3.86824e+06	2.08148e+06	3.60272e+06	1619132	3.68692e+06	4.28319e+06	3.58025e+06	2.95689e+06	1.13391e+06	1.21183e+06	1.85844e+06	4218755	2.53952e+06	4.60317e+06	2.39286e+06
1415	245.093	6.0365	58200000	55356.3	60109.4	53756.5	74096	47945.2	47800000	48300000	49300000	70223.6	67422.4	57001.7	94600000	80639.6	92200000	65277.9	49900000	53600000	54991	61838.2	57209.1	55815.4	54574.2	64400000	10266.1	5351319	5.64557e+06	12934.2	12409.9	5579602	1.19116e+06	14977.6	12033.7	6198058	11805	5488842	9899.14	16535.1	13395.1	14385	5875980	5.56299e+06	5592887	13254.9	5752417	16989.2	9120.9
1418	299.222	1.08358	32119.3	72929.2	23109.7	25651.3	29134.5	57819.2	2.23113e+06	2330398	2.13146e+06	4.95037e+06	5179261	5.06773e+06	39270.5	33428.1	41461.2	33170.6	16758	37280.2	42342	81070.2	56222.9	41076.7	63111.1	50012.3	65913.2	60690.6	44337.6	84100.4	30789	31322.3	1.16662e+06	3.73919e+06	3.37236e+06	6919817	6303402	5.87898e+06	32739.5	15975.1	21838.1	30646.3	29509.6	48104.7	43284.5	66381.5	80295.3	79999.6	49145
1419	271.072	1.1292	2.05087e+06	2.29454e+06	1.97717e+06	1.7437e+06	1.72806e+06	1.77391e+06	1.62612e+06	1753696	1.73066e+06	1.55355e+06	1980997	1.4913e+06	2.11545e+06	2.65017e+06	1.85446e+06	1.08408e+06	1.0647e+06	589139	2.63463e+06	2629354	2.32876e+06	938905	1.15369e+06	884454	5.04647e+06	4614702	3.2948e+06	3.57054e+06	2.67146e+06	2.28266e+06	1.1616e+06	6.30261e+06	4.94771e+06	2.49228e+06	2.76685e+06	2328761	7879889	8603291	8696315	5.14157e+06	3.02558e+06	3.69347e+06	4221122	5.61319e+06	5400816	2.43291e+06	2155564
1422	204.03	1.88181	5484038	1.26169e+06	1.16892e+06	1.38605e+06	2.15345e+06	1.04685e+06	4527838	4347915	3.89041e+06	1.09669e+06	3.51192e+06	2.71285e+06	5533634	2.6227e+06	5.41077e+06	1167934	3.84712e+06	4923801	1.59422e+06	1.55968e+06	1.53603e+06	2593637	1265571	7.14081e+06	1.36198e+06	3.45325e+06	2.69e+06	835968	1.24665e+06	3.01813e+06	1.13496e+06	2.42486e+06	1.52177e+06	3.88885e+06	1.62794e+06	2953513	2.47936e+06	2.17794e+06	1696207	625182	3062907	2913743	2.79259e+06	2.02088e+06	3.39603e+06	674322	861061
1423	467.192	0.850987	1.53445e+06	1.96277e+06	2303870	2280860	2.63193e+06	2.11433e+06	1.97527e+06	1791706	2.08454e+06	2.56753e+06	3637229	2456462	1.82417e+06	2.32893e+06	1.63182e+06	2624018	1.89764e+06	1.91135e+06	2851461	2.23005e+06	2807516	2077470	2.05133e+06	1.8932e+06	2.71428e+06	1.84966e+06	1.98582e+06	2.02627e+06	2.79162e+06	1.9864e+06	1.11933e+06	3.89846e+06	2.48024e+06	2.27874e+06	2.36129e+06	2.16541e+06	2.61595e+06	2.57148e+06	2.53913e+06	2.8444e+06	1.71136e+06	2.33218e+06	1.80576e+06	2508396	2021993	3.13835e+06	2437916
1424	271.072	7.51019	2.60633e+06	186235	169751	222849	211624	241457	2.15166e+06	2.04026e+06	1.8039e+06	129660	101513	104570	2.29486e+06	175231	2.28937e+06	67176.3	910098	1.00138e+06	159790	182538	168897	51631.4	247021	1.78574e+06	279724	5.04977e+06	5582288	462318	301228	4259629	1.11267e+06	303603	421817	3.02639e+06	275208	2.84524e+06	412099	401036	424914	274815	3.98213e+06	3.38086e+06	5365581	380088	4988487	101617	83671.2
1430	211.058	1.80382	23997	138331	179454	201765	211748	175744	2.00013e+06	1.77394e+06	1.59779e+06	2.32031e+06	6625275	5039398	296149	935199	364180	406768	140027	100952	411185	453766	474867	195759	91447.2	65102.5	758091	1.03022e+06	741501	989227	1.73916e+06	577643	1.07458e+06	2.44112e+06	819216	619796	956236	379453	1.43843e+06	2.05831e+06	1.32309e+06	2.90192e+06	650344	755784	639260	1.43662e+06	912535	3.19606e+06	902476
1431	187.019	1.99948	2583874	3.44014e+06	3.03227e+06	3.28732e+06	3170631	2.7098e+06	2.36856e+06	1.95046e+06	1.56253e+06	7471803	12300000	11300000	1.06327e+06	1.12587e+06	942604	3.7354e+06	3095011	2.245e+06	2.87417e+06	3.07588e+06	3040050	3.90225e+06	2.55217e+06	3022155	3.91733e+06	4.26177e+06	2.97802e+06	3.37793e+06	4849417	2775136	1061671	1.01063e+06	654766	3.5441e+06	4354715	3.06204e+06	659170	755906	612152	6368745	2.9046e+06	3.26669e+06	2.76224e+06	3941469	3.68563e+06	5.6848e+06	3332033
1432	257.095	0.827519	1.55169e+06	2972742	2.71984e+06	3.00658e+06	2927030	2.89837e+06	2298433	2.0543e+06	1.84238e+06	3.49966e+06	4653659	4.97452e+06	1.72555e+06	3.52215e+06	1.25474e+06	4375903	2.9298e+06	1.78008e+06	2.4842e+06	2.75487e+06	3048648	3.64014e+06	2.38605e+06	1617615	3.04402e+06	2.48688e+06	1709383	3561322	4.5976e+06	1.87567e+06	1.05843e+06	3.71908e+06	3203538	1.75827e+06	3025296	1.4249e+06	3.79136e+06	4.05907e+06	3733742	4.43958e+06	1.61889e+06	1.7852e+06	1.42571e+06	2.90334e+06	2.1671e+06	4.4574e+06	2.5358e+06
1436	230.057	1.11527	2835598	2.88927e+06	3253190	2.60269e+06	2.78095e+06	2.96904e+06	2.3802e+06	2.30695e+06	2.09986e+06	2.56486e+06	2242675	2529603	2871905	2.25017e+06	2.66938e+06	1.96778e+06	2.18274e+06	1.59225e+06	2.07817e+06	2585775	2.11135e+06	2.201e+06	2.93375e+06	3.13459e+06	2.84946e+06	1.84136e+06	2354016	3313001	2.21985e+06	1.84166e+06	990024	1.92088e+06	2.58138e+06	2.40398e+06	2.18181e+06	1.91798e+06	2.28032e+06	1.9808e+06	2.58145e+06	2.07206e+06	2.69208e+06	2375324	1.43178e+06	2.11844e+06	2.07519e+06	1.62882e+06	2.90847e+06
1437	353.073	1.13097	1.93173e+06	3.96551e+06	3.22921e+06	3.68783e+06	3.70162e+06	3056431	2.26365e+06	2.25804e+06	2.36368e+06	4.38985e+06	6113491	5.32254e+06	1840328	3.9765e+06	1.46897e+06	3.94788e+06	1.80124e+06	1.70906e+06	3.87263e+06	3.82377e+06	3311785	3.15752e+06	2.8173e+06	1.70241e+06	3.37442e+06	2.20937e+06	1.78982e+06	3454676	4.04886e+06	1.81603e+06	978093	5174670	3300952	2.07524e+06	4.76499e+06	1.54119e+06	4202887	4.57041e+06	3859190	5.28718e+06	1467582	1.70273e+06	1.35818e+06	3.65857e+06	2.04469e+06	5925180	3.23607e+06
1440	116.05	5.89667	6.56113e+06	8.09889e+06	7.82583e+06	375211	320412	379501	6844233	6337592	6526719	720586	6930723	7099391	8.27386e+06	9896720	8071925	548258	7.12373e+06	6.92458e+06	360482	8292843	7737210	7.747e+06	599464	6862428	383929	5283948	4.79607e+06	417439	5716501	4258988	965051	5209528	622833	4330930	338154	3.87074e+06	593592	6.6705e+06	6487795	5.55162e+06	4664267	4.52996e+06	4.49028e+06	5.75593e+06	5.54485e+06	5.14467e+06	195692
1443	501.161	1.09206	2.95342e+06	628223	610693	324500	388365	337032	2.9905e+06	3101421	2.56819e+06	386770	1.04572e+06	504936	3.00625e+06	548868	3393585	543865	2690902	2.66477e+06	384390	331676	412275	644666	596988	3.8009e+06	427643	4.67629e+06	5.4329e+06	389121	504248	2640339	941516	568818	442556	3362990	428224	2.58541e+06	618631	860295	582629	996146	2.39798e+06	2.83346e+06	2.58318e+06	398444	3.21132e+06	769344	439228
1446	243.123	2.01854	3.88754e+06	95975.7	87643.8	91564	84405	84343.7	4.23972e+06	4.01925e+06	4.30425e+06	85209.9	107724	104008	4.64334e+06	96360.3	4.32399e+06	103042	4.48007e+06	4115611	90694.3	88909.8	82949.3	92012.9	69287.6	4339741	88631.3	5338237	4353267	89298.2	92259.6	4.00998e+06	904542	118103	89536.2	4506005	93411.2	3843181	97167.3	87449.4	96680.8	126349	4427305	4339185	3967778	92456.5	4.87447e+06	86685.3	84396
1447	242.067	5.07412	4913963	521487	151423	250976	265267	201836	4528882	4.5479e+06	4.23643e+06	281192	567471	747047	4.20263e+06	459538	4.24056e+06	494656	4058388	4.0898e+06	361429	480265	602101	503558	163932	5.00893e+06	207671	3300173	3.20262e+06	194705	326044	2.94108e+06	900836	436787	292753	3569404	178524	3.08968e+06	337703	412988	412661	576023	3.02277e+06	2913947	3.17975e+06	204059	3.27901e+06	431537	92807.8
1449	204.03	1.11603	2.91293e+06	2.95146e+06	2.45964e+06	3.23064e+06	3.89552e+06	2.54947e+06	2.37433e+06	2.62173e+06	2234895	2.6211e+06	4.30191e+06	3.70123e+06	3.29474e+06	3570318	3.33812e+06	3.52871e+06	2780608	2.35157e+06	2.4585e+06	2889382	2.84657e+06	3.82282e+06	2156855	3.42511e+06	1.86577e+06	2.4248e+06	2.18657e+06	3208640	3231696	2576060	897519	2.86379e+06	1.82965e+06	2.14071e+06	1.76078e+06	1.54758e+06	2.07497e+06	2.41707e+06	2.29748e+06	2.74504e+06	1.41876e+06	1.99254e+06	1.89039e+06	2.27594e+06	1.85009e+06	2.52786e+06	1.91067e+06
1451	321.087	1.09586	2.51149e+06	1.69721e+06	1.79605e+06	2.00967e+06	1.86556e+06	2.05895e+06	2.25534e+06	2.48617e+06	2.27003e+06	1.78239e+06	2.17114e+06	1.48547e+06	3.197e+06	1.64111e+06	2408212	1.70439e+06	2.23364e+06	2.50324e+06	1.49025e+06	1.7258e+06	1.52068e+06	1.58359e+06	1.79762e+06	2.78168e+06	2.45621e+06	2.14118e+06	2.7272e+06	2.24799e+06	1.58257e+06	3308112	882123	1.5884e+06	1.82451e+06	2.81904e+06	1.47166e+06	2.77983e+06	1.54859e+06	2009071	1.73368e+06	1.67987e+06	2.69437e+06	2682662	2998467	1.70557e+06	2.47457e+06	1.71291e+06	1.76167e+06
1453	281.045	1.79775	2.3719e+06	3.11962e+06	3225976	2.78975e+06	2583888	2551544	2.64279e+06	2.41891e+06	2.47406e+06	2633127	3.13464e+06	2960931	2421288	3.32721e+06	2.32713e+06	3.20462e+06	2.61743e+06	2.28872e+06	2.97747e+06	3.30949e+06	2.99419e+06	3457147	2.69497e+06	2.69477e+06	2.4223e+06	2538177	2124936	2.31636e+06	2.54954e+06	2.01565e+06	878209	2.52927e+06	2.40584e+06	2.14393e+06	2.24944e+06	1.94898e+06	2.40244e+06	2.48012e+06	2279791	2.73925e+06	1.91837e+06	2.15631e+06	1.82688e+06	2.50184e+06	2.43792e+06	2.77403e+06	1.91799e+06
1457	201.128	1.10376	4088837	2.6433e+06	3.2564e+06	2541607	2.8647e+06	3286717	3281333	3247720	3131367	2836302	2.41705e+06	2.76653e+06	4.04639e+06	2.09845e+06	3.98815e+06	2.6359e+06	3.11381e+06	4.00665e+06	2.46377e+06	2837780	2.4016e+06	2287018	3.22962e+06	4.04017e+06	3199458	3.63009e+06	4222005	3.38836e+06	2.65647e+06	3.69537e+06	866409	2.6594e+06	3.11279e+06	4.21789e+06	3.0116e+06	3.88744e+06	2784028	2.51141e+06	2.81994e+06	2.65993e+06	3.47834e+06	3.23574e+06	3.90153e+06	2536304	3.5559e+06	2725488	3.23265e+06
1458	315.098	7.64621	1.75575e+06	289368	233396	302657	294804	292360	1.15943e+06	1.20338e+06	1.23227e+06	68825.9	65352.2	58852	702744	284114	695149	42681.3	58456.3	61768.3	262982	283892	257193	0	7121.6	11229.5	297670	751513	749393	514687	488429	1.90117e+06	849291	476346	444830	2.12489e+06	249596	1.84972e+06	600501	618302	592637	591900	2.06876e+06	1.81743e+06	2.10059e+06	502979	2.28806e+06	0	13507
1461	145.05	2.08077	1.75463e+06	1.17627e+06	1.08249e+06	1.10052e+06	1.11035e+06	994518	1.74052e+06	1.55816e+06	1.61391e+06	909159	1513876	1.2764e+06	1.64758e+06	246134	1484345	1148316	1.61504e+06	1.30815e+06	1.1216e+06	1.18042e+06	1.17916e+06	273639	232493	1.73312e+06	1.04894e+06	1836823	1.67499e+06	954515	1.27076e+06	1.50675e+06	838906	2.04448e+06	1.03302e+06	1.767e+06	1.0693e+06	1.345e+06	259724	285532	273202	1.65862e+06	1.34179e+06	1.54617e+06	1.4527e+06	1.13881e+06	1.6933e+06	411854	225493
1464	151.04	3.66214	212863	1.13395e+06	1.01303e+06	321278	1.46932e+06	301816	239596	208131	221223	327039	335997	378769	197423	372549	202018	374578	250976	189462	423746	362879	404601	399688	282200	229980	393004	299287	224536	297789	767924	224831	821980	352983	354234	222311	417552	200098	445123	452670	511422	375934	196777	234788	220151	483188	306222	420457	296227
1465	284.056	3.12704	924827	1.23507e+06	1.29924e+06	1.12632e+06	1.12284e+06	1.04198e+06	706832	745342	713591	88162.5	116462	98267.8	664038	784725	642601	65528.8	67358.3	69802.9	1.0172e+06	1.2047e+06	1.10639e+06	16603.3	11752.9	14104.5	1.09222e+06	1.16642e+06	1124434	2.98565e+06	3.17182e+06	2.66159e+06	816626	4167839	3.89286e+06	1485143	1.74951e+06	1.37501e+06	4532855	4595472	4.52825e+06	3405627	2557468	2515047	2.93327e+06	3.63873e+06	3.34337e+06	15018.8	11476.8
1469	238.03	1.75652	1.29366e+06	1.80829e+06	1.78561e+06	1.78478e+06	1.70349e+06	1.60586e+06	1.36434e+06	1.21261e+06	1321953	2.20108e+06	2.33626e+06	2.48954e+06	1.1214e+06	1.90016e+06	987770	2.16319e+06	1533691	1.36842e+06	1.63481e+06	1.66977e+06	1.69247e+06	1.74777e+06	1.37803e+06	1221281	2495414	1.73959e+06	1.31728e+06	1.87649e+06	2093828	1.21513e+06	804072	2.3663e+06	2.72966e+06	1.99624e+06	2.95384e+06	1.30347e+06	1.96314e+06	1.99893e+06	1.85357e+06	2.56398e+06	1.39155e+06	1.37308e+06	1.21121e+06	2.04574e+06	1.58323e+06	1.67854e+06	1.49766e+06
1476	239.021	1.05458	3.00083e+06	5563772	6301573	3.83117e+06	3.77388e+06	3755301	3.02028e+06	2.7495e+06	2.72496e+06	4927754	4.46511e+06	4.13784e+06	3179345	4773595	3.5775e+06	3991000	2592829	2.35171e+06	3.68846e+06	3.76532e+06	3.38627e+06	4.65923e+06	4.53327e+06	3.83359e+06	4853160	4293695	4370970	4.34186e+06	4.30579e+06	2.84779e+06	757409	4.11641e+06	4328064	3.2778e+06	4.69504e+06	2.6954e+06	5142937	4.5383e+06	5107730	3.35508e+06	2.2723e+06	2298745	2835358	4.38656e+06	3.18957e+06	4612343	4853121
1481	174.056	0.882971	2.54503e+06	2.64768e+06	2.77756e+06	3.90356e+06	4.04583e+06	3851333	2.71369e+06	2508328	2.83391e+06	3343329	4.51661e+06	3554622	3.52068e+06	4.5809e+06	3538826	4.47472e+06	3450728	3.24514e+06	3.57329e+06	3.70573e+06	3.67328e+06	3.67039e+06	3.46595e+06	3.23626e+06	1.8131e+06	1.4572e+06	1.32443e+06	2416580	2500873	1.93798e+06	749408	2.02284e+06	1.92469e+06	1.8974e+06	1.94683e+06	1.50286e+06	2.70399e+06	2.6691e+06	2.46837e+06	2.89865e+06	1.85507e+06	1.90185e+06	1.69533e+06	2.11549e+06	2.00442e+06	2647666	1.8384e+06
1482	161.082	1.60994	682029	843665	862867	947180	948109	858887	1.12007e+06	1.00147e+06	938814	890002	1.03458e+06	964983	1.20216e+06	1705281	1.07651e+06	941896	691224	644094	1.6034e+06	1.74498e+06	1.58924e+06	2.96388e+06	2.53006e+06	2.37195e+06	1.80612e+06	1.59633e+06	1.41988e+06	1.75498e+06	1.87195e+06	1.30612e+06	747045	2.65069e+06	2.18155e+06	1.50305e+06	1.9117e+06	1.30201e+06	3.09216e+06	3.30061e+06	3.01365e+06	2.14629e+06	1239681	1.37564e+06	2.08807e+06	2802574	2445978	4.06846e+06	2.75388e+06
1487	316.082	2.10394	1.36786e+06	509682	4865038	758137	814140	875379	767728	794878	1.12146e+06	200072	280933	247563	522341	363408	515536	327395	165423	226903	1.14585e+06	927013	1408190	145055	784617	735376	852436	777759	886917	2019886	1.14272e+06	1.80171e+06	720599	595238	2.87001e+06	1.20265e+06	1.19559e+06	1.27075e+06	1.6732e+06	1.2032e+06	1.64237e+06	573018	1.72546e+06	1.54236e+06	2.47329e+06	2.02719e+06	2.43687e+06	95672.9	45265.9
1489	164.058	9.00772	37943.8	6454.29	8332.13	7209.47	6747.27	7003.94	42804.6	48572.7	39623.5	12645.4	10510.9	12784.3	48850.3	13110.5	54160.6	9607.05	43796.7	40545.5	6726.05	7874.27	6062.88	6005.9	5823.4	50598.4	20798.6	4.00246e+06	3656803	12418.7	19177.6	3.21153e+06	716971	16349	12313.8	3.41005e+06	20772	3.63009e+06	24793.2	15159.6	20447.7	31270.7	3749470	3.91413e+06	3.73977e+06	28874.5	3.85081e+06	27306.6	13885.8
1493	204.115	1.10391	2.90794e+06	2336075	2.36564e+06	2.21337e+06	2.31594e+06	2.60135e+06	2.49682e+06	2.63577e+06	2.40767e+06	2.28896e+06	2.05897e+06	2.03184e+06	2799232	2.15738e+06	3.11131e+06	2.0463e+06	2.54184e+06	2882898	1.9516e+06	2.03765e+06	1.83019e+06	1.8507e+06	2661471	3.16923e+06	2.61321e+06	2.8438e+06	3.1573e+06	2.79514e+06	2.0802e+06	2.76779e+06	699529	2.19128e+06	2263592	2.78624e+06	2126434	3207360	2.14577e+06	1.77773e+06	2452523	1.80692e+06	2.76603e+06	3.30684e+06	3.17902e+06	2.23962e+06	2.86081e+06	2.4276e+06	2599506
1504	256.061	1.12158	1.57009e+06	2.69387e+06	3.0745e+06	3.12982e+06	3181899	3231148	1.32621e+06	1.5911e+06	1.24378e+06	2.2388e+06	2.39666e+06	2.39623e+06	1.39092e+06	2.90778e+06	1488509	2.86031e+06	1465090	1.25952e+06	2682743	3.07541e+06	2.66966e+06	2686414	2.63295e+06	1.54206e+06	4.57464e+06	2662330	2.29942e+06	4567901	4.25901e+06	1.83923e+06	636953	3.90405e+06	4114519	1.87539e+06	3.25156e+06	1582321	4397983	3.99221e+06	3.81064e+06	4674411	1713720	1.59247e+06	1.97682e+06	4.26722e+06	2.41551e+06	4572094	3423424
1505	406.092	1.2489	2.93903e+06	2.76048e+06	3.15096e+06	5.819e+06	5559268	5555378	2.83952e+06	3.10842e+06	2.86861e+06	2.76844e+06	2.67207e+06	2.24906e+06	3.84245e+06	3.66228e+06	3144210	4204768	4258482	4.01057e+06	2.65038e+06	2.98347e+06	2.57682e+06	2.11567e+06	2.66737e+06	2.5926e+06	4955131	4356231	5.33915e+06	10100000	7.36299e+06	7658596	634846	3474429	4.03406e+06	2357482	2.56734e+06	2610670	5535549	4.67061e+06	5309470	3997864	5.05334e+06	4.6213e+06	4.41234e+06	4234633	4.31184e+06	2.84936e+06	3019605
1509	126.039	0.930981	1.81783e+06	2.03132e+06	1.93672e+06	1.95807e+06	1.98542e+06	1.54796e+06	1.74727e+06	1.68113e+06	1.74954e+06	1.69917e+06	2.76918e+06	2.37903e+06	1829463	2.59899e+06	1.76857e+06	2489473	1.65288e+06	1.69897e+06	2.26056e+06	2.33296e+06	2150606	2.33261e+06	1.5711e+06	1.9826e+06	1.93299e+06	2.07253e+06	1.91472e+06	1.72815e+06	2.46899e+06	1.84172e+06	618902	3.10477e+06	1.68724e+06	2.05365e+06	1.86623e+06	1.60738e+06	2.39732e+06	2.86397e+06	2107706	3.0305e+06	1.76639e+06	1.94825e+06	1.65545e+06	2.27496e+06	2.05959e+06	3039462	1734089
1511	165.055	1.07825	883468	5182294	4.40781e+06	3603284	4.09679e+06	3.07517e+06	752308	691523	748971	3.42589e+06	5.89151e+06	4.76822e+06	733640	4.43033e+06	667100	4913870	747140	880808	3923298	3.93466e+06	3.68883e+06	4.94739e+06	2.82997e+06	1.05548e+06	3681014	744206	894436	2.82361e+06	5.3846e+06	846362	605359	6.46103e+06	3.1633e+06	537682	2.88303e+06	506958	4.67321e+06	5256108	3.14506e+06	5.53869e+06	744254	718490	651606	3121236	975571	6.54098e+06	1.93961e+06
1514	164.836	14.3891	221089	234944	79009.3	120782	374937	389550	342755	310706	496878	112004	108346	211170	199426	228753	611885	90678.7	130499	282902	74922.4	551320	788964	352755	354610	114145	2696928	748836	378175	57031.5	71883.3	126122	591706	72524.8	201863	755063	246175	310325	446780	133899	177794	56701.4	267871	302532	282932	3.24954e+06	258086	301475	39028.6
1517	180.842	2.32494	710199	482867	589387	556709	577443	508696	845825	707150	791744	654465	1314942	864408	514380	626599	669348	719746	991145	608002	544518	554239	587255	681566	515502	716612	530842	840565	791275	455048	697928	489744	579038	1138593	519015	653444	580733	607357	517509	611295	542854	1.17468e+06	706614	836884	656883	548846	725138	1.00124e+06	476046
1521	169.032	1.15069	1.10886e+06	1.09061e+06	1.1991e+06	1.07833e+06	1.13413e+06	1.04699e+06	1.2189e+06	1.14216e+06	1.17394e+06	1.28401e+06	1363685	1.21126e+06	1.07554e+06	1157925	993650	1.02765e+06	1.35787e+06	1.28055e+06	1.16653e+06	1.0348e+06	998566	1.38817e+06	1.25693e+06	1.23045e+06	1.18323e+06	1.2958e+06	1.24103e+06	1.03214e+06	967614	1.11679e+06	569321	1.30177e+06	1.192e+06	1.34783e+06	1.02737e+06	1.20536e+06	1.12851e+06	1.35616e+06	1.08059e+06	1320664	1.19071e+06	1.24579e+06	998857	1.10666e+06	1.24543e+06	1.17611e+06	1.07138e+06
1523	172.061	1.17724	749518	1.24272e+06	1744539	1.34567e+06	1499919	1.50346e+06	1055416	932616	1.04636e+06	1.98994e+06	1.99146e+06	2.15836e+06	912994	1.90009e+06	1.01437e+06	1.33253e+06	735431	813417	1.37326e+06	1.75622e+06	2035325	1.29699e+06	967842	657302	1958047	1.11905e+06	1.08013e+06	1.03203e+06	1.10078e+06	547238	559423	2.12684e+06	2.16332e+06	1.36157e+06	2.5207e+06	1.20604e+06	2.09124e+06	2.21816e+06	2.27871e+06	1494583	923498	966470	1.15936e+06	2.42679e+06	1.54936e+06	1.29053e+06	1.16017e+06
1526	445.064	1.14937	1.68579e+06	2.60429e+06	2.90307e+06	2733252	2.65678e+06	2769202	1.78161e+06	1.57043e+06	1.55726e+06	2.6844e+06	3.82269e+06	3.08582e+06	1.49076e+06	2.9984e+06	1.41743e+06	2.28985e+06	1.99084e+06	1.44902e+06	2080494	2.68443e+06	2.16341e+06	2.74669e+06	2.04814e+06	1.85239e+06	2.68992e+06	2.00948e+06	1.64724e+06	2515366	2.72774e+06	1.47357e+06	550546	4.19422e+06	2.55068e+06	1.96143e+06	2742145	1.48325e+06	2596262	3.13418e+06	2.47213e+06	3410082	1.49755e+06	1.91572e+06	1.31264e+06	2.36926e+06	1.56635e+06	3.55301e+06	2.12005e+06
1531	152.048	1.10145	2633548	1.63972e+06	2.09405e+06	1.93869e+06	1.65991e+06	2063027	2.43292e+06	2336177	2.19224e+06	1.99668e+06	1637452	1.49303e+06	2932810	1599473	2597781	1.51447e+06	2.45377e+06	2.79581e+06	1.56976e+06	1.80245e+06	1483083	1.5739e+06	2.32672e+06	2.85944e+06	2093557	2.38247e+06	2940093	2.06955e+06	1.47941e+06	2.61295e+06	532902	1.63159e+06	2.04339e+06	3148015	1.70502e+06	2.9978e+06	1.7337e+06	1.39428e+06	1.6611e+06	1410340	2.98694e+06	2.20655e+06	2901511	1.64499e+06	2.36606e+06	1.45234e+06	1.98321e+06
1532	272.086	14.9772	3.44257e+06	1.22631e+06	1.24173e+06	1.14314e+06	1.20176e+06	1.37144e+06	1.44583e+06	1.12182e+06	1428518	1.22469e+06	2.06231e+06	1.3746e+06	1.62276e+06	1.36817e+06	1.28526e+06	1.51718e+06	1.76221e+06	1.68892e+06	1.20192e+06	1001650	1069546	1390745	1.45073e+06	2.06166e+06	1.11413e+06	1.248e+06	1.37307e+06	1.37567e+06	1.37023e+06	3.16097e+06	530337	2.57916e+06	1.2878e+06	3.02463e+06	1.07842e+06	1.34903e+06	1.21398e+06	1.44358e+06	1.21196e+06	1.99827e+06	1.34096e+06	1.291e+06	1218666	1.11849e+06	1300052	2.4143e+06	1.49685e+06
1533	186.018	5.61821	35534.2	0	13715.8	24296.3	0	19082.9	766944	687746	676107	694867	1.05851e+06	902501	218466	481511	274252	1.18785e+06	2106867	1.79106e+06	18790.5	19561.6	13936.9	10291.1	12690.7	22651.3	49166.7	126893	98933.1	0	0	25419.5	529532	598557	380387	962192	434278	788245	349426	374194	265644	1.00269e+06	1.3402e+06	1.6341e+06	77159.5	59205.5	118595	16569.2	18379.1
1543	211.059	2.3303	553123	554422	615992	587800	599621	561508	509781	570496	603856	454667	500441	429342	10617.3	28611.8	22865.9	443982	501440	391293	500537	541998	497868	21837.1	23703.2	18614.7	649631	592730	472764	545610	629277	534767	515644	684306	702984	493491	619216	466969	33968.2	34636.1	34867.7	724037	505476	495038	488566	536507	515119	29426.9	24571
1545	122.025	17.1235	344503	440589	505222	439598	379317	438694	394849	365845	386656	397058	741333	992084	277369	537549	284691	732819	377947	319424	386744	637038	485251	517068	418561	331255	469268	392190	259408	492533	605938	303080	514613	1.28434e+06	392731	355866	813510	274190	453732	606701	399871	784175	315993	314005	326912	506186	387440	648174	359366
1546	173.082	1.48313	945398	305885	291837	410817	355872	346900	879966	839106	813114	320918	687281	507281	796541	331732	617104	659738	1.09811e+06	828770	347212	366726	431640	317892	288884	910494	295539	1.06436e+06	795642	369751	377021	904903	514546	370366	323706	746399	329834	685950	271116	351200	367546	826902	735481	974172	701022	425337	949189	501386	350821
1552	252.087	7.72929	2.40588e+06	0	7511.5	6295.05	5946.68	0	2.1793e+06	2157835	2.17459e+06	4312.6	0	0	2.38091e+06	6487.56	2.42539e+06	0	2.21979e+06	2335401	5369.82	0	6426.11	0	4989.14	2.55526e+06	4429.14	2.4901e+06	2.59253e+06	8208.41	4690.54	2.18258e+06	504574	0	6697.86	2594266	6341.93	2.41463e+06	7091.09	0	7253.27	6850.75	2.36442e+06	2.35832e+06	2.50605e+06	4872.31	2549308	0	7542.01
1558	239.033	1.66099	559494	490738	520285	507215	450062	472204	699396	641596	712504	560540	556154	566618	593162	560536	413136	538071	806786	735633	499597	482904	460780	549341	494695	669436	513986	550241	493369	486352	517050	567115	477266	466480	543243	460392	559856	443022	507563	520987	467044	594827	538410	612891	514881	517402	572536	474213	458403
1564	473.254	0.894037	1.71154e+06	7.30799e+06	4.80648e+06	5.28786e+06	5.06811e+06	4.21812e+06	1.95971e+06	4.45344e+06	1.99578e+06	4.1574e+06	6.49943e+06	7379654	1.90173e+06	6.32824e+06	1672896	4.14629e+06	2.08608e+06	1.85838e+06	5.03488e+06	5.57924e+06	5208669	4761076	3.78578e+06	2.0416e+06	5.76944e+06	4700689	1.60417e+06	4.85312e+06	5.50028e+06	1.59854e+06	417644	8595825	3.27922e+06	1.82725e+06	4437067	1.22647e+06	5.95101e+06	5.80587e+06	5323319	7.08038e+06	1.27575e+06	1.67974e+06	1.38443e+06	5802318	2.07109e+06	8912847	4.38303e+06
1566	139.076	0.852987	1.57847e+06	1.5586e+06	1.67778e+06	1.4677e+06	1.84124e+06	1997363	1735671	1.41673e+06	1.69361e+06	1.5534e+06	2.17449e+06	1.54774e+06	1707026	1.53125e+06	1.74655e+06	1565193	1511083	1.54133e+06	1.66554e+06	1.83911e+06	1.69833e+06	1.47667e+06	1.68921e+06	1.83263e+06	1.89276e+06	1.72811e+06	1.72664e+06	1.81794e+06	1.70501e+06	1.69206e+06	409927	1767026	1.83702e+06	1.89303e+06	1.61813e+06	1574838	1557050	1.56521e+06	1.6285e+06	1.83002e+06	1.83469e+06	1.56731e+06	1.72426e+06	1.56406e+06	1.66212e+06	1.80239e+06	1.70845e+06
1567	186.036	1.79226	8056.65	10766.6	10451.7	93292.6	100945	99608.9	2244702	2036745	1.55464e+06	2444753	3228126	3.34785e+06	216831	434597	174730	165238	118862	78141.1	232108	258399	261872	113209	64486.7	67651.1	612129	896873	668527	690941	954807	423554	399461	699408	673674	435296	646759	320007	883548	1013765	799727	1.28308e+06	511649	657547	579498	964457	832786	1.0112e+06	652724
1568	321.087	0.854858	1.87728e+06	1.44057e+06	1.81373e+06	1.64586e+06	1.76529e+06	1291628	1632915	1.60344e+06	1.43981e+06	1.68029e+06	1.84286e+06	1319488	1.82751e+06	1.22608e+06	1.65607e+06	1.55423e+06	1251788	1.23116e+06	1497429	1598984	1.65087e+06	1.0871e+06	1.56995e+06	1.83746e+06	1.94527e+06	1.32252e+06	2.16723e+06	1.82984e+06	1484130	1.7123e+06	397796	1.3099e+06	1.75199e+06	1.56492e+06	881584	1.38413e+06	1.58756e+06	1.54652e+06	1.3581e+06	1.34715e+06	1.62994e+06	1.35738e+06	1.45944e+06	1.24754e+06	1.58711e+06	1.06052e+06	1.55508e+06
1570	223.068	7.8958	1.29353e+06	545622	539029	527260	560423	497548	1.23108e+06	1.18234e+06	1.25814e+06	504379	553396	566975	1.19761e+06	579993	1.19392e+06	599374	1.26261e+06	1.24022e+06	511846	556629	533363	572606	430922	1.29639e+06	547909	1.1749e+06	1.1591e+06	477633	572910	1.07013e+06	394578	520677	497431	1.33302e+06	542625	1.08171e+06	595741	623400	549360	555978	1.14563e+06	1309570	1.15268e+06	532951	1.22334e+06	519683	417823
1573	168.066	18.823	661867	1.63184e+06	619415	988330	799378	695083	633345	430062	565429	817890	1193392	924221	443370	1400945	404619	1.31144e+06	592246	476453	1.3929e+06	593754	1.30355e+06	1.38183e+06	442034	531618	631209	710366	398907	364784	1.64311e+06	525629	383528	711152	959180	632679	829269	674302	856853	845758	999649	1.1112e+06	537411	594793	480544	969304	775568	881243	448177
1574	256.061	1.67353	1.02897e+06	1.18562e+06	1.3215e+06	1.24753e+06	1.24078e+06	1.25807e+06	1.07133e+06	1.02372e+06	1.05078e+06	1.16693e+06	1.20691e+06	1.20594e+06	1.11429e+06	1.43224e+06	1.05706e+06	1.39565e+06	986445	1.02426e+06	1.15867e+06	1332484	1.19527e+06	1259284	1.02424e+06	954438	1.72836e+06	1.71423e+06	1581968	1.78733e+06	1.84547e+06	1.47907e+06	364740	1.7072e+06	1.77624e+06	1.40775e+06	1.67383e+06	1.28502e+06	1.8713e+06	1.81631e+06	1.81279e+06	2.17964e+06	1.68616e+06	1.61609e+06	1.54769e+06	1.80311e+06	1.71251e+06	1.74439e+06	1.43637e+06
1577	164.836	15.4397	415995	901775	653217	1.93637e+06	1.58586e+06	558316	1.93609e+06	33150.9	1.47672e+06	527022	2.09276e+06	2.00141e+06	1.19074e+06	526256	781490	1.2341e+06	211601	186995	566084	2.41028e+06	1563213	2.55888e+06	546939	920532	6.94806e+06	1.7923e+06	268779	1.65324e+06	243724	224955	357727	649183	404959	768425	1.32056e+06	619690	341714	298565	1.15128e+06	590864	609847	274827	733128	1.37704e+06	1.84895e+06	2.35185e+06	186692
1578	175.061	1.14598	517332	496333	688990	738187	763585	589455	539071	528235	543449	520475	611179	834418	427362	821532	529227	743267	660328	413207	602214	557411	630017	738986	678466	559058	754177	503759	528321	763308	747745	423498	357538	820486	908866	477776	652474	434018	866515	911213	802093	923389	457067	470782	405105	774418	554216	843631	568901
1582	242.067	4.49473	1.38643e+06	1.70873e+06	2.21944e+06	70225.2	138882	2590916	1350937	1.23865e+06	1.36243e+06	2.18547e+06	98948.2	463140	1797872	170662	1.79492e+06	159072	1.63874e+06	1.58474e+06	135219	70663.9	85101.6	93044.2	2704234	1.80544e+06	63764.7	1.51582e+06	1.36898e+06	2.75643e+06	157713	1.23737e+06	349811	179111	84642	1.1647e+06	121953	944038	209877	127584	2.13467e+06	203103	1.33274e+06	1.18309e+06	1.46079e+06	142081	1.52046e+06	219416	2.70011e+06
1583	186.019	3.73538	250956	412284	458154	367429	389985	342192	268834	251638	265051	419447	562504	573452	232677	531760	245731	563285	295962	238431	428788	445253	425131	530296	322062	247756	735714	616194	408643	669487	1.00887e+06	422037	349620	909942	715489	422333	779866	390940	873041	957082	762802	1.13123e+06	424953	503160	410013	815439	579681	1.04517e+06	580463
1585	164.035	1.90182	806861	655932	714166	1117305	1050329	1.05109e+06	813632	695671	756821	168196	204681	169704	1.10301e+06	932803	1.00669e+06	161218	216315	185081	820563	900240	852882	130405	86148	236677	824802	1.12926e+06	964013	1.48892e+06	1.6692e+06	1.79379e+06	343957	980352	887860	465680	379408	314903	1.69477e+06	1.72923e+06	1.68044e+06	1683894	1.66837e+06	1.74506e+06	1.51353e+06	1.5088e+06	1883677	106498	81537.5
1586	271.072	7.75724	1.01542e+06	1113533	1.35167e+06	1.20826e+06	1.31849e+06	1.37706e+06	652799	661480	676861	1548332	899689	1.06547e+06	475023	933900	433928	475847	76354.8	101269	906746	1.15312e+06	894804	631430	1.09956e+06	126561	3.71917e+06	552591	564264	3.00619e+06	1872505	1.07362e+06	340092	2.13032e+06	2755225	1.29745e+06	1.57354e+06	1.19842e+06	2.94991e+06	2.49027e+06	3.27691e+06	1.03685e+06	1.22733e+06	1.11415e+06	1.32344e+06	2.70298e+06	1.38648e+06	926406	2.29908e+06
1587	168.066	15.519	147334	399125	396641	309814	338400	329268	250665	157776	257227	392105	490630	489268	182142	411521	182194	1.01794e+06	240333	144572	442599	329028	475484	667862	259730	149799	282481	182857	129285	249133	372826	133684	336475	339298	355098	163637	384309	135322	309961	333276	315245	1480113	162559	151608	157950	366902	180581	342547	226388
1588	277.059	1.27873	268996	257095	328457	283927	371465	281278	638727	637531	621144	1.68403e+06	1480115	1.4648e+06	198599	250068	179899	297660	201556	218636	694151	760402	807116	1.2135e+06	907334	864384	707862	588619	404722	619329	682804	395380	336408	829092	965296	1295287	1.62863e+06	1.02751e+06	593437	617650	632124	815167	430205	539697	711103	948316	922833	934116	1.12108e+06
1589	168.066	15.2151	149143	388810	401136	346558	410924	315648	183388	174177	193400	452988	900791	489268	145663	435445	152069	390999	183210	137354	442599	349845	498385	481927	270553	171936	364819	181782	132340	283783	387158	132305	335497	321187	374600	155217	368766	130278	309961	474198	329359	455383	162559	151608	157950	366902	180581	355516	231222
1592	263.128	18.3056	538221	596073	415887	451293	451866	454610	427884	586475	450889	455851	962555	486495	623244	615481	393543	731360	503486	416593	478578	732979	757448	589535	539598	506022	441112	377052	309484	553141	626224	473032	327768	604412	502033	830126	550335	527708	464736	962408	896086	909581	476443	451476	509150	374561	514221	582048	484185
1606	247.093	12.7112	731222	465980	782406	929209	719533	770997	920787	903698	841350	707702	541585	429555	945682	361063	968987	391863	839432	834785	546263	350190	394128	347914	719882	911409	715682	749995	756830	684151	421954	623660	286299	332959	727919	705202	575947	721673	344437	405809	436490	265590	685305	687228	752540	465770	788714	261018	626151
1607	139.032	18.8352	363484	475925	241172	366699	262038	218535	334897	264920	279125	329543	334413	269442	245843	408693	238868	457482	303975	315030	375937	179418	338021	346982	162466	228315	216104	329873	230357	174721	501761	269660	284379	269797	365028	316537	276037	461363	361518	244158	356446	448986	228602	415581	287679	302470	401723	352142	229714
1611	160.842	18.2477	108338	1.32061e+06	839816	852196	453771	134930	213517	168114	415125	183966	376079	998070	201189	668463	173813	348593	380934	118288	180104	339819	469172	241326	297961	194433	2302181	180718	133001	164588	698482	155177	272354	190059	246715	191861	682328	140602	153324	207334	297930	121406	163030	235204	171111	183080	236603	483762	139532
1615	355.093	1.31191	1.50357e+06	2.50609e+06	2435437	3.44133e+06	3.68534e+06	3.16198e+06	1579590	1.30142e+06	1.28675e+06	2.56293e+06	2.49119e+06	2221473	1.93227e+06	4.16508e+06	1.36654e+06	2.577e+06	1549958	1384447	2.45082e+06	2.76301e+06	2.38737e+06	4294116	4.11384e+06	2345845	3.13402e+06	1.45661e+06	1.1065e+06	3.28168e+06	2.99371e+06	1.39399e+06	249977	1.77674e+06	2.32338e+06	1.62574e+06	2.86249e+06	1.36096e+06	2.97512e+06	2.71174e+06	3.35071e+06	2.33587e+06	1.58925e+06	1.39682e+06	1.3296e+06	2530297	1.26955e+06	3.70852e+06	3.57148e+06
1617	169.834	15.542	71197.1	143246	180339	147682	184339	118274	178281	109019	200221	158020	344252	243712	107321	129296	89537.8	330852	246253	59493.2	139722	114697	148675	281809	125913	113312	103852	209030	56180.1	118915	103835	25515.1	246663	192943	133935	61243.9	153528	76246.1	132923	217424	148056	339776	58069.3	100339	71987	119055	166958	243321	97278.8
1625	165.055	2.9916	55230.6	55225.8	69003.4	64707.3	82919.8	59869.2	46301.8	42753.2	48617.7	65110.6	76818.9	71423.2	55766.6	59588.5	44860	96273.4	49725.7	44105.4	55578.7	67336.8	57606.1	58811.7	57712.5	47654.9	967457	973747	860613	908593	979824	812170	220941	1059700	947569	846599	974230	759181	953809	1.03005e+06	1.01539e+06	1.05883e+06	843151	804473	885281	1.01089e+06	887903	1.10579e+06	861810
1634	247.072	0.979822	218578	165514	187459	194763	193063	167040	188348	206951	200071	101822	117149	89407.8	102396	135345	113762	76602.1	29229	17770.1	149827	168876	158217	22621.5	66939.3	14969.3	280908	103161	95673.6	227892	260682	152729	203945	730886	764011	872253	933711	753885	315544	365125	304791	251819	169204	170896	214625	274696	232575	16582.9	14350.9
1642	205.064	13.24	528077	112006	164069	129094	120990	138844	548540	469527	376005	106753	207183	137981	633104	98475.2	488279	96893.5	391672	396168	128085	97302.5	144554	124631	198741	452604	127749	436748	462093	211790	106247	1.94885e+06	1.0921e+06	215232	171190	455852	167937	381956	118485	88482.9	131367	202425	412420	510546	373260	140789	410025	210304	173930
1652	166.051	15.5994	74898.5	85803.6	93754.9	101780	103045	105446	204126	87407.2	174689	94746.4	128925	217113	78036.1	82040.3	100832	500820	230086	60247.7	89213.2	72322.2	135961	350597	80836.1	65905	253695	133292	57271.4	179016	91497.1	56859.9	175654	92127.2	93845.5	60452.8	98295.9	60489.2	94823.8	115554	90478.4	1.67641e+06	68192.8	98451.8	59178.4	78841.7	105272	153461	76280.7
1662	303.087	1.32967	1.25015e+06	3107786	3.89872e+06	3.3595e+06	2.72975e+06	4220900	1090542	982734	1111182	4.146e+06	2.00648e+06	2.14628e+06	794720	1.6936e+06	506739	2.2236e+06	1.6793e+06	910382	2.23387e+06	2.78174e+06	2.43704e+06	2.0946e+06	6.4359e+06	990441	5.515e+06	1.55194e+06	1.09816e+06	5407910	2304480	1.10077e+06	157565	1.67788e+06	5.52656e+06	1.16862e+06	3.60472e+06	1.0711e+06	2.89857e+06	2.29316e+06	3.15874e+06	2210882	983230	1.21587e+06	1.0802e+06	3.0532e+06	644738	1.88405e+06	6.02699e+06
1664	334.057	4.5774	8451351	4550870	4.31407e+06	3.26048e+06	3883499	780356	8038422	7.73754e+06	7.75034e+06	3.58891e+06	7173652	5.2753e+06	8004471	5.30775e+06	7797422	5225517	8.11425e+06	8.30712e+06	4522476	4.86341e+06	4.87736e+06	5040879	190631	8688462	273252	7.40754e+06	7.18326e+06	775389	5510042	7.50895e+06	3.67639e+06	8481863	3.33754e+06	8.31032e+06	3751553	7713849	5180594	5566958	4.83606e+06	7.03745e+06	7529953	7.41151e+06	7.23936e+06	4510917	7482885	8167113	248131
1671	164.058	3.73721	318093	296279	227295	402638	414452	418636	370930	335920	352421	300209	384646	338009	326204	291017	321956	303406	380420	372514	287240	285912	287215	251225	217576	346607	430119	471330	417405	443818	490936	436647	137599	612654	459143	540615	536250	419013	439274	468009	417291	589249	472532	438586	432304	491611	475691	546808	373957
1675	230.057	1.57361	932469	673691	794511	603805	652083	618940	785991	724756	795810	649314	492467	533553	950508	762911	752883	267192	407235	555535	746128	860219	805780	409403	618599	885037	673914	787119	858751	438725	374319	634008	131066	391784	530030	968229	597456	616182	635939	542469	564142	215442	440150	446002	999298	732515	1.06561e+06	371683	479031
1679	309.035	5.58253	223604	63793.8	64650.7	63544.4	63946	52337.6	240432	231665	229355	77870.8	71857.4	66081.3	214936	97114	233558	89008.4	288087	223105	59102.3	55286	48392.8	68853.8	55691.8	254146	51087.5	249357	219230	47229.3	60472.4	190989	126495	65582.5	61161.8	202027	60262.5	205800	77210.8	90359.4	71765.4	83244.3	223691	254385	199440	63498	223079	88053.9	58044.7
1680	233.056	0.925802	953104	733884	682518	210917	237953	252567	385617	411801	412245	660448	1.11615e+06	921717	654194	532483	626053	332180	331135	335971	560430	584774	535354	634600	538148	835045	840169	1.10677e+06	1.22321e+06	325890	370005	424024	126056	474080	353342	1.44332e+06	725755	953307	503071	710771	460717	453821	465517	522598	679684	554629	851793	774771	752703
1681	286.071	2.06313	53126.2	361493	292488	236325	452541	189550	364731	326010	359912	1.03158e+06	1.35595e+06	1.3144e+06	34101.2	73726.8	28621.4	306549	24612.3	20403	274575	299333	323250	549890	448476	400930	186707	52095.3	54315.5	115595	427822	34203.1	125815	663668	588012	689741	1.33611e+06	446114	237221	207717	229254	386409	19714.9	52657.7	58031.6	343938	79639.6	493001	385876
1683	271.061	1.15769	324246	537292	630410	521030	450568	431121	354678	324990	322392	432682	616597	406149	363840	373348	328620	431222	435668	399058	420215	502121	494914	489298	511602	385047	498722	463185	385607	405213	427047	293628	124615	518328	489078	397353	370244	350267	496725	423818	585594	788152	314841	338873	373644	470638	427132	502352	502503
1688	225.065	7.90022	398013	178640	176651	175281	184626	175517	382468	367900	401888	192850	187528	188727	391386	210554	392678	190591	421125	380619	174216	196352	177237	192217	164696	430232	180384	390190	356093	168184	193974	354402	121416	167872	164395	407155	190724	361770	223161	192474	189964	184933	397460	386386	368526	193026	383569	201480	129324
1689	204.041	1.40367	223629	7766.45	185050	92854.8	218249	120553	255962	265328	277731	68151.9	192014	37107.8	250259	56581.9	287119	261335	322892	337551	14277.4	180376	106697	164196	11502.7	217015	82480.2	391883	384389	377983	267766	335674	120282	186253	114158	300796	24530.2	227263	345508	31513.8	102359	348428	361279	326697	350293	25087.5	443571	127602	42002.1
1692	334.056	1.57867	415164	287580	295137	364756	375394	348843	454081	394819	441849	110973	94520.5	87618.7	66723.8	31739.1	35701.1	57250.4	98214.7	99510.8	381137	442885	407661	249116	220836	408008	244350	326036	314509	325422	303712	401972	118771	200320	316236	146562	84942.4	103668	43927.5	49877.2	42921.9	45390.9	81208	89728.5	558088	385367	631059	170725	188372
1694	315.098	7.52411	285665	289368	233396	302657	294804	292360	215578	217156	217091	44526.3	65352.2	58852	267316	284114	218575	42681.3	41025	34030.2	262982	283892	257193	0	7121.6	5381.66	297670	283838	321142	514687	488429	427821	116466	476346	444830	258782	249596	220278	600501	618302	592637	591900	475652	493282	439862	502979	470430	0	10744.9
1696	261.089	1.12495	191372	645581	677659	993337	1.29407e+06	1.11666e+06	241168	186901	233645	535438	860034	815179	186213	718974	211747	763212	187293	182149	751637	763820	710168	1.05416e+06	566539	220818	1.26838e+06	221613	207506	1.05334e+06	1.68519e+06	208148	116238	1.77006e+06	1.2476e+06	211001	972709	204663	1.35203e+06	1.72285e+06	1.46857e+06	1.99326e+06	252477	210103	218352	1.37917e+06	238429	1.80723e+06	1.03924e+06
1702	165.019	6.22488	155858	220276	283844	170503	201329	155403	199046	191165	204335	132930	238872	208846	181418	251268	193660	363467	290309	237506	206379	202005	265010	239014	169605	178306	136543	169000	170783	146297	184276	111113	108140	240870	181215	121934	150372	108664	181120	205745	181896	260346	134819	174776	130888	220045	194181	187853	114867
1705	316.081	10.2401	6.62681e+06	2538.16	2729.71	2256.46	1935.55	2416.63	6655492	7241781	6.95478e+06	2214.81	2406.35	3318.37	6.86478e+06	2652.46	7.53159e+06	2368.07	7623953	5.83021e+06	2746.15	2753.3	2125.98	2914.24	2051.7	5.76568e+06	0	178078	104447	0	2041.84	112364	105461	0	3156.43	53937	2181.72	87227.1	0	0	2917.42	2260.74	113894	105278	131541	0	165826	0	0
1707	286.071	1.00572	1.04098e+06	47000000	46000000	33100000	36100000	30900000	989425	1.21638e+06	1.08961e+06	45100000	72900000	61000000	573200	40600000	512080	44900000	480019	428000	39700000	43400000	38300000	37200000	26500000	858831	71400000	649226	634940	46100000	65700000	1668169	104915	76200000	49700000	1.26547e+06	39300000	206330	67200000	69900000	60400000	92400000	563953	495102	1.27694e+06	68300000	485305	76400000	35000000
1714	231.087	0.856446	135160	302916	231593	191559	261235	179954	153424	141224	87690.7	299365	319233	376167	94733.7	302421	83112	283969	157203	150661	261973	304135	279093	257398	272639	134318	279473	114335	112490	259264	293135	160097	95585	340267	225209	122316	216496	156502	281929	274897	279161	297293	107444	114823	152303	309111	146859	325170	276478
1719	271.074	2.5661	65613.7	246327	236977	249352	233340	171539	89086.6	94555	76423.3	203304	455440	338603	59198.9	309449	64000.2	295121	87771.7	50710.6	289847	284584	244919	339697	168474	88378.3	195259	77737.4	72039.9	171522	268689	66165.7	92397.3	495611	204429	69603.4	188596	47281.4	263356	305824	223238	480650	68001.6	73553.8	61777.8	246156	97188.3	410888	141557
1721	316.082	1.17239	336981	384202	456575	438535	344122	431053	248584	303950	301966	309648	214725	220797	399265	311262	398132	244017	319801	275087	326158	378435	313461	389617	370049	372897	332566	323243	358792	441836	357987	305806	91579.8	141503	310262	275482	247710	246646	360781	269771	281981	189977	250371	228892	323012	356227	402723	182044	321527
1724	164.836	17.1097	50248.1	254594	202918	319591	220778	95951.2	47117.2	59454.8	71321.2	101536	220995	500810	73426.7	218988	136068	947235	36374.7	71126.6	117549	402554	365158	302858	205006	44037.6	840310	53217.4	43844.2	229089	99144	25526.5	90475.1	363346	154196	77791.5	1.16285e+06	170245	268745	168574	222948	104542	101653	55249.3	146391	312007	53023.3	484658	139889
1727	168.066	0.907938	162191	185716	216757	165602	182514	203272	189983	149584	175928	155998	204633	164992	162834	224390	165024	173405	141108	143832	199080	208982	175657	155213	149971	146932	195258	159343	147778	179531	208854	142912	87597	220898	232116	167029	198591	162197	201269	233920	202282	195683	158594	142646	135455	225653	155545	170944	173272
1730	200.035	6.40961	236699	125354	63879	145215	140198	137792	256804	200940	214939	120903	25116.7	0	237492	0	244841	56901.6	255357	232045	85456.1	128560	92906.1	0	38132.5	260651	190758	302470	351725	232676	5364.77	228670	86849.9	8277.45	204120	277244	149314	203129	3886.9	3982.7	49226.1	35234	334058	312473	256470	7501.35	339075	0	251623
1731	261.089	1.44064	118612	31862.8	12151.7	9088.34	22155.8	27871.8	134043	154283	128579	30671.6	15406.1	8831.21	115803	9953.11	37653.5	42961.8	197982	165484	37591.3	9461.56	11643.4	7996.14	11677.2	153714	53803.9	156454	108574	9575.17	11640.3	122926	86572.4	10884.9	22814.9	115670	18919.5	76861.4	9946.04	47258	11157.7	12894.8	119780	142770	90381.5	21126	134403	13030.6	8564.13
1734	166.014	1.69151	134289	413648	190765	395741	256144	320705	121339	154557	127326	222118	326317	341309	205516	376657	129375	421184	176342	171540	235921	272142	264334	344310	216007	112262	292846	242744	151377	480904	587731	242720	85424.9	377823	237429	120804	220589	86941.7	320032	461324	347561	661843	284820	282420	112955	327864	169842	472796	272023
1738	118.051	13.2925	154840	330107	415590	53495.3	48743.4	50316.8	182700	175599	138938	226806	279495	254645	141984	164363	143193	48121.9	36847.9	34773.8	152685	157849	161374	188405	218609	138525	285995	155061	148559	64686	81274.1	118478	83367.7	151628	191393	163488	278330	154742	113427	130829	119247	54055.7	33398	38562.5	130398	154281	169234	224693	242232
1742	200.035	8.89801	0	26254.2	33213	20003.3	23104.1	27041	0	4253.53	0	32465.7	0	0	0	10455.4	0	14068.6	0	0	28240.6	27752.9	23722.5	11930.2	31306.3	0	36030.4	460919	259838	22000.4	12770.7	187674	80751.1	0	25005.7	203557	22946.2	270020	25203.6	14347.5	22275.1	0	301870	407154	286715	25911.2	393473	0	24517.7
1744	300.108	2.7968	125646	262545	228397	230898	244559	189469	112087	131346	95719.5	260785	339226	359037	103375	265243	134611	249916	126128	96917.6	258946	281989	289839	281565	198705	131507	251662	118410	122889	194118	297078	95359.3	79041.1	409050	195726	117788	250870	117627	252500	302763	254335	388244	95726	121843	93438.8	252651	125575	316881	187061
1750	209.949	8.01938	2873563	0	5003.55	4566.83	0	0	1.27834e+06	80057.3	1.56602e+06	4585.48	6056.96	6157.04	2.4619e+06	0	141407	6245.11	1.48218e+06	2478200	0	0	4423.45	0	5923.6	3.97083e+06	0	862163	888337	0	0	3203835	72941.4	7090.52	0	2.96881e+06	0	108102	0	0	0	0	120003	62122.5	98490.2	0	1.4465e+06	8170.61	3887.49
1771	303.087	2.26874	216913	32775.9	36759.6	26019.4	11772.8	33752.2	244783	185166	263868	43902	11303.3	12838.4	111139	22250.1	97114.1	10384.4	355089	157895	20369.4	17003.7	16330.2	59821	56620.2	137051	26418	419005	215845	28234.8	12794.3	224583	59281	10430.3	34604.5	265869	23583.3	220012	18620.3	8785.52	19453.1	9948.28	199725	234324	218831	11349.5	319512	88734.1	26807.7
1787	284.056	1.44021	141640	86304.5	97745.9	44450.9	220115	328274	143969	168009	159598	298840	163140	167409	174795	239381	145671	1.71937e+06	1.75698e+06	1.59699e+06	198394	247375	173467	191500	278460	145811	307031	212538	197850	362756	298996	214945	51530.5	229344	385861	159131	273398	187756	333711	247664	294674	314022	306868	387614	143226	292629	178984	203783	271063
1791	316.082	1.596	6.30238e+06	6182832	8.213e+06	230788	277511	199239	507640	672326	1.73826e+06	254736	367411	316986	399756	305766	332604	377152	442188	426601	4363951	5206575	4.77735e+06	4.99225e+06	5165721	8778425	161680	208295	202323	138851	183978	211651	50309.5	124817	101563	150840	91130.8	145416	216440	228034	190304	257832	219179	240032	339862	202855	359493	216566	160649
1793	286.07	4.89455	221014	28446.3	40476	36525.7	31609.5	39294.1	164071	177409	158274	41467.7	19171.3	33357.6	144819	11682.2	132279	28592.2	89565.9	109599	25263.8	37170.2	27182.8	32894.9	46667	371822	46693.1	206970	186421	40957.8	30706.3	228069	49606.6	17793.5	41674.4	262601	36834.4	251929	10359.9	14954.4	13061	32874.6	80689.8	77850.1	118800	38633.6	135857	16945.7	49138.1
1797	406.093	0.880305	141481	73468.7	78034.2	139404	146590	144168	145850	124373	145094	76220.7	83583.9	80211.8	222121	100017	223297	92998.1	145278	183602	70996.2	102279	81084.5	66346	70726.5	125017	132470	169850	226833	226249	216930	333454	48711.2	100732	94157.1	140447	79167.1	120578	133272	119323	129832	96655.4	228161	174818	208196	106758	203776	82511.6	59645.8
1816	164.058	6.86016	3067.37	26321.5	50329.5	54105.8	39579.6	62917.1	3012.55	0	3102.77	54260.2	29637.4	26173.1	3779.63	41893	3791.92	43015.4	3144.44	2916.28	32033.8	43281.6	34833.5	41765.9	93258	3129.6	191022	104636	135755	182742	191167	116779	40629.9	193842	206666	108620	201631	124783	187918	191726	203449	198378	116103	134465	127950	198424	121889	219789	156758
1852	188.056	4.24419	37978.9	203182	200317	175907	195203	194877	43278.2	37170.7	39385.2	188724	225318	200905	43104.8	189573	42115.9	176588	37185.1	35736.8	175341	216143	187037	212187	193462	44000	221235	41369.6	41010.9	213150	224834	33629.8	32784.3	234926	280908	36308.7	242532	34106.3	193976	177593	203874	202631	42187.3	48996.5	37660.2	203305	39241.3	236379	208330
1868	256.059	11.702	35458.7	14136.6	14908.7	10301.2	21383.3	14492.3	56413.7	56074.9	60679.2	13683.6	29695.1	30305.6	3296.16	2902.67	3637.05	20377.4	66427.8	45094.1	19968	10025.1	19169.4	24781.2	14786.2	57067	19809.3	94694.4	91403.5	12060.6	24366.3	67029.6	30258.7	52976.6	23146.9	78397	21916.5	96324.1	3523.41	0	0	56874.2	65538.9	74576.7	72729.6	16579.2	86956.9	57589.4	16778.2
1907	271.072	6.59235	23040.3	0	0	52718.8	47887	47999.4	56540.9	46293.2	48491.2	62026.9	0	0	18053.9	0	15813.8	48469.4	102546	93930	0	0	0	0	12835.8	0	181472	69641.7	50004.7	101228	83870.6	55442.5	24224.1	181914	214856	113641	183120	123590	103564	104558	97448.8	308968	237326	235327	86176.8	157157	118437	72085.8	68559.4
1960	258.056	6.12695	37200000	23200000	19600000	18200000	22300000	19100000	40200000	39000000	39300000	21700000	23600000	22700000	36226.4	7059.76	41119.8	21400000	36000000	34600000	19600000	21500000	20000000	23100000	1615130	43500000	20200000	44400000	41700000	13500000	21300000	37400000	13900000	21300000	19400000	45800000	21100000	40600000	18411.7	7033.48	9967	20900000	40100000	40700000	41300000	21500000	44900000	20600000	12500000
1961	89.0241	19.3441	9215307	13900000	11600000	15100000	11600000	13400000	10300000	11100000	12000000	9521218	11300000	9326051	11700000	13300000	9068233	13300000	11300000	12700000	9511636	8849443	11200000	11500000	8731569	11000000	9689518	12300000	10200000	9530004	15600000	9590459	10700000	10400000	8989913	16500000	10100000	10800000	8595184	11500000	8811975	11200000	9780073	10400000	10600000	17300000	11300000	9875083	8756435
1962	304.078	1.40678	24024.2	128209	126380	30940.1	17076.5	44115	265963	222307	297975	1.42456e+06	2494675	2.18771e+06	0	46317	28138.5	10731.3	0	33942.6	946699	973814	998395	1.37973e+06	872311	246851	108646	28157.8	15346.3	35256.7	33567.3	38026.7	198844	1392946	788408	407290	1901104	342020	36884.5	37408.2	21102.1	34706.7	0	16874.8	15076.1	817563	234585	1751889	654278
1963	89.0241	16.5521	4.96163e+06	6.61044e+06	5770862	5.75385e+06	5.39768e+06	5626221	6164340	6152680	5.5153e+06	5736778	6596466	6.14389e+06	5.58766e+06	5994075	7.06432e+06	6.2833e+06	5.32391e+06	6037508	6913862	6072620	6.33777e+06	5.63698e+06	5.40226e+06	4.88091e+06	5596675	5.42706e+06	4711483	5278760	6581865	4.9193e+06	6.94622e+06	7299858	5284060	8.0523e+06	5.31854e+06	4431987	6336208	6469527	6.51724e+06	9625821	4.86758e+06	5703609	4910832	7952423	5.69636e+06	6.35217e+06	5.22129e+06
1966	393.13	1.30679	66182.2	0	39083.8	0	25019.8	22671.9	54692.1	89018.3	83615.6	42391	69003.4	34739.8	58901	0	119121	0	152291	71270	9274.15	8430.02	31938.6	10479.4	16001.5	31703	0	0	0	0	32169.2	0	48594.2	37659.3	0	135776	41188.4	123021	45731.4	0	0	31533.8	72652.8	0	63599.1	9084.15	57567.2	18028.1	37902.8
1967	131.035	19.4015	1.74291e+06	3120085	2.3729e+06	2.13849e+06	2484672	2.47949e+06	2.10938e+06	2.43965e+06	2.56117e+06	2.0752e+06	2791567	2.03567e+06	2.15274e+06	3215012	1730071	2356328	2.24693e+06	1.52872e+06	2.01171e+06	2030428	1.78356e+06	2.5829e+06	1.77499e+06	1.9572e+06	2.01732e+06	1.98462e+06	2.03713e+06	2.06362e+06	3617060	1.90287e+06	3.03745e+06	2293579	2.03183e+06	3.20262e+06	2.01804e+06	1.67184e+06	1.78401e+06	2.55758e+06	1.68427e+06	2.95455e+06	1.80119e+06	2.0963e+06	2.03814e+06	3.70624e+06	2485840	2420469	1.78119e+06
1968	290.063	1.65762	25617.6	56866.6	68693	15922.2	8239.86	13475	93169	66766.8	92812	249736	597350	482272	0	51361.5	11509.5	22871.4	8078.07	0	232189	234167	266077	525458	280574	158408	47251.3	11349.5	8468.55	21524.3	25288.4	0	97128	323529	135438	131751	321394	119159	24715.8	41950	28735.3	24488.7	5156.65	8464.65	96443	217294	124911	804703	240885
1969	489.15	5.42244	0	0	0	0	0	0	0	0	0	0	0	0	0	0	0	0	0	0	0	0	0	0	0	0	0	0	0	0	0	0	0	0	0	0	0	0	0	0	0	0	0	0	0	0	0	0	0
1970	176.043	5.74291	5358.89	0	8784.7	8037.08	0	0	43409	36239	53158.2	90234.9	97123.2	108889	111624	178478	115383	63365.6	61567.3	62609.6	5696.94	0	8879.8	7451	0	0	9665.49	9532.03	5613.75	10263.2	8497.19	4739.43	23867.7	51786.5	41496	73100.2	78305.6	52941.5	139243	157051	138677	88136.2	54162.5	66717.9	0	0	5295.94	9538.67	7838.11
1971	188.016	5.62074	9705.58	0	0	0	0	0	250485	236911	223892	242738	378857	364585	70763.5	209775	90907.1	432434	665362	552367	0	0	15659.3	0	0	5545.21	16691	50097.8	38843.2	0	0	6615.9	156920	193339	148621	288524	138895	244822	122011	130363	90606.1	338257	432799	504182	32343.1	11837.4	41093.2	0	0
1972	289.052	3.43085	0	0	0	0	0	0	0	0	0	0	0	10796.4	0	0	0	10498.4	0	0	9038.2	10320.2	13330.7	15578.1	0	22528.9	0	0	25171.9	0	0	0	0	0	0	10656.6	0	8310.83	0	0	0	0	0	0	9957.34	14550.8	19924.3	0	12259
1974	234.956	2.71466	0	0	0	0	0	0	13564.7	11995.4	41850	10994.6	17663.2	0	168758	307627	215733	814306	800688	590401	0	0	12444.8	0	11694.1	0	10994.2	0	0	0	0	0	0	24790.4	19581.6	0	0	0	51170.5	68190.3	54163.7	582975	328591	305449	0	0	12366.7	0	0
1976	131.035	18.7161	1.96717e+06	2427581	3.84059e+06	1.9938e+06	2.95849e+06	2.09341e+06	2.14937e+06	2.03625e+06	2.35021e+06	2730158	2.12138e+06	3.25353e+06	2139315	2.04369e+06	1.85005e+06	3.53709e+06	2.18557e+06	2.41305e+06	2.61258e+06	2214640	2.37189e+06	2.4609e+06	1.62474e+06	1858108	2180521	1.92629e+06	2.35136e+06	2.25294e+06	2.34753e+06	2.05665e+06	2741457	2.5792e+06	3.04633e+06	1.67411e+06	2.35545e+06	2.00314e+06	2357788	2.72838e+06	2.61189e+06	3357375	1.76303e+06	2.70211e+06	2119473	2.20293e+06	2.28773e+06	2.77472e+06	2.00418e+06
1978	345.126	2.79876	13000000	9875151	10000000	9384524	9832213	9562898	14400000	12400000	12100000	10100000	9286223	9173697	14400000	10200000	13600000	9692448	12700000	12800000	8.28914e+06	10000000	8351044	9787418	10300000	16200000	10300000	12600000	11500000	11400000	9139976	10900000	2909526	9153202	10400000	13100000	9514281	13600000	9597208	8858080	9620613	8818515	12200000	13300000	12400000	9419539	14600000	8773191	9408803
1983	250.951	2.23824	7064.05	0	0	43680.7	34275	33409.4	1.30863e+06	927462	716376	1.59821e+06	3.56599e+06	2.17385e+06	802946	959979	1.17855e+06	2.16359e+06	3.35391e+06	2.46787e+06	23997.6	23319.4	40176.7	42510.9	36224.3	37763	0	9888.56	9984.56	0	0	0	0	9244.71	0	25756	28795.6	7632.14	23703.4	26057.1	30890.2	122467	87025.5	70630.5	22826.6	9728.54	13256.4	71234.2	29572.8
1984	111.02	18.1207	1.72324e+06	2.60349e+06	2.41656e+06	1.68053e+06	2.06216e+06	1993282	1.93438e+06	1.98739e+06	2.42034e+06	1.70273e+06	4.96662e+06	2623852	1.84706e+06	2.49779e+06	2.0241e+06	2.84152e+06	2.28125e+06	1.82245e+06	2.14256e+06	2.45434e+06	1.88812e+06	2127880	2.20888e+06	1.73932e+06	2.4722e+06	2.09642e+06	1.48015e+06	1.71954e+06	2318624	1.77607e+06	1.63091e+06	1.91738e+06	1.70832e+06	2.34459e+06	1.99805e+06	2.27076e+06	3142585	2.5346e+06	2.9741e+06	2.56555e+06	1.79607e+06	1.86305e+06	1.88747e+06	2396726	2.38848e+06	2.24878e+06	1.98129e+06
1985	494.1	1.09089	4746594	5.21965e+06	5008696	4424904	6144071	4.14188e+06	6.37833e+06	5333747	6.1609e+06	4.78933e+06	8405849	6.18537e+06	4952622	5491317	4348731	5.56886e+06	5101429	4995912	3525504	6.11562e+06	5023718	5110935	3.79271e+06	5467544	4.63819e+06	5958811	5099870	4.29151e+06	4.91533e+06	5058241	2.32558e+06	7.47551e+06	4434048	5822030	4.797e+06	4483956	5262493	7122090	5154491	9347629	4887984	5.76197e+06	4.88088e+06	5227717	5690356	8197526	4.02233e+06
1987	161.045	18.084	1.05536e+06	1.45146e+06	1.07999e+06	898648	1.52745e+06	844907	806137	1.06885e+06	1.32979e+06	832062	1.8313e+06	1.18139e+06	916152	1.25752e+06	904279	1.38317e+06	977892	909618	1.21036e+06	1.57331e+06	997463	966238	859549	999428	1.13394e+06	997801	899055	852705	1032501	994835	762725	1.30498e+06	911299	1117055	1.04296e+06	737083	1.27442e+06	2.00949e+06	1.62846e+06	1.26924e+06	931060	963441	850584	1.60709e+06	1.32463e+06	1.79246e+06	1.16024e+06
1989	286.104	5.39641	0	0	0	0	0	0	0	6994.98	4585.17	43236.6	55045.1	65637.4	0	0	0	0	0	0	17821.3	0	0	0	0	8079.28	0	4780.81	0	0	0	0	0	0	0	9003.38	39858.9	6938.73	0	0	0	0	0	0	0	0	6374.48	26736.5	0
1990	149.045	2.14696	1.00813e+06	2.0359e+06	1.66485e+06	1.77873e+06	1.81985e+06	1.59498e+06	650674	534917	190624	4.59377e+06	9039843	7.15591e+06	150578	156595	106018	2.00381e+06	1045167	784700	1.74626e+06	1.85138e+06	1.87048e+06	2.44667e+06	1.54894e+06	1.26854e+06	2.1116e+06	1.67904e+06	1282344	1.84958e+06	2.68367e+06	1.16358e+06	57350.5	213888	63648.1	1.5351e+06	2.24052e+06	1.2173e+06	55544.7	55601.4	45244.8	3.87464e+06	1.08894e+06	1.32151e+06	1.1824e+06	2.24229e+06	1.56061e+06	4.65662e+06	1.87113e+06
1992	125.035	18.1163	1.23635e+06	1.93202e+06	1622670	1.05795e+06	1587291	1.43006e+06	1.24028e+06	1.29932e+06	1.5389e+06	1.1047e+06	3.41701e+06	1.81822e+06	1.21611e+06	1.60456e+06	1.43622e+06	1.84841e+06	1.44706e+06	1.18388e+06	1.46447e+06	1.72373e+06	1.05051e+06	1.24798e+06	1.81219e+06	1.33806e+06	1.78163e+06	1.30654e+06	1.05678e+06	1.21229e+06	1.60016e+06	1.17118e+06	722771	1.17533e+06	1.1612e+06	1.47458e+06	1.35716e+06	1.47103e+06	2.21228e+06	1.60285e+06	2.13614e+06	1959856	1350428	1.21538e+06	1.35958e+06	1.67227e+06	1.98175e+06	1.29494e+06	1.47858e+06
1994	214.022	2.2394	6888.61	12133.3	11152.8	52433.8	50955.1	43949.8	465841	432623	310244	1.00104e+06	3.01402e+06	2.17457e+06	484334	1.80874e+06	474804	2.11599e+06	870854	713679	48965.1	43497	48317.6	93025.5	46615.1	21863.7	7978.75	0	0	8394.72	0	0	3808.75	14633.1	5290.84	9823.61	34139.5	9646.62	58809.2	83690.8	54409.2	192473	37741.9	38870.9	6755.09	25934.9	11668.4	129053	33382.7
1996	170.024	2.55145	19638.2	34927.7	20657.2	0	0	0	127172	118257	79825.3	375784	551161	463478	55423.4	76313.6	51681.2	13646.9	0	0	0	0	12178.9	0	0	0	17267.9	26079.3	0	0	0	0	116831	233307	202866	108275	161047	87100.8	54415.2	59441.9	48691.2	0	0	24104.1	0	0	0	0	10582
1998	203.056	19.36	583282	1.35909e+06	957678	1.0862e+06	820704	856916	834746	1.03348e+06	931714	863637	902111	988129	800610	1.38246e+06	650858	1.23991e+06	823320	519406	782858	932460	987527	1.1791e+06	655908	1.03171e+06	1.13297e+06	721124	779854	793727	1.53658e+06	743415	750841	824687	864619	1.02431e+06	729639	531600	859354	866944	813158	993768	557131	954446	673914	1.65909e+06	916904	1.14823e+06	719306
2000	303.059	2.2709	21031.2	14348.4	17120.3	23295.9	12494.8	19988.1	104209	77561.8	40219.7	619314	1.29038e+06	1024543	72062.6	341491	82560.2	2.08874e+06	800434	528629	0	23557.8	0	0	18435.5	23127.6	23176.1	21090.9	23038.8	24379.5	0	20152.7	0	9795.61	21714.1	16795.3	18412	12314.4	23582.9	0	18740.2	0	19642.5	0	24219	14669	26346.1	19655.2	20740.1
2002	208.047	5.61303	0	0	0	0	0	0	8733.79	11759	8734.22	19950.8	64632.2	27175.1	4724.9	7344.2	5246.33	45949.9	56596.8	54682.7	0	0	0	0	0	5696.28	0	5489.14	0	0	0	0	22961.4	83843.4	20153	22861.7	21115.1	10680.1	6428.73	8567.81	7108.22	66455	32771.9	37098.8	0	0	5084.08	0	0
2003	491.146	5.40466	0	0	0	15899.5	0	0	0	0	0	0	0	0	0	17751.6	0	9077.95	0	0	0	0	0	9093.89	0	0	15095.2	0	0	0	0	0	16000	0	0	0	0	0	20193.7	0	0	0	0	0	0	12274.1	0	0	0
2006	168.066	18.0777	600004	1.4525e+06	1.29233e+06	681840	1.34857e+06	937306	461651	557040	916982	883248	2.03514e+06	1.6557e+06	651876	2.04672e+06	578348	1.681e+06	884122	517977	1.62252e+06	1917862	1.23968e+06	1.40555e+06	909900	733897	1332614	605388	447509	581289	1.35162e+06	650701	435127	1.35932e+06	746320	961872	888879	629381	1.80463e+06	1.27829e+06	1.74176e+06	1.65198e+06	459397	458321	656197	2.36178e+06	842863	2.30075e+06	760270
2007	317.098	1.62524	32134.6	26342.2	20824.3	33691.3	27372.4	28649	47099.5	34194	38202.8	41089.1	57968.1	51744.9	33732	24845.1	24870.7	35204.8	47715.2	36052.7	28975.3	26602.9	25144.9	39278.3	34589.7	33723	13733.8	46097.9	24601.3	9366.4	15919.4	35916.7	15422.4	36479.2	19171.9	43909.7	33784	39500.3	15517.3	14524.7	27000	15269.1	33875.4	39700.7	37630.4	29934.8	56073.1	74980.7	32363.8
2010	251.046	1.11878	4.34202e+06	7143872	7.82295e+06	6985326	8327050	7997392	4.47662e+06	4102122	4637918	7102889	7.42526e+06	6395788	4.63031e+06	8.26292e+06	5071241	7.59572e+06	5121461	3.48782e+06	7.51995e+06	8392689	6.28279e+06	5.08135e+06	6.96174e+06	4.26076e+06	3880272	2.62776e+06	2.38336e+06	4.41222e+06	3.70893e+06	2.31066e+06	693042	4.49997e+06	4.16785e+06	2.28418e+06	3.00046e+06	2.34705e+06	3993138	4.3039e+06	3.68314e+06	4.01779e+06	2.17935e+06	2.33989e+06	2.30108e+06	3.89814e+06	2608389	2.54315e+06	3.50483e+06
2012	160.842	13.5811	191951	3.41553e+06	2.14986e+06	851106	3.26403e+06	1140911	182346	336427	1.05374e+06	1.15811e+06	1.53408e+06	2.77978e+06	114428	1.86978e+06	81998.6	450160	204335	41198.7	1308739	6898791	3.20383e+06	1.98837e+06	466241	62986	6985213	155914	69318.2	150137	544757	99843.6	742413	450175	2.55503e+06	158455	2.18263e+06	68674.4	2.04597e+06	3.15508e+06	3.23754e+06	196515	87277.9	563265	122157	16100000	515825	1.58108e+06	659645
2013	349.183	14.8361	0	0	0	0	0	0	0	0	0	0	0	0	0	0	0	0	0	0	0	0	0	0	0	0	0	0	0	0	0	0	0	0	0	0	0	0	0	0	0	0	0	0	0	0	0	0	0
2017	290.062	1.38898	0	0	15459.6	0	36594	0	0	0	31070.7	51080.6	72365.4	78366.4	0	5750.93	0	6722.97	0	0	39649.5	48861.3	46083.3	89339.7	50661.8	21902	0	0	0	0	0	0	19136.4	63799	28970.3	13515	58863.9	26660.2	0	9715.92	0	50202.3	15777.6	18402.3	11279.7	48061.3	0	202251	61484
2018	211.049	4.09251	377018	765463	716695	748997	733039	781130	530186	481469	547088	612572	788134	771973	504490	834740	513552	953780	637623	546490	514795	565069	553025	746571	505807	506691	943509	816575	655981	996611	1.26469e+06	629771	367411	1.0229e+06	1.005e+06	566107	972769	391805	1.05237e+06	1.23321e+06	1.05997e+06	1.57439e+06	684426	794312	436068	811062	657434	1.14162e+06	744652
2019	148.063	19.3744	1.20146e+06	694988	588597	955069	461860	1.33515e+06	719409	1014151	1.39551e+06	879461	634318	1032542	1.51119e+06	815596	916646	772622	1.20994e+06	774938	824451	643449	1.28838e+06	907581	575916	3140731	1.31994e+06	1.54663e+06	1.36183e+06	651083	1.57373e+06	1.2479e+06	374884	1.48095e+06	1.15272e+06	1.4198e+06	824429	979051	981700	797812	1211760	1.04539e+06	756475	1.85492e+06	1.11699e+06	1175374	829542	1.1483e+06	665154
2020	373.125	1.4686	0	0	10262.6	5539	0	0	20100.8	0	32037.1	60950.8	78680.8	66164.9	0	0	0	0	0	0	14521.1	28108.1	33304.8	17219.7	34903.6	26501.4	0	14355.7	0	0	0	0	6817.49	33025.5	38892.6	73051.9	60801.4	81963.5	0	0	0	7086.32	0	0	20707.8	13752.2	0	50215.4	31225.6
2022	370.136	10.1672	4510678	2721.7	0	0	0	0	4.12826e+06	4.15261e+06	4283436	0	0	0	3.75475e+06	0	4.03376e+06	0	4.02124e+06	4.04902e+06	1768.5	0	0	0	0	4493682	0	88380.4	106132	0	0	100815	48282.3	0	0	49005.3	0	50702	0	2097.98	0	0	85542.6	94208.9	104387	0	100428	0	0
2025	162.839	13.543	185650	3.06576e+06	1948721	57489.9	2.99108e+06	1.08585e+06	143049	292827	998612	1.19295e+06	1.51338e+06	2.49863e+06	101015	1660343	41429.4	630599	197277	38395.8	876302	5092947	2.79636e+06	1.77649e+06	73982.7	58296.7	6149136	137290	43316	221128	657788	92045.3	695003	301740	2.39127e+06	169391	3.8987e+06	72734.2	1980083	2.66561e+06	2817294	181204	78186.1	541013	111488	14600000	420425	1.48822e+06	181220
2028	117.056	2.06466	182749	97181.6	94995.2	95688.5	98180.1	99598.1	251066	219833	245794	109556	146074	119964	265127	104447	247981	97924.8	273845	224168	95740.4	99903.6	92653.6	105964	96603.4	211546	104816	318434	256538	95026.5	101814	269946	178479	176146	98574.1	643521	122558	549511	104954	105432	96305.8	134000	261055	307351	248012	87957.5	329184	135402	89142.8
2036	716.24	5.40952	0	0	0	0	0	0	0	0	0	0	0	0	0	0	0	0	0	0	0	0	0	0	0	0	0	0	0	0	0	0	0	0	0	0	0	0	0	0	0	0	0	0	0	0	0	0	0
2037	341.008	1.45334	0	0	0	0	0	0	0	0	24349.8	35446.6	54655.7	45908.9	0	0	0	0	0	0	10079.5	12921	14534.8	15015.7	14263	31843.9	0	0	0	0	0	0	0	16501.8	12719.2	40006.4	47569.9	49882.2	0	0	0	0	0	0	0	11937.8	20717.1	40160.3	27803.3
2038	227.044	5.78468	1.17776e+06	77179.4	55004.7	66853.9	62848.1	51927.9	1.00655e+06	892003	587550	89951.4	195506	179599	644094	50645.7	616143	100267	1.63761e+06	1.60306e+06	56141.6	51971.1	74632.1	144525	45702	1.56931e+06	82086.6	2594537	2.53118e+06	80324.3	165814	2.54092e+06	147775	80139.3	70629.1	2209326	104483	2.17334e+06	41331	69949.6	37093.8	179678	2.583e+06	2.46265e+06	1.6945e+06	70508.9	2.07661e+06	171128	42689.2
2041	171.048	1.03842	983895	626576	757353	403039	444015	442136	1.12559e+06	1.04938e+06	1.18731e+06	1.30467e+06	1.7576e+06	1.48095e+06	177139	193478	190346	139022	191591	117521	383399	405267	336171	816487	695951	813438	483392	436057	406570	741543	602500	675927	286490	882435	735149	1.1021e+06	866472	1.08241e+06	174482	148987	144501	140412	142448	218481	262405	272203	260856	580783	459195
2042	204.066	4.21485	431439	0	0	0	0	13152.6	574491	531841	545248	0	0	0	468621	0	475600	11526.3	505993	492880	0	0	0	0	0	494278	0	170081	142275	0	0	155850	58646.4	0	0	171942	0	162686	9657.87	0	0	0	221803	234150	165772	0	184281	0	0
2051	251.019	1.16043	810933	767092	1.01393e+06	670750	608768	593405	863114	756737	771911	795348	927061	1.0148e+06	649713	696941	681327	730940	686393	511118	523038	667997	684287	978269	1.00775e+06	1057367	2.90701e+06	3.36639e+06	2.47804e+06	2483098	2765498	2375277	1.07634e+06	3.89223e+06	2.95246e+06	3.61899e+06	3.03067e+06	2.87067e+06	2479469	2398436	2.6471e+06	3.76388e+06	2.6998e+06	3.36669e+06	2.49735e+06	2.63419e+06	3216937	3.50613e+06	2.49379e+06
2052	521.139	6.27156	0	0	0	0	0	0	0	0	0	0	0	0	0	0	0	0	0	0	0	0	0	0	0	0	0	0	0	0	0	0	0	0	0	0	0	0	0	0	0	0	0	0	0	0	0	0	0
2053	331.114	1.46329	0	13612.6	14047.8	19912.6	13727.4	17677.7	35086.9	0	24888.4	80952.2	146734	126673	8507.26	0	0	41499.4	35709.7	15701.2	28584.8	47581.6	37487.9	33694.9	39481.8	0	33735.9	0	18827.5	26627.4	22076.9	0	0	53790.3	45794.4	64021.4	72172.7	38119.6	17705.4	15005.7	18615.7	38944.8	23153.3	0	27479.5	43217.6	28975.6	53292.8	38402.5
2054	315.063	0.978579	2990027	2.14984e+06	2.22845e+06	2.10029e+06	2.05896e+06	1.74184e+06	3.17264e+06	3128473	4.15163e+06	1.97408e+06	3083227	2383941	3.04743e+06	2.87994e+06	3.2575e+06	2.58577e+06	3.00772e+06	3.34428e+06	1.99129e+06	2.39997e+06	2.04005e+06	2.40607e+06	2.09674e+06	3487974	1.91684e+06	1.96388e+06	1.89471e+06	2.11112e+06	1.89099e+06	1.23872e+06	951122	3.37922e+06	2.03825e+06	1.78052e+06	2587239	1.44331e+06	2.78579e+06	2.23258e+06	2.06312e+06	2.8081e+06	2944779	3.20528e+06	2.67785e+06	1.83763e+06	3.78068e+06	3.55002e+06	3.39514e+06
2059	114.031	3.84315	167686	180641	184499	158346	158101	166669	177813	168544	187875	192289	212084	229991	796422	879128	851334	206447	183605	151294	163342	202767	161264	217855	159518	190541	54289.9	39468.9	36301.8	517695	566802	343677	15591.9	53971.5	52603	44258.8	50080.4	30490.7	131246	128392	131551	65760.2	35832.3	42236.5	41974.8	44567.6	46658	63731.3	44829.4
2063	161.082	1.30744	97864.1	135738	128040	202717	92577.9	50441.3	183831	149531	191107	198218	133953	127457	186238	493592	142909	183083	133068	120406	159629	169169	138883	280775	190990	317040	150684	243018	201520	281968	257564	149992	103281	258355	186836	293870	182227	201617	261474	332027	272778	247556	212118	246144	246776	263429	345636	710592	320054
2065	205.036	1.02566	306176	289261	301776	187226	139811	146417	497132	443689	478079	606920	1.01236e+06	810511	66404.1	116948	58323.2	106279	46609.4	56688.3	188729	223995	128971	389339	268300	254730	157529	150265	115014	308487	329812	243816	194849	498146	209844	398269	421712	341718	31720	46089.7	36326.8	128092	39298.1	49889.8	76748	127899	102660	314295	136184
2066	216.047	13.794	85499.4	30120.6	22958.3	18343.9	22080.6	16895.5	160133	146121	153392	26879.8	20669.6	16847.3	122481	21524.4	137472	9872.89	123645	92748.5	21924.8	19132.9	5819.06	15706.7	27627.2	126239	20634.1	188809	168504	24345.7	5781.21	35556.8	153206	10503	15951.2	145820	48939.1	166958	23819.4	19520.9	33382.4	21016.5	156152	172500	161631	17414.8	208592	19347.2	21148.5
2068	195.01	3.84163	33995	57531.4	59674.2	52739.2	45854.9	45385.2	52547.1	45800.9	46138.1	57057	111642	79148.6	159030	366579	164057	80927.6	46171	32628.4	59681	60339.6	62888.2	80673	36785.2	37758.3	7491.52	7341.89	7455.86	149345	237586	63767.8	10160.7	14087.4	9090.26	5093.51	18810.9	13928.1	50430.7	60831.2	37465.2	18527.3	4912.52	5335.39	6067.07	9160.24	8244.46	14316.3	6898.5
2069	139.032	18.174	341003	527142	357734	270928	441111	351882	286625	368008	442065	217684	608108	350975	317783	423346	308978	436685	364090	287690	319283	430619	512696	447279	310744	309588	341717	286779	271389	370615	350970	330192	225233	441471	201110	464678	265938	483856	526362	709917	606595	426089	275260	301974	370800	514421	387767	381577	399970
2079	211.049	4.9648	190248	153959	91094.9	133523	166968	97272.9	244044	209304	235091	131246	215477	180581	223895	246570	237999	234459	294272	271226	129555	145504	140106	177781	42048.2	255066	162003	468877	364475	65153.8	244694	367489	256917	245982	163266	305307	222430	274345	304446	338628	272870	392927	367797	451264	269770	199926	361938	315762	28049
2081	196.038	1.98948	176203	311737	298932	299482	322016	273865	251124	221155	246604	284715	494147	444521	195739	468633	212158	435789	205963	182759	294690	301603	308478	382772	228451	173080	361010	307171	200652	330374	545673	202565	309616	607730	378869	228912	390254	162958	507094	577644	468104	590176	205659	242126	180965	404222	316571	528289	238318
2082	197.044	1.97742	963150	403679	430451	639280	611873	581955	885856	872006	777245	1.0882e+06	1.3411e+06	1.40015e+06	816685	219335	962787	631601	787964	988205	416815	445338	1.90329e+06	996630	855100	1.0493e+06	682589	845227	1.01667e+06	616159	771154	909877	134111	378470	196276	1.12613e+06	723459	846578	136835	115953	187353	889677	887324	916375	841150	661467	749038	1.29411e+06	1068924
2083	312.06	3.5071	655608	751134	799403	747869	737237	701444	643580	622070	647427	818432	876308	808727	660665	811268	685540	796847	619240	602388	675333	810535	734501	798498	723400	717068	905273	740963	650335	812001	851494	660494	184269	829460	891372	727517	863812	542153	850901	809807	767406	859320	677521	638104	668343	840668	745730	748722	721672
2084	439.135	1.44259	0	0	0	0	9118.35	0	0	0	12779.4	6982.56	0	0	0	0	20290.3	15126.5	0	0	0	28891.4	0	0	14796.8	0	0	0	0	0	0	0	0	0	9680.85	52866.3	17452.1	30648.8	0	0	5209.78	0	0	0	0	0	0	0	0
2086	164.038	13.9871	53408.5	73749.4	65621.3	16504.3	6968.78	16200.3	48469.8	51863.9	48547.1	51780.4	54326.9	44431.8	7273.43	14459.7	7835.06	4905.15	7868.48	6883.43	25018.1	20039.6	25062.3	32705.9	26061	30486.8	194826	233227	198481	8148.09	14910.3	6456.46	123743	236793	217021	196683	185146	163604	10096.3	15950.3	11647.4	0	6140.62	5944.62	65894.7	72755.6	79872.7	132001	116827
2087	181.017	4.66476	158603	10070.9	9889.71	0	10100	8617.44	148609	149706	133590	8680.25	0	9821.64	136007	0	145139	0	126585	147447	0	15069.7	7261.49	10923.6	7423.3	201309	46678.9	923029	958066	35007.2	14010.8	504382	413636	87067.3	54946	701908	40586.3	624556	74010.7	29200.2	37442.1	34938.3	855863	661263	853286	49748.4	765227	18555.5	22720.3
2089	282.084	5.96325	1.28467e+06	689247	568683	346656	735455	449774	1.21682e+06	1.1952e+06	1.10374e+06	576491	1.80607e+06	1.46809e+06	1.48632e+06	1.39491e+06	1.66192e+06	1.19524e+06	799066	1.38948e+06	690982	775726	767776	1.22554e+06	101689	1.67402e+06	57543.9	1.03812e+06	1.19751e+06	55333.5	909021	1.09494e+06	199229	1702140	574088	1.32206e+06	705478	1.26684e+06	717458	1.00709e+06	690729	1.65047e+06	1.35224e+06	1222868	1.18524e+06	706850	1.21552e+06	1.62606e+06	29058.3
2090	351.05	1.6488	15111.3	17940.9	28816.4	8851.76	9152.7	11311	26676.8	13841.5	28695	66686	61434.1	63881.8	10601.9	7822.72	9155.5	11540.4	19756.9	15054	50020.1	65652.7	60722.5	67061.4	63860.5	52812.9	18297.9	18969.3	18183.3	11487.7	9773.97	13118.7	19011.9	26237.4	34412.8	31949.1	62145.5	21759.8	7105.24	9265.03	9565.57	11717.4	13696	10870.1	24458.8	68667.6	43377.9	63805.4	53412.8
2091	221.031	18.075	230373	392366	318080	229309	320532	328952	223163	283759	300124	253868	958448	478090	257425	429316	238591	408248	346069	232668	328540	373329	329822	439224	266558	254632	392640	237152	248104	224542	391969	326500	332036	519271	277961	390171	337390	270209	532362	561360	474556	582826	222299	214625	297703	337656	277852	583622	280495
2092	172.04	0.85885	2.34285e+06	2.14477e+06	2.48979e+06	1.98556e+06	2.09689e+06	1.85829e+06	2525643	2503806	2230727	2.29596e+06	2483871	2197025	1.75319e+06	1582906	1.76581e+06	1.50787e+06	1.71183e+06	1.4972e+06	1.8254e+06	2.09375e+06	1.73388e+06	2.43185e+06	2.83088e+06	3.09378e+06	1.66997e+06	1356054	1.39335e+06	1.51342e+06	1.3023e+06	1.53156e+06	439413	1.30941e+06	1.56093e+06	1.82696e+06	1625251	1.61964e+06	1.15845e+06	1.23574e+06	1.20358e+06	1.13684e+06	1.07058e+06	1.13569e+06	1.40089e+06	1.22292e+06	1.30086e+06	1.55586e+06	1.634e+06
2094	318.078	10.1707	2083591	0	0	0	0	0	2118240	2260014	2.21724e+06	0	0	0	2240578	0	2.3876e+06	0	2.39476e+06	1.84784e+06	0	0	0	0	2039.42	1.80182e+06	0	57503.3	31849.8	0	0	37901.4	36959.1	0	0	18369.9	0	31828.5	0	0	0	0	34701.6	38712.2	42083.2	0	51040	0	0
2096	503.164	3.4424	5189.5	0	0	0	0	0	0	0	0	0	0	0	0	0	0	0	0	0	0	0	0	0	0	0	0	0	0	0	0	5070.97	0	0	0	0	0	0	0	0	0	0	0	0	0	0	0	0	0
2099	172.021	2.54305	0	3592.61	0	4756.56	0	0	49724.9	28933.4	36466	136638	161300	162890	0	14081.3	0	0	0	0	0	0	0	0	0	0	0	0	0	0	0	0	36328.8	85725.6	78655.8	26227.3	51006.4	38260.6	17132.2	17383.9	0	0	0	0	0	0	0	0	0
2103	204.066	0.858542	817016	1.02867e+06	1.24275e+06	997081	1.0986e+06	962805	1.12002e+06	1069305	1.01412e+06	1.26737e+06	1555935	1.57413e+06	719637	881114	648111	1.01309e+06	789372	556778	1.08778e+06	1.20943e+06	980451	1.49848e+06	1.29108e+06	1.08337e+06	871479	656305	566140	806924	878772	483215	359841	799716	784156	614491	987468	497276	582551	818539	722478	648780	352390	443020	503323	756380	571575	1.09038e+06	880928
2105	212.065	13.3551	3976.22	4365.42	9972.79	3032.7	0	0	16511.1	14214.5	18322.6	20067.3	35681.1	28660.8	40576.4	30821.1	30414.3	12920.7	14568.5	11597.1	14044	13528.7	15491.3	33081.2	35245.5	27200.2	0	0	0	3866.45	0	0	3619.5	13982.8	17164.7	18070.9	24846.1	16871.4	28486.1	35106.6	22531.7	13946.4	9693.16	13762.8	6616.96	8773.57	9220.51	30530.4	33835.6
2108	152.048	8.21057	3598.15	9460.05	24651.2	200533	182265	157569	3075.02	0	3001.08	142070	187274	185460	0	237629	0	681858	6616.71	10854.6	539819	549481	488909	65738.6	72453.7	0	62437.8	0	2531.66	55389.3	77454.8	0	0	158337	122918	0	188388	0	226514	259753	217143	621312	11452.5	18727.9	11509.8	759170	13746.2	109650	63857.7
2109	147.045	1.07767	8.08851e+06	14800000	14900000	139596	194224	173231	5.62992e+06	6.09824e+06	5.91845e+06	11600000	16700000	12800000	6365167	12600000	6898986	11900000	5.48464e+06	5947321	7.1367e+06	7.67353e+06	6.27753e+06	10200000	7.52604e+06	3.90468e+06	43892.8	16354.7	45807.6	92293.8	40230.9	32345.6	14838.6	26744.3	52513	28548.8	25904.6	40170.8	65311.6	59757.5	56211.7	33476	32485.1	37024.7	23360	36877.9	64736.2	60707.8	40310.2
2115	312.06	2.86143	543087	717343	790533	758488	731700	721743	557004	500144	607739	795798	799503	765753	552881	788107	504659	802926	512740	543091	645840	830432	731193	779939	784030	591345	895618	533176	457480	780868	828321	426121	130042	711102	868437	471302	866350	404716	790389	795393	766141	851874	434204	422796	446567	814791	463471	776506	767642
2116	215.028	12.6573	1.51761e+06	478275	583537	486920	460680	555673	922559	571429	890715	535774	755179	590287	1.0031e+06	436804	635193	531928	832915	1.01668e+06	438807	466287	457493	464555	487077	1.33949e+06	321644	569092	494322	381392	298675	974036	3046.86	541935	369248	1.12292e+06	323286	415414	222665	346724	300535	449357	426527	419215	412260	217941	653775	514486	320702
2118	287.981	14.7728	954987	0	0	0	0	0	853770	1.00829e+06	1.19749e+06	0	0	0	1.10192e+06	0	1.12235e+06	0	1602948	866776	0	0	0	0	0	1.1917e+06	0	1.30185e+06	1.10626e+06	0	0	896791	177103	0	0	959729	0	1.05774e+06	0	0	0	0	1.09325e+06	966750	1121484	0	958075	0	0
2120	168.066	16.1397	193634	694460	471750	546851	635804	657818	191915	180497	210292	620715	714242	766566	158899	838487	134046	648558	192038	139629	662082	577096	786871	921234	296939	144933	447660	229206	148878	391031	736730	128102	95097.1	514914	500894	159747	659315	130118	453079	701301	497551	1.08854e+06	107595	136319	99079	653593	156018	540654	285655
2125	185.031	2.50631	139758	419505	412191	433129	413414	396421	176914	172545	209252	493567	651452	578802	159759	544784	171754	540891	184664	151499	418964	443511	407097	463792	0	167406	13263.3	327290	258515	798464	899223	229671	141622	947887	821557	275706	814447	240089	837977	875701	778200	913318	270008	270080	250724	795239	321918	900802	18293.1
2127	379.114	1.33688	29679.1	35473	25463.2	34609	35262.1	25490.2	26359.2	33494.8	29183.9	17704.9	10187.1	19288.1	20151.7	10243.6	24630.1	37050.9	14996.8	29222	37219.7	31517.8	61490.5	50504.3	37673.3	39397.1	37942.4	46694.1	0	38382.1	43885.5	0	20714.2	64678.6	37451.4	15578.7	24668.8	0	29780.1	37871.5	26006.7	36681.7	28644.3	43321.7	30983.7	30415.3	28878.6	57498.8	42595.1
2129	197.043	2.4873	141201	0	0	0	0	0	0	115802	109969	46084.1	154150	114032	133213	0	133186	0	0	110388	417926	0	481215	0	0	395096	0	173161	141343	105792	0	152564	0	85067.4	0	170366	0	148273	4435.51	0	4541.14	0	151951	135590	139432	0	134792	0	199795
2131	168.066	14.4583	133711	338872	358721	288134	300789	276606	187674	160000	193513	307554	353170	374170	161435	552859	206689	320788	187099	141037	314960	284178	361895	431337	294630	163733	307371	172782	148463	320560	392468	123805	106759	330275	346125	170082	372122	131933	295798	351994	342059	512000	151972	149789	266613	347501	168000	362443	239334
2134	317.098	16.4994	1069293	4812.22	3516.8	2767.46	4335.1	3052.43	1.40305e+06	1.20476e+06	1.24725e+06	4058.27	6338.93	5392.31	1.2995e+06	10807.9	1.24529e+06	4070.81	1.01585e+06	1.06305e+06	3121.77	3618.65	4468.39	4413.66	4264.91	1.34717e+06	3516.44	1.16015e+06	971798	2813.51	4025.93	880138	323120	4490.58	4041.87	1.17365e+06	4257.79	1.01767e+06	3311.8	4022.8	4064.26	0	1.04745e+06	886695	1.01949e+06	4180.58	1.16594e+06	2993.31	3972.92
2137	227.044	7.76839	668993	7043.79	5829.2	6527.62	8125.82	5991.62	645187	611364	440586	8617.58	11141	11124.3	389384	6701.62	396451	9007.14	974818	859945	5191.62	7533.67	6174.48	6603.56	7319.38	942238	7768.89	1.47071e+06	1.34071e+06	9878.98	11921.1	1.33945e+06	96928.4	7793.58	6561.24	1292784	7522.12	1.20129e+06	0	0	0	11559.7	1.33573e+06	1341576	984390	0	1.20061e+06	8968.67	5966.43
2141	280.105	1.83307	3.48138e+06	5.60451e+06	6.49766e+06	84218.8	117290	78713.5	269458	291012	898620	252648	345759	275353	110425	108041	104232	144315	146915	126051	4.18524e+06	4.72107e+06	4.3279e+06	4.62527e+06	4349234	5217823	58244.8	114795	65738.9	47012.7	70728.9	50726.2	64943.9	75173.7	42390.6	50283.4	41167.8	40253.2	66831.6	76997.9	57363.6	133458	51838.3	68141.4	53767.3	99314.4	82431	140220	79474.2
2142	373.124	1.27852	0	0	0	0	0	0	0	0	32037.1	8800.38	38220.5	34992	0	0	0	0	0	0	0	0	0	0	16048.7	0	0	0	0	0	0	0	0	0	0	0	10629.3	16549	0	0	0	0	0	0	0	0	22324.7	0	13399.5
2146	170.833	8.02181	1.21413e+06	35018.1	50633.2	32274.8	35971.9	42817.1	1.42593e+06	1.48727e+06	1.37857e+06	41676.7	45627.2	42931	1.38272e+06	40815.4	1.42013e+06	44719.4	1.29022e+06	1.30932e+06	43167.6	46191.6	42319.3	47650.8	44713.1	1.16441e+06	34781.9	1.40064e+06	1.46698e+06	42395.5	40398.3	1108637	372173	37278.1	44747.1	1.26949e+06	47122.6	1.47132e+06	46813.7	41463.6	39903.5	43408.4	1.4643e+06	1.56875e+06	1.57872e+06	42637.1	1.53622e+06	38177	42866.9
2150	164.836	13.4775	59866.5	862732	177367	37123	796296	282664	42935.8	72536.3	281150	330744	59438.6	310005	11220.5	269358	12870.7	256506	62314.3	13206.3	244431	1.61711e+06	416658	490886	21022.3	15862.2	1866419	50687.4	18161.8	40028.9	202561	26478.3	193287	47866.4	756350	41995.3	1.19043e+06	18046.6	493834	789538	851470	45538.4	29570.1	148773	31657.2	4323633	127495	117514	15401.8
2152	163.04	17.9813	497411	500177	403006	91651.3	69765	81134.4	294802	460720	434254	305796	1.07728e+06	665955	338970	369085	385857	485824	413105	467965	380490	474046	608411	491714	404975	446481	130000	59060.8	58276.4	68834.2	101015	85605.3	18563.4	33761.8	91751.4	77836.9	97457.7	69828.9	141288	143748	109422	192670	79329	59518.9	75318.7	129593	61157.8	39507.1	109234
2154	309.037	3.42649	11208.7	23810.5	24004.4	35550.9	16118	26060.4	18340.1	24104.6	24220.3	14711.7	41685.6	31953	11242.1	15353	12106.4	17732.8	11867.6	20476.2	19100.1	19223.6	25153.5	34916.9	15161.2	13456.9	29282.2	13213.9	11945.8	17651.4	33195.2	19708.1	5064.84	18081.2	38686.4	12435	19872.7	10124	31582.2	17135.5	19362.2	34957.3	17375.7	21128.1	15494	18466.2	10967.8	18057.7	19852.8
2159	227.068	8.49687	103687	7488.9	35782.4	19321	16690.1	20852.1	111564	114772	113816	23282.1	26175.6	24909.8	99918.2	36949.2	83909.9	13187.4	72237.8	117410	18914.8	10583	20084.3	19688.4	27532.3	50546	25916.8	81613.2	145145	27686.5	28622.8	80436.3	19523.1	10264.6	25643.3	27357.4	29833.4	27664.7	10613.9	28244.5	9162.75	15269.7	70041.4	138336	29389.2	24718.9	92825	10618.7	21542
2164	160.842	16.5934	273923	3.88309e+06	1.53883e+06	1.83569e+06	1.66008e+06	462638	337419	288671	443512	872215	1.68555e+06	6.72094e+06	238701	1.24192e+06	453497	698076	291685	313222	1.23279e+06	10600000	2216123	2.01731e+06	1.12062e+06	187249	6072543	350969	482827	2413998	1.50201e+06	202596	191510	1211329	653216	1086060	3.37599e+06	792162	1.09345e+06	2088459	4330656	626851	432269	227794	614333	1.92407e+06	391927	3.76176e+06	379038
2171	151.04	18.0205	120140	190300	146678	133442	116521	161090	114342	119934	128121	134920	221128	191362	100432	172342	119784	167440	136160	95478	186586	155739	172020	158082	152892	105825	207127	166368	103424	134546	203791	99220.4	112877	123716	152794	137954	183784	91801.8	218253	271486	179524	175051	123587	111237	141487	158477	126557	163158	151612
2173	188.016	3.73158	87322.5	164138	125814	125920	123702	107213	91458.5	86038.8	100782	136776	203379	173957	78531.6	190473	82091.7	194192	94159.1	75464.2	147676	135181	148870	196717	101969	84363.7	242494	189982	149408	237308	316263	142563	111910	313594	238466	142869	261993	139076	269528	338516	239332	353401	146239	187499	131343	256949	193608	342541	181948
2177	162.839	16.5699	257024	3.5432e+06	1423559	1.7228e+06	1.5706e+06	433391	304386	269954	227980	898780	1.52715e+06	3.4238e+06	185233	1.04919e+06	448537	696959	252339	318702	1.17872e+06	9729526	1.40433e+06	1923186	1094210	158137	5682006	324090	438800	1848996	1415290	193760	183898	1.20943e+06	629696	999306	3.02403e+06	603224	740596	2.04394e+06	3923226	548333	391881	214721	432996	2.78041e+06	304452	3.46885e+06	354221
2179	227.044	5.26847	159804	1.81321e+06	1.78118e+06	2.12808e+06	1.92983e+06	2.32249e+06	287342	225488	159704	3.61307e+06	3.00553e+06	32298.1	86531.4	940311	82180.5	39884.6	316666	305370	1.2537e+06	1.46006e+06	1.14537e+06	1.22658e+06	1.54213e+06	339628	2.88974e+06	538608	517357	3926496	3.64289e+06	501004	29775	517232	590719	568510	2.80974e+06	476245	809240	615847	730126	3.28895e+06	532886	411286	377859	2.0097e+06	392900	2.36548e+06	2.61426e+06
2180	160.842	17.8364	228945	510129	261477	336420	289556	114952	389260	302491	339196	111947	1.36125e+06	893852	258927	200978	287747	367045	159044	286803	346137	645437	314828	213539	354748	347637	1.67994e+06	373638	293063	285899	170216	394821	165432	136721	115843	335885	358619	485629	439101	255572	355317	845329	499113	189168	2.13056e+06	664904	400834	383271	124095
2189	145.051	6.65594	29096	85942	91902	60078.5	64761.7	71978.2	39039.8	45048	47677.5	64480.3	72836.8	73190.6	27015.8	85731.8	25869.4	77015.7	51200.1	28874.2	71871.7	77878.5	58887.2	71335.7	74689.4	31018.9	55286.2	46226.2	33170.5	61684.7	68047.1	25506.1	157996	74522.7	57107	24324.3	64695	29055	60881.4	57047.9	60077.2	81665.4	30521.2	42791.9	25102.7	58514.1	41616.3	73912.6	54323.1
2192	139.032	16.9464	333114	777592	828311	410526	612747	438723	301871	226177	192512	806530	2.11639e+06	1558295	151290	1.59319e+06	136548	936613	185969	181746	1099613	1.59557e+06	953442	1.38493e+06	200467	219567	212556	194750	129488	294919	1463127	152757	185131	2.2582e+06	678065	218953	532942	111041	1.05906e+06	1.03883e+06	372398	1.70896e+06	117493	197733	114346	947077	176323	3187107	182719
2193	209.118	18.0784	222224	273926	197159	166422	200445	169261	189965	167398	229974	165136	212883	179460	157590	220947	159885	300758	180553	130499	273010	230078	202121	198861	137073	159128	180148	197832	113258	165672	244205	200728	71091.9	126097	183841	158495	156656	105914	208440	215571	248641	139150	158964	125763	137978	317713	157271	170061	204756
2195	197.045	18.0962	124320	278684	155463	190553	206024	172648	125368	112308	204979	174483	549512	322748	123553	193868	128014	275687	182338	133496	261191	278773	189714	186426	196072	149390	286178	116232	100142	156133	191634	170714	75435.8	153864	169552	247801	279724	149203	219305	251293	277637	215028	147426	102929	154150	203974	150364	183061	225140
2196	144.045	18.1132	117732	217959	133690	99436.4	183384	152169	97987.7	95416.4	162040	124212	225064	132920	92029.1	120379	90647.6	295325	92667.6	77576.6	229282	236856	114711	127906	94835	113478	94888.9	76033.6	55720	71748.6	134992	90417.6	49811.6	113511	94350.6	99874.8	102112	67208.8	89100.5	104376	142345	236086	70551.9	94724.3	72453.3	175465	112448	89617.9	149994
2197	172.04	1.10028	558177	609124	685003	582944	604106	564228	550657	452841	557064	648977	566264	657858	469395	493580	445210	480242	424036	363564	489678	653744	529539	685466	856278	723033	520212	294411	341119	468302	416964	345424	118372	306042	535844	364352	474047	398980	350159	351775	427744	216406	266014	323779	361875	416385	349383	394815	594876
2198	286.101	14.8417	0	0	0	0	0	0	0	0	0	0	0	0	0	0	0	0	0	0	0	0	0	0	0	0	0	0	0	0	0	0	0	0	0	0	0	0	0	0	0	0	0	0	0	0	0	0	0
2204	267.072	14.4669	0	0	2696.15	2499.87	2374.83	0	16568	15308.1	11465.9	7519.93	42588.9	4482.71	49064.6	40168.2	49721.8	2907	84283.2	81697.8	8565.86	4149.27	2844.37	5237.42	0	19981.1	2491.78	0	1914.59	0	0	0	5273.08	13430.4	0	47524.2	5015.62	42204.9	36408.9	54752.2	32121.9	5739.5	67882.7	74650.8	244912	2884.71	246342	11325.7	2443.11
2206	93.0343	5.63754	11630.7	16818.1	16177.6	19872.4	15500.4	15806.9	164841	137122	154416	18257.6	27165.6	23125.9	11992	22966.9	9850.71	11492.1	7766.95	5174.32	133441	111274	109193	20551.9	18260.5	8844.02	20787.4	11042.9	9676.17	15031	21754.1	8696.71	84603.7	107849	77076.2	39607.6	45586.9	36860.4	20262.1	23553.3	22638.5	14486.3	5602.31	4669.62	185657	101683	209592	16245.5	12947.9
2209	282.084	7.62326	685944	53070.5	41815.1	29577.2	35782.9	25695	807480	787865	833162	44316.9	54704.9	51059.4	689018	45815.8	965878	37189.6	504223	612175	61764	59735.3	61526.5	78997.8	38033.1	3.66004e+06	34140.6	3.93834e+06	6665076	24301.9	19332.9	116696	106066	12973	31553.4	989150	30037.8	1.13695e+06	20342.5	20307.1	17126.6	10934.9	41638.9	54709.9	3.85357e+06	90099.8	3.67944e+06	111534	43882.5
2215	144.045	19.3622	75546.5	182648	121330	138908	85913.4	121182	88289	76490.1	130135	85841	127646	134458	80117.8	220466	72222.7	166543	81934.7	56252.8	171163	111094	138424	240827	78673.3	123241	143891	67829	62191.6	93918.2	201489	63207.5	37806.7	82284.9	78636.7	112762	78356.7	55926.6	77026.6	146231	82066.2	100981	65618.6	72116.5	70188	194622	113336	87070.7	77741.2
2216	144.045	17.3431	107294	149668	144681	137098	188787	126926	127502	101164	100716	128532	280840	327820	86569.3	298242	123240	381321	99517.8	93838.9	142935	267611	213739	198857	112552	118055	99928.3	90042.5	72458.6	106212	113092	84346.6	77927.8	226667	112070	85043.4	145835	73513.1	140173	160697	153446	325144	72711.7	73479.2	69432.2	117425	117509	150276	97689.9
2222	316.081	1.93603	39100000	48600000	58500000	1.09225e+06	1.35919e+06	1.21408e+06	3.24111e+06	3.63049e+06	11600000	2.02782e+06	2270968	2.23826e+06	1.7819e+06	1.22396e+06	1.57631e+06	1.81832e+06	2.01307e+06	1.93187e+06	40600000	45000000	40100000	45600000	42000000	54800000	852436	687173	673423	1.85069e+06	937690	1.52323e+06	480660	509568	2.62377e+06	1.03593e+06	1.10842e+06	1.12668e+06	1.63963e+06	1.12745e+06	1.56217e+06	516792	1.46251e+06	1.29642e+06	2.06891e+06	1.65079e+06	1.88283e+06	758573	766351
2230	157.036	1.97855	18918.6	12702.2	11992.3	10901.8	23108.2	20114.4	46545.3	30196.7	45447.7	55111.5	51037	54673.3	45902.8	49916.7	47589	23606.6	31475	33192.8	8812.83	9141.59	8744.7	10957.8	21219	29025.6	23943.5	39257.5	37845.9	30382	27050.4	51239.9	16730	40953.6	39693.2	46882.5	52856.5	25988.6	30576.3	25882.7	28893.3	14369	30299.7	30245	23235.4	18109.7	23161.7	14158.7	20443.5
2231	167.035	18.0354	188685	282096	221354	218273	274245	227051	227239	232273	291294	82253.9	179485	156771	234810	294244	187581	408802	245634	229076	405027	289844	339827	412079	226272	184666	316612	268080	188758	233411	400153	241204	178387	243698	259313	152347	154011	105580	449578	454082	412531	349715	246561	250200	212420	371741	273172	269679	322539
2232	208.047	1.46545	0	0	0	0	0	0	0	0	0	20827.3	0	0	0	0	0	10012.5	0	0	0	0	0	0	0	0	0	0	0	0	0	0	0	0	10572.4	0	8835.79	0	0	0	0	0	0	0	0	0	0	0	0
2241	197.03	0.851148	414499	1.14885e+06	341336	760510	670650	769755	303341	296644	391261	439644	277797	271985	352388	393990	338236	485187	356493	271634	400581	335101	303326	583657	266798	366320	490586	367806	126502	470495	457111	361089	211758	183250	469052	242595	307194	179584	480671	416897	441172	278720	214204	336427	181533	391562	260977	200034	307691
2242	267.073	2.29609	332899	293447	318841	214100	224193	196327	292485	298773	289086	267127	293080	268465	200881	247454	196787	272202	257515	248485	299477	305068	295577	267679	267984	279008	4774.32	0	0	5465.14	0	0	0	0	8313.23	0	0	0	0	0	7537.88	11372.3	0	0	0	0	0	0	5716.55
2274	175.042	2.0737	102448	177549	151014	182762	141684	137931	93165.3	56767.9	33765.1	350821	67996.9	393514	0	48869.3	0	160798	100248	64730.6	143031	159865	149784	259459	229048	146273	204368	142669	94796.9	203988	193931	112363	17377.2	69336.6	40831.9	127398	196214	144780	34067.6	34555.5	28848.2	255875	76208.9	115600	77079.5	188393	141350	409927	323791
2275	303.072	1.15176	278893	147628	176205	225372	163030	179030	263131	240399	350776	230238	142709	126986	295834	132628	337324	259964	246321	238477	189056	155047	145101	123023	148644	298703	167820	255169	319122	199086	196108	330931	104718	201537	198902	280907	155215	288264	216835	176191	192562	298003	323721	260863	281008	179030	272722	154069	171411
2287	128.035	15.4919	148640	257667	221868	140422	158122	118531	212163	151795	134133	378192	423808	509711	978166	1799263	1.04188e+06	733642	608815	544925	616633	575552	673242	224549	115328	139901	185626	219012	206272	117782	316662	94684.5	54566	220685	167935	221878	303936	245496	1.0253e+06	1.54834e+06	1.08655e+06	420080	327976	463927	881772	838316	819563	149627	102964
2288	93.0343	1.7094	1659522	1.27712e+06	1.29539e+06	1.42909e+06	1.3863e+06	1.35691e+06	1.76362e+06	1.67162e+06	1.65256e+06	755351	856144	820063	1.63388e+06	1.40727e+06	1.59372e+06	996137	1.78317e+06	1.74666e+06	1.1555e+06	1206128	1.15268e+06	1.26903e+06	1.11898e+06	2.03952e+06	1.21926e+06	1.74162e+06	1.61385e+06	1.37107e+06	1.47063e+06	1650151	1.12269e+06	1.29587e+06	1.00888e+06	803162	736696	717182	1.12863e+06	1.22831e+06	1.11368e+06	938676	1.00533e+06	1056099	1.40759e+06	1.11429e+06	1.75793e+06	1.37219e+06	1.00943e+06
2290	281.054	1.99002	105183	82044.6	104357	83186.5	104494	85261	86541.8	74090.1	87514.6	113357	126247	120129	81127.6	93330.8	76387.9	101998	100325	73214.2	68959.2	86965	89456.2	105889	71228.5	79058.2	112445	89860.9	71971.8	103200	116420	69923.1	42765.5	123137	106947	91821.5	121983	63780.8	94718.1	84753.1	90923.5	128010	76860.5	71515.3	62533.6	105599	84932.4	112622	80485.3
2291	153.092	18.0816	68380.7	86291.9	74369.2	43172.2	73949.6	94986.1	49272.3	64376.7	89780.7	56834.1	172483	102854	67452.2	74638.1	73252.1	107276	94203	74371.3	80697.7	110225	66198.3	75488.4	77508.3	93245.3	95633.8	48430	73205.2	48884.8	91026.7	91438.1	35230.1	82022.8	61441.2	104670	67352	92506.2	111414	87242.1	116459	126838	80292.8	73218	100572	67191	90151.1	92956.5	108779
2297	267.073	5.50075	222510	0	0	0	0	0	220095	221202	198651	0	46696.7	44612.1	225512	38938.2	226600	0	214056	227802	16989.6	0	0	17183.8	21427	264418	19410.5	212812	229527	0	0	202608	43737.6	22533.6	0	229760	0	218589	11492.7	30210.4	17940	0	250585	219465	213113	0	231098	22079.6	14541
2312	227.045	2.94881	253256	36940	39982.3	39269.2	54459.6	45166.6	241780	251874	282043	46188.6	65304.6	48058.1	273013	20110.6	271679	19799.6	285923	293343	35584	52839.4	15052.1	67812.6	22733.5	298533	17902.4	254839	252425	37274.7	39231.4	251074	62034.4	54588.7	43183.2	235311	22654.2	206640	37934	52162.2	40072.5	25693.1	233581	217295	240569	52202.6	231289	86976.3	0
2318	299.105	1.45779	2.26498e+06	192126	607997	193131	177950	190094	2.70133e+06	2.30007e+06	2.45452e+06	271886	251248	319271	2.16451e+06	321292	1.3418e+06	1.06398e+06	3.03572e+06	2.33798e+06	561220	203730	347719	303219	341803	2.2676e+06	269592	2.51912e+06	2136140	297090	238514	2.16766e+06	261193	189979	199068	2.19657e+06	192696	1.65248e+06	259366	294373	205593	412299	2.44497e+06	2884448	2005880	199663	2.55036e+06	234738	430105
2320	302.066	2.74359	170705	229201	299462	64509.9	64423.6	56670.4	145069	127723	241905	222815	187542	227976	17868.3	78893	63673.9	543578	519176	510100	1.49122e+06	1.75759e+06	1540160	1.89772e+06	1.8554e+06	1.2911e+06	1.06758e+06	909895	1.58231e+06	53930.3	59099.7	39168.8	26547.2	121325	128128	130522	228881	107427	48907	59144.1	41851.7	75293.9	15353	31114.8	1.08094e+06	1.74057e+06	1.0951e+06	2422604	2.15757e+06
2334	267.073	2.69861	0	34101.8	7766.53	49314.6	11213.2	44620.6	0	9831.42	12073.8	53068.2	0	11513.3	12113.7	11090.7	0	24591.6	10803.7	12690.6	0	16139.5	7296.68	13912.8	61232.3	0	0	13895.1	0	0	0	0	0	0	0	12888.6	0	0	0	0	0	14976.5	12748.6	11251.9	9798.51	0	0	0	12928.9
2351	217.048	6.39843	21203.5	284479	300362	148081	198836	147950	33458.1	29660.1	27303.3	747743	852349	760461	34642.9	162813	36058.1	492243	28144.2	31312.9	179477	182981	222528	205720	154419	21638.7	299721	45514.6	32227.4	165107	166142	42419.5	20680.6	613134	420748	33716.9	699783	38871	184230	272994	253654	585312	37833.1	38826.2	47674.8	202070	42746.8	328619	146643
2353	318.078	1.88397	13000000	15700000	19000000	303513	398036	315509	1022833	1.15855e+06	3741592	661932	754629	677326	531417	344289	465250	555236	669015	613434	13000000	14200000	12800000	14800000	13600000	17400000	88270.7	158838	184368	10482.1	10309.5	6204.46	4334.8	10936.5	7065.79	0	13307.4	6026.74	11075.4	11473.6	10059.4	16356.6	0	0	253134	210887	280821	256162	228393
2354	153.868	14.3435	135126	153740	96957.4	32488.1	245409	493870	174454	184842	378750	273121	120446	368871	111492	313411	233590	113715	162578	101441	110360	38772	510869	152776	128557	82081	253187	191250	152115	29708.8	85561.6	80996	39675.8	95189.3	186537	251267	68892.1	169770	1.05227e+06	67701.8	108443	123809	95731.7	124451	218535	110625	125529	238039	19301.2
2357	167.02	0.891714	66175.1	19938.1	16837.2	0	0	20034.3	17620	18009.1	51697.2	46287	24791.5	26630.4	91774.8	59437.3	22660.3	14731.4	70547.4	80643.8	21539.5	20186.6	16262.7	0	55099.3	100497	32363.9	24521.8	18948.5	19957.3	33326.9	65721	29112.2	15312	20392	83201.6	13434.7	97726.5	45075.7	24096.4	46621.7	25453.3	19925.7	44709.5	57285.2	38313.8	23818.3	17142.8	29439
2370	287.053	5.3582	18625.4	86720.2	95267.4	104903	109355	93756.8	17872.4	8765.09	22500.4	89335.4	154310	163883	19487.1	180335	19006.4	129981	17906.5	23142.9	101561	129035	95375.2	136396	76002.6	24979.2	223196	19437.1	20211.7	207706	376754	16583.5	4200.79	436415	218409	17595.5	294069	15941.2	341210	433763	320679	521429	17061.3	18152.2	16685.7	305826	24494	456448	191584
2395	264.056	6.31361	0	0	0	0	0	0	0	0	0	0	0	0	0	0	0	0	0	0	0	0	6410.07	0	0	0	0	0	0	0	0	0	0	0	0	0	0	0	0	0	0	0	0	0	0	0	0	0	0
2412	340.126	1.88321	6458202	12400000	13800000	148687	208532	159348	435597	491626	1.82576e+06	314100	524844	366703	206277	217267	176258	286899	272295	215220	9358072	10200000	9326238	10900000	8553750	9663840	45684.2	64949.5	71114	6419.8	9420.23	0	0	0	0	0	0	0	0	0	0	0	0	0	84844.8	103426	104553	183453	132522
2420	529.27	3.40193	0	0	0	0	0	0	0	0	0	0	0	0	0	0	0	0	0	0	0	0	0	0	0	0	0	0	0	0	0	0	0	0	0	0	0	0	0	0	0	0	0	0	0	0	0	0	0
2423	147.045	0.937319	196109	14800000	14900000	35600.8	113395	173231	108189	402025	56965.2	11600000	16700000	12800000	56426.9	12600000	48846.8	11900000	30804.4	47706.9	7.1367e+06	7.67353e+06	155756	23000000	19400000	18600000	126221	104274	111247	45147.5	77899.6	112497	85366.5	84815.1	120974	53183.8	28659.6	40767.5	65311.6	59757.5	107297	27363.7	41320.5	13913.4	19229.8	36095.2	11747.6	404853	260242
2432	283.07	3.95139	93673.7	152615	160163	37577.9	32696	35621.3	97096.4	97187.8	93562.8	91838.2	109597	95672.7	120188	60631.8	104788	159046	93749.9	117290	144624	148515	145906	146804	145275	95934.1	35576.3	61995.5	67505.6	27793.9	38137.6	69098.7	22711.1	33213.9	37341.2	95493.9	32197.9	92510.7	32335	38616.9	30597.3	33061.2	104965	84765.4	78875.4	34658.4	67234.6	41293.5	30279.1
2468	200.034	4.16105	5352.08	0	0	17089.8	33745.5	39246.2	26985.1	23928.8	19990.8	0	21829.5	14345.3	23115.2	17824.8	31958.6	0	23781.4	15854	0	0	0	0	0	6660.96	33894.8	29860.6	20550.9	44910.4	51269.1	20464.3	20800	49074.6	67002.1	33270.3	64950.5	43068.7	56044.4	65295.1	56476.5	81130.5	36821.5	33283	25748.6	45550.9	36637.3	56147.5	34453.7
2469	186.038	13.7885	24566.5	34326.4	31444.4	32053.6	30192.9	24778.6	35431.4	23321.3	26409	47193.1	36022.2	27227.7	28850.7	31013.2	23324.7	20083.1	30092.7	19175	26795.7	31124	24823.7	18321.1	63293.4	18695.8	32555.1	37064.3	22675.8	45907.5	21343.1	20431.5	5560.08	16024.3	30334.4	29326.8	51903.9	27454.5	31954.3	36445.2	37132.1	22020.5	17343.5	21803.8	16068.6	28556.5	23038.4	22876.6	44302.7
2489	163.04	1.1526	115372	990000000	1000000000	31700000	33100000	30800000	136828	123217	100874	894000000	1190000000	970000000	111575	1090000000	121269	1090000000	123617	146882	870000000	1030000000	979000000	1110000000	910000000	158176	4.9074e+06	391338	360366	6466803	7.41089e+06	338256	91199.2	7198522	6.48224e+06	489090	6808271	457995	11700000	11800000	10800000	9190688	360027	294865	395318	6120517	394896	11500000	6702935
2490	279.039	2.28208	575322	583906	681205	917381	606758	679838	1.04584e+06	722647	432407	553243	467084	567430	755999	1.49533e+06	1092363	852126	1231963	1.14854e+06	5.02706e+06	5669702	5.12334e+06	3.142e+06	3.09252e+06	3.25677e+06	2.36478e+06	3.33026e+06	5173374	155628	216380	133668	57483.7	289427	261183	310903	466475	296703	554000	602061	451102	141738	59787	46074.7	6367913	6416278	6.77983e+06	3534558	3.68707e+06
2491	267.073	4.53188	251785	356059	307056	546704	565970	436051	75604.4	83692.4	193986	136701	374712	86660.1	1.77392e+06	1484398	1.6797e+06	267048	309200	262991	586850	578714	612586	1068953	351572	1.27783e+06	199217	373186	371862	49687.3	66801.9	53361	32529.3	63964.9	66360.2	39689	38191.3	39062.6	217485	201816	195214	10584.6	16523.5	20578.8	650528	543419	652051	847609	811598
2493	283.068	6.66113	3265.49	448000000	452000000	222000000	231000000	227000000	0	4182.07	0	412000000	399000000	371000000	0	325000000	0	342000000	0	0	399000000	447000000	390000000	441000000	1.4781e+06	3792.73	325837	0	2623.01	224453	204748	0	0	813787	997221	12152.5	1.33648e+06	3553.92	92818.8	92795.1	87642.6	24254.3	0	7807.37	0	905088	0	2688276	2.96067e+06
2494	243.062	2.25442	199840	296087	304678	347170	302990	302652	304869	216874	164888	240710	225370	233238	264381	413686	347218	256765	317374	352789	1.14652e+06	1.32245e+06	1.20686e+06	857081	835137	918016	565603	697294	1.34338e+06	199435	209101	125274	39422.8	237426	249529	165844	227918	146448	233875	212318	198209	200915	147592	132876	1.48432e+06	1.48815e+06	1445441	1.21389e+06	1.01679e+06
2495	266.089	6.15416	546672	1.0197e+06	1.12671e+06	144210	189479	133117	1.04462e+06	1.11532e+06	1.20607e+06	6541526	6639381	6449928	81105.8	89558.7	75249.1	94383	88254.1	77570.3	2.04668e+06	2427721	2.20314e+06	3962688	4.70225e+06	2.55219e+06	928211	334339	353524	84575.2	90530.5	34806.1	144036	2.38562e+06	2.50968e+06	2.32372e+06	6179741	2.13979e+06	60029.7	87209.6	64724.2	24173.8	47981	111695	511606	1.28641e+06	486259	3.29213e+06	3.24705e+06
2496	197.045	1.17158	66080.8	40400000	38800000	44500000	44400000	41000000	47978.4	47120.6	52944.2	40600000	61700000	51200000	61243.8	45700000	46273.7	46600000	77900	52092.9	38400000	45500000	39400000	47500000	39300000	47849.5	42100000	49674.2	49724.8	42100000	50800000	50323.9	38048.6	69200000	47200000	56456.6	49200000	62733.3	44300000	47000000	38300000	61400000	114374	57772.9	50399.4	46000000	110361	68400000	39200000
2497	119.05	1.15328	96110.5	124000000	132000000	4.29959e+06	4.07932e+06	4426242	37572.8	37874.4	30056.3	115000000	134000000	115000000	106188	127000000	73172.1	127000000	41565.8	46041.2	103000000	133000000	117000000	131000000	129000000	113495	959097	23583.4	18951.5	1.02278e+06	1.03478e+06	46345.8	0	932002	1.17384e+06	29336.2	933552	34954	1.59462e+06	1.34696e+06	1.38952e+06	914499	47577.3	6451.86	23577.5	794056	0	1.37455e+06	903681
2498	167.035	1.17247	324149	37800000	40800000	52300000	65400000	56200000	376692	671252	446940	2.1293e+06	2.44494e+06	1.91784e+06	482033	44100000	475618	48700000	248480	388112	36300000	41500000	33100000	41100000	33300000	489238	60600000	119312	303240	57800000	72600000	418407	224762	98100000	62800000	325553	13600000	335773	65400000	69900000	67800000	83700000	360103	278564	296529	74500000	494039	93200000	59000000
2499	137.035	3.95277	43343.8	120000000	123000000	1.12401e+06	1.43637e+06	1.39486e+06	51980.2	56669.6	55499.9	117000000	157000000	132000000	53844.9	129000000	68399.7	127000000	49769.5	51219.8	113000000	123000000	117000000	132000000	112000000	58848	968128	54760	45179.8	1.69474e+06	1.90831e+06	45908.9	21589	1522096	1.0995e+06	71193.4	1.50763e+06	54620.5	1.67652e+06	1.57007e+06	1.56879e+06	1.55627e+06	45842.9	43732.4	92603.5	1.14735e+06	108768	1.79527e+06	1.36728e+06
2500	110.025	2.75769	17036.1	97400000	98000000	107000000	107000000	102000000	14604	11021.8	19708.9	97200000	129000000	115000000	15881	116000000	36823.7	121000000	17694.4	17173.3	96700000	103000000	97500000	127000000	105000000	13203.7	94400000	14931.6	19343.4	102000000	112000000	52450.1	7553.61	127000000	86600000	45222.8	77600000	19549.2	101000000	104000000	95300000	137000000	19338.2	38353.5	14137.9	95500000	14001.3	146000000	97100000
2501	310.115	2.12956	19489.4	39948.4	37658	14318	22444.3	23281	114482	111282	114728	282266	419362	332380	24933.7	13912.9	24965.3	8881.73	7442.19	8695.28	64321	66311.7	95144.2	204791	156424	148651	40800.3	32689.4	26089.3	26409.6	41791.2	6731.64	30748.9	200257	129632	259722	313369	175155	16154.9	23643.8	17890.9	0	0	20099.1	16658.3	37244.7	25978.7	264516	135904
2502	281.036	2.27833	201808	191656	221021	270912	193587	229857	333337	237428	126981	182881	154545	175266	245308	463169	367583	269373	393206	392837	1.6213e+06	1.76371e+06	1.61459e+06	992833	940252	1002040	736976	998015	1.63289e+06	55725.7	83659.9	50276.7	17825.6	113855	85914	111774	166496	103636	188561	173592	137648	49645.8	21850.1	11411.7	2.0303e+06	2.1029e+06	2044284	1.12422e+06	1.13199e+06
2503	282.084	7.33977	7805.68	747449	839504	614304	504507	561100	7838.72	7357.94	0	1.19079e+06	1.05322e+06	915110	6791.32	681978	5181.99	332724	0	7243.54	1.95521e+06	2.3254e+06	2.00035e+06	2.62089e+06	3.3128e+06	6636.79	2.56158e+06	8907.54	6666.28	140597	126751	9010.22	0	336132	543314	9540.3	969945	6698.7	289177	296441	239628	54505.2	6625.91	8585.19	7805.21	3.27112e+06	8553.31	4288972	5.4e+06
2504	181.071	6.33654	0	48020.7	53577	16706.2	22353.9	16713.5	0	5967.28	10386.7	105623	96386.2	101523	3421.01	23366.7	4744.22	58467	0	0	18322.4	18720.8	21036.8	28937.9	19112.2	7511.32	49239.2	0	0	19999.5	17498.2	0	0	86109.2	57689.1	0	120318	0	17901.9	26585.3	26429.1	80323.2	0	0	0	27962.8	6353.22	35879.7	25802.4
2506	306.057	2.28493	42591.3	69139.7	74775.5	79868	57717.7	63783	68335.5	51122.5	30061.5	37781.2	81570.7	67011	65841.1	263850	99088.2	103428	64282.3	54904	524731	603088	575204	605743	377679	263570	166048	182091	284796	10038	35806.5	6432.32	6189.36	76270.7	27953	24216.9	45561.2	43066.6	105245	148097	91360.6	36221.6	0	5781.74	383588	605994	406645	1.16382e+06	446859
2508	302.066	6.15361	433600	1.06539e+06	1.21551e+06	177505	223346	153547	1.00078e+06	969259	1.03669e+06	6.95345e+06	8577816	7692942	63415.1	98431.1	84463.6	121675	108299	79849.5	2.41354e+06	2.68569e+06	2645987	4.49838e+06	4269156	2.16878e+06	942619	318615	320181	94531	117863	59757.7	219922	2.83026e+06	2.53053e+06	2.20265e+06	6259497	1.85825e+06	87978.2	112367	63713	41956.2	31447.7	102617	421225	1.41018e+06	498649	4.172e+06	3024325
2509	326.111	2.77595	0	0	0	0	0	0	0	13468	37754.8	10513.3	0	0	0	0	0	18438.1	88581.3	49050.1	155934	173883	159687	213425	186545	143427	81813.3	130722	263790	13041.1	17471.9	15068.2	9001.86	26035.8	0	23405.2	0	0	19898.1	21612	0	0	0	26212.5	113364	157718	141742	341464	186645
2511	303.05	4.47967	66842.7	72643.3	83382.1	1.80668e+06	142355	1.6394e+06	11642.7	26897.8	53359.7	77029.5	28199.7	108580	330075	937705	300487	112966	81183.6	44854.2	118776	158190	133379	300898	1.98669e+06	266860	360007	93736.9	88220.6	271244	19152.3	6801.53	3562.01	37495	330589	3370.85	210868	4642.15	149865	172918	58969.8	17975.7	5345.05	4183.72	143578	158089	148327	276839	293087
2512	219.045	6.37109	9151.29	104727	100309	65095.8	75877.9	45927.5	5509.35	8171.71	8034.87	229120	244986	264718	10457.5	64346.3	11054.1	153195	8429.6	7170.75	83069.5	52704	70858	71257	67352.8	0	95585.2	10653.9	6581.75	71283.1	79602.7	8851.51	5033.92	182595	114780	9035.19	232917	9021.42	53255.7	79743.2	80092.8	175251	8669.76	9287.21	9204.61	61084.6	8677.74	104033	61777.3
2513	304.062	2.74948	54655.3	79856.4	99067.2	26364.8	39221.2	27270.5	47814.3	47809.9	76539.2	50077.8	99380	103629	9345.3	15336.9	11085.8	78889.2	157335	154062	492703	576114	461085	623127	613339	407936	311934	304830	532268	0	88001.8	0	6067.98	19369.2	46910.8	43682.8	69268.5	38895.3	0	14239.1	0	93727.1	0	0	325841	544826	328009	687461	681912
2514	131.035	9.09837	1.06339e+06	1.51557e+06	1.47451e+06	1.60513e+06	1.59562e+06	1.40381e+06	1.12163e+06	1.42339e+06	1101354	1.5238e+06	1.5024e+06	1.60965e+06	1168031	1.45626e+06	1.06229e+06	1.65683e+06	1.17555e+06	964996	1.54922e+06	1517953	1.43731e+06	1347192	1.26714e+06	969840	1.53611e+06	1.12329e+06	1.00365e+06	1.29551e+06	1.72662e+06	952525	3.27446e+06	1.61319e+06	1.48043e+06	1.11382e+06	1.46602e+06	917639	1.49603e+06	1.41092e+06	1.50308e+06	1.4298e+06	951312	1.06525e+06	915563	1.42933e+06	1.09377e+06	1.54923e+06	1261051
2515	278.054	6.28157	124868	158817	199914	221462	185623	208059	820529	594484	537932	3484111	3.12333e+06	3.18027e+06	222132	433288	330641	126629	132840	112678	816995	911999	749005	1.136e+06	1.30577e+06	1.1398e+06	730192	718884	1.21349e+06	68902.3	64326	37350.5	228788	1084216	1.34418e+06	1565392	2.47214e+06	1.34385e+06	245221	218589	183115	30766.8	0	63619.5	641848	1144160	796316	1.60423e+06	1.76637e+06
2516	164.072	8.66295	120451	473858	521769	101392	118833	113272	72246.9	62529	78892.3	282748	333556	309047	117368	448208	138229	122540	45597.8	40485.2	261484	291656	299032	194877	151412	50116	287356	104629	94957.8	139795	162364	48219.7	49443.9	410152	402555	56368.8	187010	54924.4	1.25318e+06	1.2519e+06	1.2397e+06	174326	51518.2	56922.6	86522.3	310032	90901.1	515916	442413
2517	242.078	6.25684	0	9476.8	9220.04	9722.94	8326.85	12745.2	54732.9	35607.5	27630	161023	126261	120911	13712.3	18833.4	24569.5	7139.04	0	0	48860.3	41723.4	41278.7	51794.4	75562.9	53394.7	36407.7	37797.5	62083.9	0	9113.73	0	0	50754.3	63763	90254	120462	71238.4	14665.7	14945.4	13912.7	7464.81	0	0	36151.2	55817	18244.1	68230	118147
2518	89.0241	15.677	5853293	5.79011e+06	6747130	5755844	6063361	6961532	6740988	5830013	7.13973e+06	5742956	6.73508e+06	7.76918e+06	5.19515e+06	10100000	5.81488e+06	6885842	11300000	5266536	6.19838e+06	5107227	4.91831e+06	11200000	8191845	5.21612e+06	6757821	5481780	5.4909e+06	8406118	6178466	8829957	8159859	10200000	11900000	4.96432e+06	7393405	4.94472e+06	5684714	9177524	6027629	20200000	4.56998e+06	5465651	4.85107e+06	6.53168e+06	6229633	10700000	5.54681e+06
2520	401.129	13.6777	44117.5	72832.5	68531.5	67973.1	61006.9	47746.3	20931.2	25614.4	16336.9	14958.7	25228.1	17838.2	825660	1.15368e+06	1.09935e+06	240508	382441	385583	447077	519362	441815	37303.5	74525.1	42098.6	28322.5	20707	28084.3	69340.8	70013	43730.3	0	17293.7	7201.56	2973.17	46650.7	41126.3	1.56979e+06	1996672	1.42793e+06	300115	340951	424267	1.38186e+06	1.25501e+06	1225901	82122.6	113251
2521	318.061	7.33954	16901.1	640515	715678	516550	470612	445203	19304.7	17463.6	14385.5	1.00378e+06	1.09033e+06	982874	15286.5	653804	12523.8	296977	9586.55	12935	1.84804e+06	2.10713e+06	1.97969e+06	2642689	2.55797e+06	18671	2.09542e+06	24457.1	22361.1	129005	135996	26273.2	5719.73	344276	443796	32055	858653	25182.9	282499	269992	244302	50001.2	21033	35967.8	22683.5	2.95035e+06	25244.8	4.22201e+06	4.32152e+06
2522	89.0241	11.7187	4315417	5.00809e+06	4461442	4.65076e+06	4398046	4.45816e+06	4.50399e+06	5.6053e+06	4.6844e+06	4.6364e+06	5434265	5.30478e+06	4038251	4.69563e+06	3.93669e+06	4.85938e+06	4379285	4.95271e+06	4723629	4.33801e+06	4.57745e+06	4738116	4.88061e+06	5.18402e+06	4.73516e+06	4611495	4616381	4.55081e+06	4.5091e+06	4.15972e+06	7.71554e+06	4682228	4.415e+06	3.6445e+06	4480697	4.08954e+06	4.79932e+06	4556171	5.36934e+06	5161474	4.12477e+06	4.97921e+06	4219101	4.29964e+06	4489128	5135123	4854007
2524	89.0241	13.4138	5.78685e+06	7640384	6134115	6435172	7.91856e+06	9238752	7.80569e+06	6.96079e+06	8084549	6.9031e+06	9309601	6462504	5.88986e+06	6312687	5546954	7200022	6.79394e+06	5905032	6045301	6.12274e+06	6.91557e+06	11300000	6189638	5978101	6.5479e+06	7.40746e+06	5876362	6.73623e+06	6689626	6941399	9361336	7022927	6551774	5.68692e+06	5959170	5.7751e+06	17900000	6938473	6.72423e+06	6491999	6.41005e+06	7466394	6.86272e+06	7087531	6.98951e+06	6.65905e+06	7.67428e+06
2525	288.066	2.11717	22205.8	88087.1	103021	129534	144184	101584	118373	107570	127625	324770	392641	420419	0	100125	0	175036	6963.3	0	91617.2	119805	88961.6	130092	121996	131921	52493.5	10038.1	7867.94	205516	355785	4881.14	40606.3	371436	140618	232598	419544	156527	104356	139825	82345.2	407531	0	8212	19541.9	146495	12027.8	227597	109230
2526	256.059	6.04586	117000000	84800000	84500000	80900000	81500000	80900000	127000000	121000000	124000000	85400000	97000000	96700000	99866.8	46859	96803.3	83400000	113000000	107000000	73100000	83300000	80900000	87600000	82100000	136000000	84600000	141000000	131000000	85000000	83400000	117000000	42200000	96200000	86100000	142000000	83200000	127000000	54467.5	48544.2	63917.2	90400000	127000000	129000000	128000000	81600000	145000000	94000000	74200000
2527	266.09	2.75503	33857.2	18605.3	15981.7	19757.4	15977.2	17411.8	30987.6	28988.8	27962.7	24929	25241.8	18249.3	27780.9	21199.6	33467.1	21444.8	36523.3	33954.2	91845.5	104824	91298.9	128298	91366.4	70748.4	56954.1	49716.9	98889	16998.6	20833.4	31358.3	10739.3	0	23483	22330.8	15860.5	22050.3	21063.6	22035.9	12713.7	18155	30801.8	30834.4	61071.7	112186	93347.6	179810	118758
2528	330.069	4.3435	7695.05	57711.8	47297.8	33372.7	33714.3	40144.2	11108.6	7750.14	7009.41	34406.6	62240.4	50556	23030.8	87853	40128.9	41259.9	4991.17	9652.35	47211	52210.8	43797.3	65671.6	184682	9641.42	48215.6	13932.8	7938.27	17786.6	18797.9	7317.02	3577.34	14343.9	14130.7	10657	16079.4	8748.1	19154.4	15582.7	17741.9	17220.2	9041.51	14067.6	26199.2	42197.9	17815.1	77476.5	51142.8
2529	89.0241	13.2266	7032362	6092857	6134115	6545551	7.91856e+06	7119881	6650688	6.53179e+06	8084549	6.36767e+06	7210136	6.33817e+06	6.14205e+06	5986666	5.7249e+06	6626113	6056272	6.03423e+06	6190699	5.98564e+06	6.00977e+06	6.09709e+06	6.48764e+06	6.67349e+06	6.69775e+06	6201289	6082028	6700429	6689626	5665126	9375599	6.65785e+06	6171882	5.68808e+06	6191660	6.26492e+06	6075108	6938473	6067154	6.29562e+06	5.75641e+06	6.48364e+06	5.99099e+06	6007310	9442746	7.17195e+06	7.34209e+06
2530	329.085	2.73417	15974	14733	21003.8	14499	17847.3	12265.8	9250.01	0	14915.5	10319.3	0	15303.6	15043.7	19038.5	14549.5	39974	39492.4	21189.5	85981	105262	105862	125532	69467.6	53708.5	54618.2	43257.4	70036.8	11062.1	0	11075.6	6709.45	12494	11390.2	0	9838.61	0	0	0	12017.8	0	0	0	41213	102829	50654.4	250417	100530
2531	89.0241	16.2668	6.3889e+06	6570121	7880265	5684748	5730924	5.68048e+06	5503104	6.11995e+06	6.4935e+06	5.31325e+06	6154339	7056446	5.58766e+06	6906973	4789328	6.27969e+06	5895115	6037508	5802334	9501170	11100000	5.99776e+06	7075831	5838020	5972125	5.77249e+06	4979138	5.80864e+06	7.49793e+06	6796431	7034209	7.31239e+06	5458162	8.0523e+06	5.31854e+06	4.78235e+06	6322702	6.07367e+06	7.52447e+06	9184459	6555020	5.36374e+06	5719562	7952423	5910357	9013835	5.5408e+06
2532	124.007	10.497	0	23200000	20200000	18300000	20000000	18100000	0	0	0	18300000	25000000	22200000	0	22200000	0	22000000	1805.17	0	18000000	20300000	19600000	20900000	16200000	0	18100000	1754.85	1810.93	17100000	21700000	1477.64	0	24900000	18100000	1399.85	18500000	2156.59	18200000	19700000	17900000	24100000	0	0	0	19300000	0	23800000	14500000
2533	601.153	7.38459	15209.3	5763.07	7721.12	7310.02	7356.9	8059.37	8493.91	14758.5	17781.5	8591.37	0	7707.31	9992.77	5962.52	7298.1	7520.17	16170.4	8904.95	15139.9	15823	5690.83	14832.4	21405.6	16296.4	17224.6	7768.53	17345.5	7908.18	8585.16	13999	4414.03	6994.32	14170.4	15827.1	7097	9469.94	5787.44	5854.33	9898.62	0	23268.7	12339.9	13590.9	24945.9	8782	31699	33907.1
2534	341.108	11.9582	0	43171.3	47673.2	24370.7	54935.3	56908.9	0	0	0	201104	152434	124727	0	18247.5	0	13022.1	0	2453.32	20900.2	32847.9	26200.7	109231	155908	0	63058.6	0	0	25401.7	21558.6	1954.86	0	16727.4	24487.9	0	178549	0	28228.2	19907.2	21379.5	13060.8	0	2248.32	0	21685.8	0	55579.6	85186.5
2535	130.087	8.91425	56541.4	144296	161400	33502.5	43544	39731.6	23935.1	22538	22016.4	73747.3	66212.3	52667.2	51764.6	131010	56438.4	36260.4	27095.6	17817.8	113543	115944	96342.8	38135.4	51175.7	20455.4	113296	44743.3	44246.8	25166.9	26480.1	10111.8	5278.98	31679.3	44922	19990.7	49844.2	18531.7	99268.4	100036	81406.3	33853.9	13881.1	17719.7	26065.2	78445.1	30665.9	63802.1	50130.9
2536	345.081	7.37063	24412.2	31603.5	32646.9	28870.3	28679.1	28492.4	23783.2	25408.6	24828.7	40500	48081.2	36955.7	25288.3	35965.2	26356.4	20826	23755.5	28406.4	68853.5	86330.2	75849.8	81963.4	75350.6	25261.7	60932.2	22587	25207.5	26077.9	24061.8	23043.8	5074.22	26264.4	23406.4	25222.1	31599.5	25800.5	19993.4	23827.8	25298.4	9030.97	24591	24566	32656.7	84654.4	22261.7	209245	173398
2537	329.085	6.13669	0	23635.6	26770.3	10881.9	0	0	0	0	0	122332	214955	170274	7820.33	7041.24	7510.3	8593.33	0	11765.1	54995.6	58793.9	71443.2	97312.1	68632.7	16254.6	11147.7	0	0	11776.7	6961.36	8405.86	0	82219.2	47067.6	17056.7	108586	0	4991.88	7074.82	5534.06	10245.7	0	0	0	29494.9	0	130989	61183.6
2538	304.063	6.14966	131892	375324	420863	102377	99783.4	93193	311404	350956	377385	2.21617e+06	2.78398e+06	2475971	39318.2	64910.8	45725.1	71327.9	42045.6	25908.7	739858	941489	825629	1.4494e+06	1.34455e+06	749492	336155	101538	136177	44456.3	51242.3	18086.2	84367.9	940419	863204	686517	2.06413e+06	672363	38268.4	48519.3	42744.9	46173.2	15469.4	27014.8	147396	490570	179750	1291403	986646
2539	179.035	1.7524	29154.5	431028	504100	371410	381903	386331	28270.6	35378.6	41373	547684	380777	431998	32566.4	412432	37031.1	346882	30728.4	32528.8	357202	463307	375923	476004	582284	28357.6	415492	24703	35995.5	346910	322658	25909.4	16659.6	301249	407284	25091.7	402059	31376.6	369587	355100	348072	287299	32226.3	42407.2	28653.2	365842	33178.1	339627	419015
2540	215.033	6.80388	5938.37	66750	60048.2	38493.1	108673	44787.5	17394.5	20587.8	22023.9	44170.3	38077.4	42131.1	11002.6	27079.6	11840.8	114520	6535.96	11056.1	74791.2	85436.3	68657	28709.6	61035.9	5418.77	68570.8	10462.3	42072.6	53418.3	46008.1	9478.99	7652.25	44457	48912	13057.8	86362.3	15595.6	48175.6	54825.8	45658	107223	13521.4	12925.5	22378.6	114501	28493.5	50612.2	79760.2
2542	305.047	4.51826	15479.6	19547	455196	579881	334484	569704	16912.7	17953.1	11240.8	510098	154587	135851	119730	412404	123426	34281.5	32033	12222	49115.8	414455	303227	345765	675047	78636.8	138626	51310.1	34228.9	101613	51910.4	0	0	17032.4	112333	17248.6	60289.9	12896.4	42169.6	57087.9	91223.9	60083.1	10112.4	0	47631	70740.6	63666.5	90188.6	96250.9
2543	567.143	6.62493	0	12800000	14200000	1.84949e+06	2.06154e+06	1731820	0	0	0	8971659	10200000	8.1617e+06	0	5455849	0	6725785	0	0	10800000	13200000	10800000	13100000	8515546	0	0	0	0	0	0	0	0	0	0	0	3671.64	0	0	0	0	0	0	0	0	0	0	0	0
2544	333.096	2.24104	20637	43539	41495.9	17831.9	29068.6	20750	15796.8	10388.2	13270.8	26544.1	10704.5	15004.8	9447.51	11212.2	6755.96	5033.98	10133.3	11622.7	35481.8	34891.3	31568.4	27943.6	51129.3	30523.5	39715.7	23235	25349.1	36189.9	10292.4	21908.9	0	7268.35	15913.1	26353.1	30162.9	13158	6453.64	0	6786.4	9322.36	20725.8	26734.5	19982.1	35644.7	25809.8	47748.6	59718.4
2545	199.038	2.1465	9632981	25700000	24200000	24000000	23900000	21100000	12700000	11700000	14200000	18400000	28900000	26800000	148021	255747	128170	22200000	9243426	6981752	23900000	26000000	25800000	3.54717e+06	2.03044e+06	2499530	23100000	2.66343e+06	1.9035e+06	20900000	31000000	10300000	7.23881e+06	36900000	24600000	13100000	24800000	1.68539e+06	229685	284955	211622	38000000	11400000	11900000	9342276	24900000	13200000	6.25625e+06	3.07907e+06
2546	136.016	0.842803	7.43385e+06	3.6221e+06	6.05415e+06	2498500	2.89955e+06	3.50438e+06	647159	589601	540742	85981.6	29039.2	41980.9	4.55653e+06	3.08553e+06	6.26785e+06	310703	182749	240166	2.54754e+06	2.60055e+06	2.28217e+06	3.20763e+06	3.43667e+06	5586776	4238640	3.45544e+06	3924204	2995991	3.2374e+06	3.58077e+06	8881.23	32371.1	76462.6	59243	52990.4	87784.3	2.69136e+06	2460045	2499040	320702	335932	329817	2.09687e+06	1.57608e+06	1611978	2.7669e+06	2564337
2547	535.154	4.3324	0	0	0	0	0	0	0	0	0	0	9661.78	0	0	0	0	0	0	0	0	0	0	0	0	0	0	0	0	0	0	0	0	0	0	0	0	0	0	0	0	0	0	0	0	0	0	0	0
2553	280.052	6.26684	47112.9	64925.8	77795.6	81765.8	60675.3	70529.9	266190	191452	177923	1.14186e+06	1.0183e+06	1.0663e+06	65064.2	133974	116387	44728.6	50747.5	45485.6	273646	303062	232387	359775	460707	352771	257041	205753	375524	14536.8	28560.4	0	18234.8	331282	441007	561545	824101	449375	91596	70970	57428.9	10700.9	0	15971.6	197982	370150	259408	492032	623739
2554	340.126	10.8327	120142	12700000	13700000	11700000	12000000	11700000	111750	117559	107238	10200000	8853841	9110602	114258	12900000	119028	14500000	129479	116593	11500000	14400000	10600000	13800000	14000000	132531	252778	7934.15	4636.48	263584	298904	6625.88	3123.46	97124.2	220843	4548.09	152664	5191.02	116535	112365	106315	188787	7298.94	6255.2	7587.96	290494	8967.71	160994	285559
2555	250.094	2.07657	0	9404.06	8259.7	4367.98	4886.02	0	22642.5	23064.7	23220.4	49973.8	62531.6	51011.3	0	6181.14	5077.28	8605.75	0	0	0	10128.6	12561.7	33018.8	30545.3	43073.6	0	0	0	0	8448.38	0	4931.32	44305.6	28936.9	58676.3	51740.9	43547.9	8786.85	9605.22	0	29671.4	0	5630.72	5864.48	0	6657.37	36780	23301.2
2557	233.972	2.54176	0	0	0	0	0	0	26509.2	14068.6	16820	61033.8	123730	102918	0	0	12887.1	0	0	10922.8	0	0	0	0	0	0	0	0	0	0	0	0	11666.6	85263.1	45952.8	14079.7	40183.5	20221	0	0	0	0	0	0	0	0	0	0	0
2558	320.058	7.33099	5484.49	209359	239120	183012	159406	155192	0	0	0	371985	329391	303325	0	186020	0	109194	0	0	640225	670354	621615	888410	805069	0	653943	5784.02	0	38564.6	43119.6	5946.85	0	124811	149438	14586.5	326833	0	99186.3	90739.6	63881.7	22247.8	7290.65	0	6045.17	906151	7892.77	1.42141e+06	1.36911e+06
2559	131.035	17.162	2.54165e+06	2.39957e+06	3.11544e+06	2306991	2.34741e+06	2.66075e+06	3140240	3.16989e+06	2.78762e+06	1.9209e+06	4.6709e+06	5659745	2.15306e+06	3.28978e+06	2.2326e+06	9482912	2.22216e+06	2.35597e+06	2201273	3.18612e+06	3.03853e+06	3.93755e+06	2.40262e+06	2.51536e+06	2.29566e+06	2.50208e+06	2.10754e+06	2.80777e+06	3299014	2.5435e+06	3.68219e+06	12900000	1.96882e+06	2.74953e+06	4608253	2.3754e+06	2.79043e+06	2.93326e+06	2.0538e+06	5.88313e+06	2180525	2425098	2.39322e+06	2.74307e+06	2.60419e+06	4.79014e+06	2019541
2561	148.063	10.8344	239043	12600000	13900000	12900000	12700000	13600000	255700	236772	242873	10900000	7.85115e+06	8.20851e+06	232045	11800000	272759	12900000	234865	222098	10800000	14300000	10400000	13000000	17200000	236972	581479	192514	140086	553515	555241	142356	146050	275069	502405	137171	429055	131484	366531	379086	356704	362308	140866	175938	133703	545189	192203	330571	573926
2562	188.056	13.8848	7494.71	116000000	110000000	110000000	110000000	107000000	7643.9	4399.11	7959.51	106000000	120000000	112000000	9236.55	115000000	10679.4	112000000	9591.96	8234.05	104000000	109000000	103000000	114000000	87100000	8875.03	110000000	9948.55	6668.14	103000000	118000000	9035.76	3679.52	112000000	98900000	7088.43	107000000	14595.4	112000000	118000000	98600000	126000000	8606.96	8857.03	11669	106000000	4718.01	114000000	87000000
2563	343.101	1.91454	1.04356e+06	1939547	1947857	49631.1	65282.8	38567	130129	131168	395937	66092.8	191416	123105	56474	71324.3	54429.7	123895	77200.8	64700.4	1.74354e+06	1.84439e+06	1834257	2.39623e+06	1.20261e+06	1.19976e+06	11978.3	19955.6	28000.2	11006.2	16167.4	7594.47	7334.65	12236.7	8491.82	8246.74	13386.5	6756.03	9639.12	8256.32	9520.45	12479.3	11256.5	0	26523.4	39669.8	28332.7	94451.8	29445.3
2564	571.131	4.42795	0	7966	0	13281.6	9405.3	7447.52	0	0	0	10859.1	24967.6	15267.3	0	18816.4	0	0	0	0	9799.42	14584.7	18164.7	16188.6	24920.9	0	0	0	0	0	0	0	0	16316	0	0	0	0	0	0	0	0	0	0	0	0	0	0	0
2566	174.04	12.9117	3198.41	36100000	46300000	37500000	39400000	34100000	0	2964.59	3170.88	46400000	54100000	51300000	2764.66	53100000	2675.84	47100000	2707.36	2631.59	38700000	41600000	46500000	47900000	25300000	0	31900000	3536.29	2847.1	25100000	49900000	2070.24	0	52700000	35300000	2418.66	38600000	2664.41	51800000	49400000	38900000	54300000	2586.76	3357.01	2384.93	40600000	2761	51400000	22500000
2567	375.104	2.27077	7995.52	19228.3	5368.76	16081.2	5946.35	7382.83	9019.65	8690.92	7626.08	12413.6	21152.6	8906.29	17851	25778.2	8168.42	11916	8110.42	7804.46	7456.03	16366.6	11340.8	19684.9	13720.6	26096.1	9231.92	24886.5	20568.2	8141.47	9220.21	6827.9	0	20154	12697.7	9861.08	8771.6	7254.79	17812.5	20719.9	17850.5	19771.2	6210.95	0	22209.5	9860.78	27029.9	24193.6	17326.1
2568	258.058	5.99775	0	0	0	0	0	0	0	0	0	0	0	27000000	0	7059.76	0	29900000	0	0	0	0	0	36500000	415167	0	0	0	0	429787	0	0	10100000	0	0	0	0	0	31930.7	6490.26	6637.18	20500000	0	0	0	0	0	0	386159
2571	569.162	6.13943	0	0	0	0	0	0	0	0	0	11759.8	15793.3	23588.9	0	0	0	0	0	0	6094.87	0	0	0	0	0	0	0	0	0	0	0	0	0	0	0	10366	0	0	0	0	0	0	0	0	0	0	0	0
2573	401.13	11.9399	0	12402.7	17089.3	9159.52	21249	17755.8	0	0	2863.77	62542.1	63309.7	55005.7	0	3483.62	0	11458.2	3449.54	0	14152.7	13726.6	9991.08	43881.5	38568.1	0	21171.1	0	3419.51	8927.7	5481.57	0	0	6350.95	9021.92	0	56052.9	3757.42	12234.4	8864.17	4543.74	6453.68	0	0	3067.71	10863.6	2537.71	26958.2	20116.9
2575	280.105	10.8552	81726.2	8538902	9434242	8010881	8172392	8347395	76813.3	64530.5	77864.6	7.04555e+06	5671902	5.90244e+06	73734.9	8422116	70089.1	9289803	70388.8	85537.9	7.60843e+06	9425642	7140409	9229499	9884726	94838.2	175645	5216.57	4834.72	204873	198106	4085.05	0	62708.7	141919	3524.15	108667	3218.99	77700.6	73231	83385.4	114368	3024.85	4690.24	4074.14	200151	4851.54	115270	194906
2576	341.108	13.5691	9255.13	19864.1	19939.7	16163.6	15322.2	13187.4	9668.74	9610.12	4319	6847.29	6975.09	3405.32	11721.9	265575	9412.96	67499.8	8993.39	11178.2	97716.1	132967	99408.2	9965.8	22524.3	11264.7	4589.81	8241.4	11888.7	24667.9	20808.9	9046.79	4968	5971.81	3779.8	10251.8	14881.1	11030.3	376226	431555	328686	65040.8	11470.6	12070.1	8544.16	277074	9988.14	21681.6	32011.8
2577	366.014	2.73148	0	0	12724.7	0	0	0	0	0	0	0	0	0	0	0	0	0	14125.4	0	21829.9	21346	24594.3	21599.1	23171.8	19957.6	12748	17070.6	48040.6	0	0	0	0	0	0	0	0	0	0	0	0	0	0	0	20411.2	25519	21023.5	50746.7	34136.5
2578	352.944	9.84609	2.91289e+06	32100000	31700000	32300000	32400000	32200000	5454013	307695	351881	32200000	33100000	31300000	4.65084e+06	30400000	5.76357e+06	32900000	3.67396e+06	0	33200000	32100000	32000000	31800000	33700000	4740112	32600000	4.55055e+06	4271901	30500000	31000000	3.54785e+06	0	33100000	32500000	1.35551e+06	33500000	4.39576e+06	34700000	32600000	32300000	31000000	5094171	0	4.94585e+06	33000000	3.92016e+06	32100000	31300000
2579	353.16	0.853852	340010	724688	865854	931824	931233	755502	371531	417594	457739	941739	1.53741e+06	1.25656e+06	395429	926303	357521	1.13633e+06	396398	415941	903999	795044	814631	908069	821374	402569	790478	356228	434816	681875	949736	353727	287127	1.48411e+06	799833	536920	852586	483206	1.01655e+06	881608	735161	1.45482e+06	376678	520593	321614	844462	506333	1.12581e+06	639724
2580	350.019	2.142	0	0	0	0	4288.66	0	10247.8	7699.64	8803.79	12593.3	20884.5	15145.6	7655.4	0	8026	0	0	0	0	0	0	18627.7	8250.33	18088.5	0	0	0	0	0	0	4807.02	10279.9	7492.02	22855.6	9332.04	16827.5	0	6602.05	0	0	0	0	0	0	0	16030	15871.1
2581	173.045	11.661	16682.1	4244706	4786931	21207.9	22678.4	18519.5	18978.8	17489.9	17306.4	4.15354e+06	6.21329e+06	5065181	20926.2	4963799	19897.3	4827698	16307.5	14673.9	4371418	4.7823e+06	4.70858e+06	4789917	3.69393e+06	18041.7	17099.3	15376.7	16199.7	20821.7	45892.2	14870.7	9505.42	16124.1	17474.4	13408.6	25586.9	17884.2	39519.1	48152.8	37039.6	37535.8	17901.3	18708.4	15926.1	32314.6	20862.9	26819.8	24669.4
2583	533.185	6.14335	0	0	0	0	0	0	0	0	0	0	0	0	0	0	0	0	0	0	0	0	0	0	0	0	0	0	0	0	0	0	0	0	0	0	0	0	0	0	0	0	0	0	0	0	0	0	0
2584	431.14	13.6793	12897.5	15948.7	7502.11	22371.4	13658.6	20937.5	13020.4	13156.4	4882.61	0	0	0	287334	224606	411662	66425.7	130866	132565	100221	115003	113568	8973.56	23763.1	16658.6	3411.92	5374.96	13752.8	31265.9	15299.7	19572.4	3186.73	0	0	10506.6	7724.49	17082.8	345154	348986	321555	71506.7	137515	154121	548482	268861	403264	19670.8	31414.2
2589	144.078	13.5368	3906.6	9417.4	10605.8	20501.6	16860.6	16245	16154.7	18761	19219.2	37681.5	38199.3	39540.5	45067	70698.6	39164	24114.9	15924	18283.1	21249.3	20996.3	22517.2	50427.8	39841.7	25935.1	10657.8	7883.79	3117.27	0	0	0	4117.83	28838.3	21898.8	26106.2	32325.2	16984.7	67577	81422	58381.3	38976	15666.8	18070.4	11165.3	22862.7	16272.2	43459.8	31434.2
2591	370.136	10.8146	67328.8	3.09612e+06	3.20428e+06	2.96537e+06	2.92203e+06	3.01471e+06	57690.5	30463.5	78808.4	2.64773e+06	2.3414e+06	2.28595e+06	77613.1	3.0524e+06	66477.4	3137775	57749.9	73981.8	2.68946e+06	3.23434e+06	2.56452e+06	3.04997e+06	3.41891e+06	107856	121370	0	0	129315	115342	0	0	56593.3	90908.5	0	55331.4	0	48657.2	42379	52405.8	81227.2	0	0	0	111367	0	83945.5	129906
2593	145.062	13.8904	20979.9	14050.1	20500.7	15675.5	23240.6	22928.6	24086	23671.7	19804.6	27059.4	22098.9	20447.9	19439.9	20306	20077.7	73284	50914.4	57300	59849.3	65412.1	50248.1	17462.6	13926.2	20715.3	57954.4	61671.6	48141.1	15406.2	27027.9	19563.3	23422.4	69610.3	55970.4	132923	177443	140739	58568.6	57740.8	52230.2	455464	337480	418593	325920	357609	366281	27347.3	20698
2595	503.161	15.0218	0	0	0	0	3213.1	3082.68	6558.16	6972.07	7452.63	10635.2	12902.1	8390.89	0	0	2690.95	0	3508.78	3461.97	2821.63	0	0	13816.4	17193.7	13958	0	0	0	0	0	0	0	4441.82	0	12626.5	8906.97	12469	2534.69	0	0	7096.5	2190	7239.95	2967.7	2815.29	4075.41	0	17959.4
2597	131.035	13.2724	1185456	1.52093e+06	1.13148e+06	1.25847e+06	1.52744e+06	1.90132e+06	1.3134e+06	1.13136e+06	1.76843e+06	1.48223e+06	1.53744e+06	1339242	905363	1.2376e+06	857486	1.65214e+06	1.02226e+06	912292	1.82385e+06	1.16589e+06	1.32948e+06	1.34169e+06	1.10716e+06	1025124	1.19233e+06	1.3019e+06	914356	1.11641e+06	1.41272e+06	883900	2436139	1347047	1.14993e+06	861635	1.26639e+06	877457	3.49139e+06	2.07305e+06	1.12194e+06	1500603	841083	1.02078e+06	900791	1088567	1.94108e+06	1.69757e+06	1.2005e+06
2601	130.087	9.14274	56541.4	78791.2	72960.3	24089	22744.6	21203.8	23935.1	22538	22016.4	45328.6	28942.9	28870.3	51764.6	61920.8	56438.4	18781.8	27095.6	18687.2	59689.1	49656.6	43060	23177.6	35253	20455.4	63217.1	38871.7	44246.8	18097.6	25552.8	10111.8	11453.6	6867.43	31116.4	19990.7	45491.9	18531.7	77735.8	56809.8	76330.5	5940.46	13881.1	17056.7	26065.2	40213.8	30665.9	23706.6	38415.2
2604	158.989	9.82362	2.13087e+06	13200000	13100000	12700000	12800000	12400000	4.1306e+06	2.75944e+06	3.69823e+06	12800000	16900000	15600000	2.55668e+06	14500000	2.8992e+06	15400000	3.6224e+06	3.05767e+06	14400000	14200000	13900000	15000000	13000000	3.61794e+06	12800000	3.71739e+06	3.30269e+06	12000000	14400000	766166	18900000	16900000	12400000	428935	13400000	2.19938e+06	14300000	15100000	13000000	16100000	2105092	2.62679e+06	2.30786e+06	13500000	3.98905e+06	16200000	11900000
2605	148.044	9.89807	25823.3	0	0	0	0	0	10686.9	8349.8	9445.1	0	0	0	13358.4	0	11123.9	0	20615	20506.6	0	0	0	0	0	8034.97	0	13743.8	15254	0	0	7271.23	3444.79	0	0	8044.46	0	7457.52	0	0	0	0	10274.5	10818.1	25657	0	22973.4	14957.1	0
2606	130.051	12.6862	5.76373e+06	8495682	8491225	8916469	8.35532e+06	8.31563e+06	6.99956e+06	6479272	6251171	8575716	9247495	8529855	5.64254e+06	7961608	5854407	8.14819e+06	5.99192e+06	5729748	7.22979e+06	7.35196e+06	7614733	8141352	1.1381e+06	6689550	5936034	4.42475e+06	4057236	6.10627e+06	5986717	3.6867e+06	2.23489e+06	5.41877e+06	6000246	3.82672e+06	5455294	3.85065e+06	4.60452e+06	4.96024e+06	4937595	5669987	3.88025e+06	4.1727e+06	3.87095e+06	4899306	4385067	5622120	942623
2607	151.026	6.72623	48198	10500000	10400000	5131051	5388750	5317337	64441.3	58419.8	62495.2	9468249	9282279	8772354	53746.8	7.34737e+06	62134.5	7.65004e+06	111791	71824.3	9065909	10400000	9091498	9990878	10500000	49622.9	45442.7	61068	45669.5	53993.9	43618.4	38025.3	14837.5	26190.8	61010.3	49451.6	66590.7	44921.6	29454.9	36665.3	29434.9	13802.2	56511.1	40919.3	57445.5	38493.3	57008.3	65893.9	63767.9
2608	111.02	2.2944	697307	921673	956498	887459	870335	889467	899008	772285	915061	849368	1.13623e+06	2.56481e+06	820168	2.5392e+06	922472	872996	869643	652666	6.47188e+06	1.69867e+06	2.9271e+06	1.42467e+06	983953	776201	916098	876858	758429	878408	922730	583334	1.01882e+06	1224921	860422	663678	952684	784650	1.03285e+06	996256	943287	1.36625e+06	616541	803867	827488	968198	897080	1.34907e+06	926519
2610	255.048	11.6565	3964.21	2.35205e+06	2.72273e+06	5499.23	4985.8	5375.21	3896.28	7256.25	4643.41	2.57241e+06	2679792	2.17076e+06	3947.86	2.37536e+06	6540.22	2.49551e+06	4750.25	6920.51	1993943	2.59338e+06	2.07925e+06	2353913	2.40863e+06	4235.77	9875.48	6791.66	6921.81	11879.9	12621.1	7246.9	2749.39	6149.97	13330.6	3907.91	12307.5	9052.33	17663.5	13176.7	16502.1	7042.9	3926.7	4401.41	7203.46	10483.5	3388.4	6184.74	11656.8
2611	209.95	2.78995	33982.2	5150735	5.90373e+06	6019811	6.1363e+06	5.58654e+06	14588.9	0	0	5703375	10400000	7.61712e+06	34343.9	6174550	0	6.63415e+06	0	0	5464820	5235598	5554915	7086706	6091353	18217.1	4773988	54809.4	46190.7	5518871	6708699	0	0	9156109	4418845	128581	3.9358e+06	16284	5.08851e+06	5.63888e+06	5.06936e+06	10800000	0	40932.8	15194.6	4.84039e+06	14145.2	10400000	5784070
2613	395.093	2.17707	27777.9	31924.9	23934.4	26351.8	31447.3	27801.7	22777	23214.1	41761.6	30579	22359.3	45616.1	33341.1	29790.2	26464	25746.7	26590.5	29034.3	29603	24626	20420.7	22489.7	27882.5	33566.2	38777.7	31595.9	33305	29457.1	38100.8	32274.7	6606.15	35857.8	33237.2	39846.6	28685.2	24598.8	21051	29212.7	20410.4	45114.9	36893.8	35776.2	22750.9	30948.1	34342.5	25007.1	23380.2
2614	316.081	11.0957	26129	220335	165438	103367	132643	130278	25591.8	24049.6	23994.7	125627	126865	255130	27077.8	268859	36882.5	513466	33764.4	24666	12100000	433993	11100000	614599	409207	27903.1	6467.15	2911.37	0	13535.8	232592	0	0	204074	0	0	20826.9	0	0	20689.4	0	36999.5	0	0	2410.25	14867.6	2847.86	336540	4007.99
2615	563.182	15.0119	0	0	3884.48	0	0	2108.8	3723.32	0	7292.79	7508.15	9354.83	0	0	0	0	0	2794.31	2294.37	0	8876.38	0	5804.04	6287.53	10726.6	0	0	0	0	0	0	0	0	7202.36	8914.94	7374.09	3609.95	0	0	0	0	0	2723.75	0	0	3280.99	9592.55	6796.5
2616	487.132	2.3241	0	0	0	0	0	0	0	0	0	0	0	0	0	0	0	0	0	14668	0	0	0	0	0	0	0	19385.7	0	0	0	0	0	0	0	10412.9	0	0	0	0	0	0	0	13412.6	0	0	0	0	0
2617	203.056	17.3008	949041	1.10089e+06	1.24136e+06	1.51054e+06	1.2905e+06	1.09315e+06	821769	908717	1.28239e+06	899845	1.74821e+06	1.48382e+06	1.06189e+06	1.63917e+06	858205	3.62717e+06	985361	1.07801e+06	1.39426e+06	2.47465e+06	1.77093e+06	1.52789e+06	1.14076e+06	848705	1.00732e+06	831218	815896	839574	1.36764e+06	880987	790070	2.41937e+06	1.20788e+06	1.04101e+06	1.70447e+06	849589	1.60535e+06	1815515	1.60845e+06	2321942	908424	808337	832654	1.11515e+06	1.36919e+06	1685435	1101078
2618	325.069	1.31509	531127	678886	572972	656751	641866	594448	365335	489034	340360	587930	495720	502212	445302	531303	97335.2	576755	630455	571605	664181	708056	496702	592286	666885	516541	774759	613031	594624	656147	573932	583251	163091	906816	730188	767798	580279	527852	601935	663651	794965	664202	700996	634645	587079	820014	592218	922008	770779
2620	199.016	1.14014	0	4.07601e+06	3814273	178164	227356	168558	0	0	22453.2	3.20758e+06	7.4617e+06	5.55003e+06	0	5524098	0	6575220	0	0	4.15334e+06	3917784	5.22354e+06	5.18265e+06	2.56699e+06	0	34773.2	0	10280.4	94289.2	39056.1	0	0	46590.4	47109.6	0	37668.3	0	50702.5	163991	51132.9	191164	0	0	0	50323.4	0	189020	39678.1
2621	349.092	1.18881	580856	2780602	3.12473e+06	3.57764e+06	3.32853e+06	3.49202e+06	732726	635905	534018	3.61369e+06	2.84014e+06	2.39878e+06	492464	2480002	294700	2.49798e+06	797707	644896	2.29495e+06	3.05064e+06	2.68129e+06	2.9287e+06	3.7505e+06	658446	4.52733e+06	648566	410193	4301355	3.24257e+06	505013	95688.6	4626084	5.24715e+06	987836	3.98499e+06	770351	3177587	3.05684e+06	3.10202e+06	3.06851e+06	761873	727047	451531	3.86383e+06	620025	4749134	4.65539e+06
2622	115.004	15.0546	25683.3	45784.6	42498.2	45690.4	41762	37821.8	25935.9	45790.5	29177.7	95525.6	66139.6	128812	25924.9	62526	21613.7	110490	28844.6	20072.8	46706.3	42538.1	65559.8	47911.3	32880.8	24771.3	33735.1	31226.4	29111.9	39259.6	42172	24919.1	22241.2	70445	44566.1	22879.4	52993.7	19249.8	55745.6	89407.6	45567.6	128293	24037.9	19670.3	20761.3	39716.7	32223.8	44904.8	30863.8
2625	173.104	16.9632	61414.8	87277.7	114853	19412.8	15304.3	11602	23126.5	20353.5	21844.2	38177.8	52240.9	43804.2	35458.5	61072.7	32174.1	26976.7	25584.9	30233.3	24012.6	29057.5	23637.6	22944.7	20283.2	23231.6	48224.6	46285.4	58318.1	12903.9	16527.6	15778.4	15629.2	22783.9	30280.1	19238.9	25378.4	21808.5	35138.7	43916.6	29614.1	17814	20979.5	16241.6	20494.7	23233.1	24559	13394.2	17100.8
2626	450.921	9.83246	2.66602e+06	19400000	19000000	19700000	19500000	19400000	3.31686e+06	3.54552e+06	0	19500000	18800000	18000000	2.82938e+06	17700000	3504565	19000000	3658780	3.36654e+06	20000000	18900000	19000000	18600000	20700000	4275173	19300000	0	2.55955e+06	18300000	17600000	2.10337e+06	1.61001e+06	19500000	19600000	3845608	20100000	1.64638e+06	20800000	19100000	19700000	17300000	437456	2.27272e+06	3002395	19800000	2.67618e+06	18100000	18800000
2630	565.176	7.43852	19632.2	18729.4	9226.17	18991.2	8505.02	13448.8	19043	18586.2	23209.5	9093.96	10069.5	6532.92	22032.2	7163.03	23358.3	9929.83	16682	27867.1	7597.81	8816.66	6833.6	7181.16	19897	24285.4	22139.7	18915.7	19411.7	19272.1	10434.4	23334.7	4055.41	10134.9	16975.1	19678.8	17846	20654.3	14229.3	8126.59	9540.64	14073.1	32862.7	21413.5	24637.9	8809.3	23248.1	9166.47	16303.7
2636	211.061	1.14373	729610	887809	1.09043e+06	1.04777e+06	820925	1.14973e+06	828743	666947	695721	763236	827473	1090188	772740	895702	623498	900019	821709	826339	1.22665e+06	1.16515e+06	939190	971444	920176	733893	1182224	885920	728753	1.06285e+06	1.09237e+06	714106	202195	969132	1.04885e+06	740808	1.04299e+06	682953	898372	751152	963045	1.08378e+06	749349	752153	599888	970919	676183	1.04646e+06	890960
2637	483.133	11.9493	0	3544.13	4680.22	3971.6	8468.77	7795.56	0	0	0	29284.3	20278	21305.7	0	0	0	0	0	0	3970.83	3573.56	3688.6	17335.2	15055.9	0	12250.4	0	0	3819.03	3334.39	0	0	0	3239.38	0	25492.3	0	3234.36	4118.97	3226.81	0	0	0	0	3190.34	0	10330.2	4103.76
2638	545.151	6.17477	0	0	7922.76	0	0	0	0	0	0	8898.21	11110.9	0	0	4462.78	7813.45	6059.83	0	0	0	8095.86	0	0	0	14475.8	0	0	0	8337.1	0	0	0	0	0	0	0	0	0	0	10041.2	7233.85	0	0	0	13980.6	0	10135	0
2640	379.135	11.1496	0	5.01268e+06	4.936e+06	4.79637e+06	4779374	4.48784e+06	3667.2	3728.61	2851.51	4.58223e+06	4.09793e+06	4.48138e+06	2487.26	4691082	3679.92	4272316	0	0	3.76594e+06	4.55119e+06	4.01321e+06	4.48939e+06	3700671	3193.03	5.00803e+06	3475.99	0	4.50686e+06	4784253	2715.94	0	3965238	4.89711e+06	0	4845875	3721.88	4.84082e+06	4.64637e+06	4.8225e+06	4.21705e+06	2872.14	3031.24	2383.61	4.89544e+06	0	4.11562e+06	411417
2643	423.112	11.9626	2970.2	4745.93	11875.3	4575.67	11441.4	9539.74	3325.48	4219.39	0	31537.3	26253.7	18373.5	3296.45	4642.44	5021.87	4793.25	2616.89	2675.78	3306.28	10578.8	3776.8	15478.9	9352.42	2848.04	14576.8	2675.01	3683.87	4976.89	4155.77	4024.04	2757.34	3290.02	8357.75	2338.16	24016.6	3273.15	5060.2	4241.27	8979.55	3150.94	2615.42	2848.55	3636.64	5236.87	2235.27	12138.6	14569.5
2645	254.967	9.84682	1.68562e+06	12500000	12700000	12700000	13100000	12800000	1.41436e+06	1.99203e+06	227699	12900000	14300000	13600000	1.55668e+06	13100000	228640	14000000	621494	636486	13400000	13100000	13200000	13500000	13000000	2.46785e+06	12600000	2176417	1.64423e+06	12200000	13000000	1.39991e+06	10300000	14800000	12500000	582693	13200000	1.86218e+06	13900000	13900000	13000000	13700000	1.95713e+06	1872295	1.93277e+06	13000000	1911355	14100000	12000000
2647	473.15	13.6224	2145.88	6933.62	5266.09	8736.88	4375.11	6645.2	2048.03	0	0	0	5808.42	0	2119.82	137200	0	34021.4	0	2119.83	61433.2	66791.8	56002.4	0	9657.37	2877.96	0	2332.03	3397.98	7710.06	9042.24	0	2692.38	0	4508.96	0	0	4210.79	188304	203694	176940	45331.2	45835.5	2428.48	1932.35	170851	0	13021.8	12231.7
2649	483.133	13.6371	0	4796.8	4746.65	4752.98	6205.14	3035.53	0	0	0	0	0	0	2116.05	128569	78901.3	25161.5	2603.51	11379.4	43416.4	66363	42862	7175.83	6114.76	0	0	0	0	7642.87	5396.21	0	0	0	0	0	7097.43	0	169556	214260	146235	42277.4	11068	9673.75	0	117503	2996.82	9627.55	10875.8
2650	131.046	13.8863	126865	181191	168329	29993.1	36721.4	27809.8	74721.8	71680.4	66785.9	154020	172479	174063	73285.1	76447.2	78132.7	27668.5	33867.8	30234.7	142008	134094	150987	83225.4	63802.7	80308.6	121412	196194	160304	35040.6	36171.1	24175.5	52651.5	62318.3	59829.4	139676	154850	127989	51174.4	58013.8	49782.7	23781.7	36935.9	39432.6	107340	118671	149183	79599.1	67720.3
2654	227.066	13.9205	10424.1	13514.2	32738.3	16952.1	12488.4	26339.5	8675.75	4077.35	8624.76	32912.8	42983.7	43528.9	3099.07	60468.3	10078	25069.2	17100.9	17140.8	27212.7	16005.8	47460.7	31648.2	25810.2	10600.7	24030.2	13037.6	13273.2	31663.4	57599	9498.13	4767.59	7125.9	37618.7	25392.9	49286.7	30495.3	13848.7	51007	11822.3	65772.3	67783.3	80205.9	74859	54147.7	74786.3	4437.01	18057.1
2655	161.045	17.3318	1.07123e+06	1.46769e+06	1362553	1414346	1.1899e+06	1.01758e+06	1.2178e+06	991961	1.29714e+06	1.12091e+06	2176778	1.73194e+06	1.10437e+06	1.92464e+06	1.12477e+06	4633151	1.03546e+06	1.08239e+06	1.69225e+06	2.56147e+06	2199059	1.96889e+06	1.18974e+06	820438	985379	1.00702e+06	834338	908196	1.50326e+06	941900	885591	2.99931e+06	1221629	1.1579e+06	1.81975e+06	908997	2.03076e+06	2.1959e+06	1.89407e+06	3.66525e+06	987227	890887	1.01426e+06	1.28885e+06	1.32986e+06	2.04067e+06	1.04321e+06
2661	431.14	11.9437	0	3528.95	5572.11	3932.17	10063.6	5095.28	0	0	0	30826.4	15191	16503.4	0	0	0	0	0	0	2462.95	3340.68	2548.4	13816.1	18790.6	0	10958.7	0	2842.13	0	2998.35	0	0	3974.16	4926.81	0	21153.4	0	2685.46	0	2659.83	2929.12	0	0	0	3785.88	0	4734.94	9398.62
2662	521.139	6.25241	0	0	0	0	0	0	0	0	0	0	0	0	0	0	0	0	0	0	0	0	0	0	0	0	0	0	0	0	0	0	0	0	0	0	0	0	0	0	0	0	0	0	0	0	0	0	0
2668	319.045	6.69981	0	4695595	4843935	1.55239e+06	1857700	1.21873e+06	3944.27	0	4377.86	3.6505e+06	6.95242e+06	5661370	3925.75	4301714	3388.01	4428384	0	0	5.17588e+06	5.11073e+06	5.16314e+06	6305564	1.00164e+06	2788.65	6848.68	0	3717.71	4458.97	8844.92	0	0	11637.9	5484.54	0	8386.36	0	4277.67	0	0	0	3198.57	0	0	9920.88	0	44777.5	8870.06
2671	116.072	10.3938	3119.03	35817.7	42981.6	17887	16882	15226.9	6760.64	11560.3	7732.1	27975.2	32953.4	26362	25940.8	48181.2	29708.1	14464.6	13684	9058	31594.7	29052.1	28480	11960.4	14070.1	2511.06	38764.5	20409.3	2768.34	15146.5	13675	2951.54	0	10514.4	16329.6	6290.44	22152.1	8276.6	33136.2	43499.6	36281.4	13622.1	11163.1	2360.92	14937.2	30843.7	11009.4	16949.6	17913.2
2683	370.136	1.88375	245483	624035	686934	0	7802.86	0	21425.8	17081.4	61117.8	11809	32959.4	37169.8	7675.46	10453.6	5124.56	15713.4	16200.6	5619.14	471031	516008	436369	519048	373947	332740	0	0	0	0	0	0	0	0	0	0	0	0	0	0	0	0	0	0	0	7577.59	0	0	0
2687	246.021	9.90051	10221	10424.7	0	0	0	0	7544.81	3527.72	7028.02	0	0	0	8454.61	0	9210.26	0	12123.8	7408.94	0	0	0	0	4826.22	3287.55	0	10014.5	11255.7	2975.43	0	11319.3	0	0	0	6218.64	0	8525.25	0	0	0	0	3208.42	8860.86	8785.12	8974.87	11300.6	0	12583.1
2691	402.127	2.71051	0	0	12155.3	0	0	0	0	0	0	0	0	0	0	0	0	0	0	0	0	0	0	0	0	0	0	0	9652.34	0	0	0	0	0	0	0	0	0	0	0	0	0	0	0	0	0	0	0	0
2692	325.042	2.17892	79082.1	100190	180086	109606	213892	149394	74648.8	84493.9	86888.3	275582	311517	284997	88244.5	95479.2	95660.8	615784	447274	522504	83542.2	212345	192923	53464.5	100068	110035	112228	126585	137818	90054.6	139320	96859.6	25731.5	15566.4	84882.2	86292.4	141165	95941.6	73815.7	16672.1	116380	57753.1	91062.5	128275	104577	103545	135874	15276.2	79467.4
2693	341.108	12.7899	34030	5192.69	11674.4	4569.43	9745.45	9842.68	25248.7	19020.3	31353.7	16937.8	13869.7	10477.5	31500.2	5237.11	19002	4711.85	22680.9	33904.3	10886.4	4823.69	10371.4	10404.6	30171.9	35260.6	13940.3	22087	34534.2	14415.7	5785.4	41856	19958.6	10821	9184.68	38840.5	14894.3	30292.1	6013.59	5571.73	5576.61	5400.93	28940	26740.1	26677	10958.4	22330.3	17646.8	23590.8
2697	377.085	13.6544	17113.9	68937.3	76031.8	73386.9	64898.4	64726.2	22464.8	20980.3	18688	29719.1	22902.7	33073.8	14691.4	1.03152e+06	570592	224237	212718	16300.4	348329	407932	289823	48614.9	32754.6	24185.6	30937.5	14980.3	21114.5	41189	63837.3	28097.7	15125.5	16447	23563.2	20117	39834.8	23883.3	1.4794e+06	1.85532e+06	1.58454e+06	189862	149673	255313	716778	1.14894e+06	903994	62226.1	41679.9
2698	132.03	15.8784	354671	689024	1.41297e+06	815166	884102	1.05402e+06	481155	396817	477387	1.09534e+06	445945	514588	626524	941280	665522	745536	606061	300715	972559	1.15778e+06	1.02457e+06	717692	1106699	402420	1232279	468512	353067	1.04503e+06	800590	301323	170032	355399	1.47362e+06	386237	1.45274e+06	329015	1222152	1.04847e+06	1.06187e+06	404167	285796	341253	371861	1.30113e+06	583638	347476	1.15549e+06
2706	405.116	2.2246	0	11473.5	7677.29	8847.93	6990.68	10120.1	0	5879.17	7267.16	0	0	0	0	0	0	0	0	0	6237.55	7688.12	7176.46	0	4677.35	6495.43	8270.84	9612.74	9166.01	17801.3	0	5299.79	0	0	12058.6	0	0	5248.11	6114.48	0	4700.03	0	0	0	6208.72	8810.65	7687.96	0	0
2711	135.031	4.39949	20929.6	10408.2	15201.6	17351.2	14597.2	35320	19358.2	9253.78	17333.2	16249.1	25867	16809.8	36366.8	39825.4	33325.1	29943.5	43823.2	27295.5	10981	13243.7	39541.9	17466.7	33905.8	36566.8	22478.8	18799.7	20611.4	13937.2	20441.8	15474.6	4159.7	0	40769.7	19844.6	31880.2	14281.6	6286.27	12966.3	8365.24	21333.6	24795.1	18156.3	28070.4	13520.7	15289.4	13756.7	22465
2721	380.03	1.86949	680196	900452	1368652	7535.33	9383.58	8326.01	27357.7	22620.6	108667	18782.3	50932	13165.9	13686.1	21043.2	6314.53	10825.6	19268.3	7537.89	761546	771034	822555	989610	861956	1.08541e+06	0	0	0	0	0	0	0	0	0	0	0	0	6081.17	0	0	0	0	0	0	0	0	13546.2	7246.33
2723	455.141	1.65897	0	8822.66	0	0	0	0	0	0	0	0	0	0	7735.64	0	0	0	0	0	0	0	0	0	0	0	0	6886.21	0	0	0	0	0	0	0	0	0	0	0	0	0	0	0	0	0	0	0	0	0
2728	326.11	10.8472	18924.2	888835	940510	879880	910557	920720	13351.7	16024	12500.5	855599	838224	793604	13718.3	932966	19203.5	1.04095e+06	17075.8	16638.8	761693	971197	715564	981572	938177	15522.4	44927	0	0	50707.3	60797.4	4296.25	0	23109	43069.1	2238.74	28692.1	0	23358.9	33455.9	23127.2	38618.1	0	3263.99	0	53776.6	0	34542.1	44790
2738	389.12	1.64705	5253.16	8368.13	0	4719.2	0	0	0	0	0	0	0	0	20235.7	7577.48	0	5637.94	0	0	7816.63	0	0	0	0	0	0	0	0	9843.9	0	0	0	0	6044.45	5387.94	0	0	0	0	0	0	0	0	0	0	0	8507.44	7858.47
2752	225.113	1.11445	845336	4.80211e+06	5393972	7.80541e+06	7.67549e+06	7.99159e+06	681434	652289	716508	4328087	4.88239e+06	4171690	740779	5.62798e+06	696764	5.53882e+06	722314	745058	5.41542e+06	5643785	5015840	6.17395e+06	5.3408e+06	872040	8490139	831658	746912	8436028	8970934	660592	201601	9353329	8745301	761752	6391097	668039	8806146	8843472	9407869	9180071	743860	820903	925370	9532497	1.06735e+06	9724340	7.06979e+06
2763	354.942	9.83331	1.29511e+06	6740183	6.60112e+06	6878214	6.80402e+06	6.79037e+06	1.13347e+06	1.04675e+06	63121.4	6.99137e+06	6823008	6918600	686379	6.49793e+06	1.2034e+06	6799520	1.18228e+06	698524	7.12791e+06	6.82711e+06	6.96875e+06	6.58257e+06	7.15369e+06	1.48789e+06	7.06228e+06	278833	1.41784e+06	6.34231e+06	6.34802e+06	709615	3.21141e+06	7162370	6.74184e+06	1330829	6.96239e+06	457117	7.3803e+06	7.13481e+06	6.91782e+06	6495770	1188672	1.01485e+06	1.06327e+06	6.96116e+06	968453	6.8764e+06	6601160
2764	227.067	3.945	7430.27	984073	890461	31199	26835.9	25927.6	7092.86	6595.33	5160.33	817852	1.66834e+06	1.38209e+06	6281.75	1165967	15657.4	1.20553e+06	15052.8	6004.16	949790	909086	1.01708e+06	1.18699e+06	611768	15265.2	29390.2	18134.4	15360.5	30427.3	46435.7	6370.34	0	44179.1	32608.4	7708.48	34437.2	6763.73	38925.8	39783.8	33422.1	50042	17547.5	5847.08	13102.6	26679.6	8224.02	49299.2	25451.6
2767	147.045	8.65289	59929.1	56079.9	49931.3	8574.54	9160.09	10688.7	54373.3	48127.9	54451.5	44072.2	49077.1	43914.2	45802.9	61430.5	48030.7	38570.6	46972.6	41425.1	38396.6	32937.1	35735.1	39775.9	25158.8	40843.2	22971.8	11215.1	11858.6	9961.47	22153.3	10297	3114.53	13935.4	31077	5655.27	12016.5	13465.1	73993.9	73158.7	51091.4	29239.1	10440.1	10522.8	13408.1	26685.6	6532.83	34754.9	32530.9
2768	377.121	2.71565	0	17901.9	0	15159.9	0	0	0	13530	0	0	0	0	0	0	0	0	0	0	20218.6	17108.7	16691.4	21007.6	0	0	0	0	0	0	0	0	0	0	11463	0	0	0	0	0	0	0	0	0	0	15342.2	0	50823.6	0
2773	318.078	10.8344	44892.7	4736903	3.87746e+06	3.30158e+06	3.29166e+06	3.12655e+06	39103.9	25622.1	43515.8	2812116	3.62811e+06	2.83485e+06	34079.2	3492069	37931.4	3.67984e+06	35528.2	45779.8	5.14473e+06	3832030	4.78409e+06	4.00778e+06	3811481	47885	91279	0	0	93445.3	93442.8	0	0	73986.4	67418.6	0	51999.6	0	34126.5	39946.6	35633	90500.1	0	0	0	85495.1	0	129397	96792.6
2775	549.246	1.09915	2.37122e+06	1.05327e+06	942122	1.1309e+06	1.00144e+06	1.07841e+06	1.60097e+06	1.77335e+06	1.36569e+06	1.02136e+06	1.07076e+06	1.02548e+06	1923761	666642	1.96598e+06	910047	1.23367e+06	1.56351e+06	707803	979525	896406	940648	1117743	2106665	1.39065e+06	1.5378e+06	1.79411e+06	1.23594e+06	787125	1.50192e+06	600938	1.23824e+06	1.1905e+06	2.14755e+06	1.07066e+06	1.51454e+06	971378	936614	1.23651e+06	993883	1.80796e+06	1.53402e+06	1.53385e+06	1086109	1416658	943976	925420
2778	242.076	13.3533	2379.44	2762.42	3330.04	0	0	0	2996.05	2779.02	3313.17	9013.47	11513.7	4453.91	18258.5	4612.84	14452.1	3644.47	2789.46	0	2779.39	0	3001.54	3199.73	12897.7	13274.1	0	2395.48	0	2760.2	2957.27	0	0	3857.09	9490.48	8016.51	10586.7	8072.75	0	3325.41	4730.56	4407.11	2428.15	3007.84	2214.18	0	2093.33	9747.45	9398.45
2781	548.898	9.83284	1.23907e+06	8050132	7428106	8011222	7.66247e+06	7.65515e+06	1.41274e+06	831876	1.09205e+06	7.52661e+06	7.06787e+06	6855420	574305	6955607	55269.7	7.33625e+06	1.39384e+06	1.55643e+06	8.12282e+06	7.49951e+06	7410563	7.16042e+06	8228089	1.67213e+06	7.64411e+06	1.02128e+06	288794	7.09842e+06	6923730	1.61212e+06	1.48376e+06	7.70734e+06	7.84767e+06	1.52499e+06	8.34157e+06	268189	8772732	7.56434e+06	7533379	6992514	1.3849e+06	1.10094e+06	594444	7.78384e+06	1.03348e+06	6.80958e+06	7430777
2784	242.067	4.19252	536944	1.47596e+06	1.59444e+06	1.70971e+06	1.738e+06	1.76038e+06	483543	330328	832282	1.69524e+06	2.14902e+06	1.97614e+06	14868.3	1.69304e+06	99944	1.67058e+06	22522.6	5897.83	1.5314e+06	1.64375e+06	1.39405e+06	1750817	1.39944e+06	19745.7	1.62181e+06	689034	19037.2	1.29016e+06	1418165	16598.1	12994.9	1.84008e+06	1472105	556878	1.59535e+06	655412	1.308e+06	1.46491e+06	1307345	1.47248e+06	33060.7	67859.4	77390.2	1.43295e+06	18717.6	1.72066e+06	1.2906e+06
2785	483.172	1.46311	0	0	0	0	0	0	0	0	0	0	0	0	0	0	0	0	0	0	0	0	0	0	0	0	0	0	0	0	0	0	0	0	0	0	0	0	0	0	0	0	8580.18	0	0	0	0	0	0
2810	377.085	11.9576	0	15507.6	19065.8	10840.2	26411	24746	0	0	0	77547.9	109190	122262	0	14576.7	0	14716.9	0	0	15718.8	14888.2	24652.5	66699.5	56666.5	0	26204.6	0	0	10216.4	11870.8	0	0	14097.3	11476	0	73547.4	0	10669.8	12278.8	11738.7	12439.6	0	0	0	12588	0	41844	27534.7
2812	343.1	10.8493	21820.6	259697	332048	175992	196907	220174	11963	4009.61	15030.7	225821	366850	236673	11512.3	277100	4539.92	277809	10052.7	13383.6	280254	337734	287780	255169	225842	16392.2	10834.1	0	2389.27	14956.5	16034.5	3868.31	0	15616.7	9508.7	2381.32	4790.49	0	4696	3984.86	3795.21	15638.1	2285.54	0	0	12625.9	2647.66	23329.9	12700.8
2813	305.073	12.1392	782987	1.01078e+06	1.17297e+06	0	0	0	836600	865965	831987	1.0941e+06	1.04373e+06	914725	835271	916004	785035	48226.2	55729.7	54789.2	873439	1079516	769592	896070	1.02049e+06	862743	0	0	0	15739.2	15843.1	8305	13669.2	35610.7	36532.4	0	0	0	0	10784.3	0	0	7139.92	8470.09	0	0	0	0	0
2816	310.114	5.20577	0	316240	291781	239650	258062	245223	0	0	0	286265	359356	343481	0	0	0	255808	0	0	261676	336001	273279	303512	336178	5275.22	248656	0	0	243326	285357	0	4057.13	348103	235717	13267.7	245998	6987.46	0	0	0	296640	0	0	0	258383	0	269773	206039
2819	473.151	11.9517	0	0	0	0	0	0	0	0	0	10183.3	4280.92	5533.55	0	0	0	0	0	0	0	3150.13	0	3757.08	9610.69	0	2987.37	0	0	0	0	0	0	0	0	0	9915.15	0	2450.05	0	0	0	0	0	0	0	0	0	0
2822	256.092	13.4702	3450.63	0	2198.58	0	0	0	8324.58	11074.9	10641.4	2965.39	4519.06	0	12404.1	4306.82	10773.1	11238	3622.99	3019.45	0	0	0	0	7950.25	7892.39	0	0	0	0	0	1758.91	3032.18	2984.35	0	2636.64	3341.77	3250.12	4730.29	0	3525.46	3151.47	3485.82	3351.13	3360.3	0	2336.07	0	2493.44
2823	431.14	12.8538	8061.9	4351.83	5377.82	3698.3	3315.82	4033.31	8107.09	7662.79	8138.25	5011.78	4817.54	9874.49	9297.75	3981.38	11720.7	0	9640.68	9060.85	3693.32	3664.19	3623.79	4748.81	23504.7	15146.8	4433	7164.8	8955.45	5564.69	3327.14	8258.55	12116.6	3748.73	2817.92	9247.94	10435.4	12857.8	2720.73	0	3108.75	0	8859.92	9983.97	9558.13	4419.51	10755.3	6034.84	18038.8
2826	219.045	5.81674	5374.45	68023	86195.6	62429.1	116862	83589.9	0	5201.9	5573.16	78441.2	16253	50428.3	6123.94	21816.3	0	41899.7	0	6634.94	85438	104980	59022.1	36759.9	69800.9	6259.65	1.72872e+06	0	0	239427	223513	0	3581.15	40705.7	1.65418e+06	10470	1.80981e+06	0	692210	62016.2	668245	88728.2	8474.68	0	0	1.63772e+06	0	18599.9	211190
2827	181.072	5.84404	0	31473.2	44111.4	33899.2	80216.6	43959.7	0	0	0	37727.1	11593.1	12510.3	0	9491.49	0	37563.2	0	0	70206.7	51229.6	32287.6	10899.3	46651.4	0	888816	0	0	127069	87974.3	0	0	19442.5	828050	4814.97	859660	0	298149	128380	299945	47927.7	0	0	0	474283	0	15778	105071
2829	145.05	1.26015	186917	879291	816922	566502	563418	500106	161690	222736	150891	589225	433525	1.63162e+06	161770	944844	119641	1.59886e+06	251253	216696	716321	753240	778718	821068	679449	174870	776641	147894	155721	699855	860988	151245	99720.8	298004	771182	187171	1.27278e+06	183035	972850	869849	830521	2.25822e+06	213486	179915	131403	872200	212755	1.22323e+06	834302
2832	382.994	15.0924	0	3056.04	0	3738.28	2399.65	2478.69	0	0	0	6490.54	4409.56	2810.85	0	0	0	4725.87	0	0	0	3306.38	2824.43	3394.59	3585.89	0	2865.07	0	0	2842.68	2545.45	1891.73	0	0	5095.32	0	3067.8	0	2378.82	0	2543.35	5581.52	0	0	0	0	0	4386.94	3767.2
2833	341.132	14.9798	308386	218990	187611	299790	237588	252051	294182	274323	285430	195678	194966	131650	344816	156504	273979	190660	276715	339524	175013	193037	125673	161546	428687	267700	294230	240968	302278	424776	229033	335587	128861	145225	234268	280329	206309	291466	171859	180906	197184	195470	302190	352794	292256	199029	254909	201771	378828
2836	150.042	6.03066	81209.5	25962.4	26198.2	23991.9	12366.2	26918.4	137873	120321	149087	85160.4	79280.4	76177.7	109760	23518.4	116508	73061.1	260470	369375	30232.8	25585.5	28656	45304.5	50210.2	77138.1	48771.3	74077.8	76372.8	39295.6	31322.1	72721.5	85535.9	65792.2	65250	177322	79966	141085	35908.4	38947.2	49192.9	79294.5	240318	183690	64822.6	38140.5	64757.8	50206.8	40294.9
2838	211.059	2.05111	377032	1.00123e+06	1.07933e+06	1019377	1.03178e+06	967750	509781	499816	533537	785269	1.04847e+06	907000	21140.1	51476.9	25766.4	976129	469639	369831	897618	939851	865998	94314.3	82436.5	45097.9	1.01921e+06	420676	339224	994818	1052748	368232	433230	1.3525e+06	1.2006e+06	401325	1.06287e+06	252796	117450	171654	87778.5	1.30445e+06	339501	427881	317226	934384	417089	311315	152777
2839	280.103	5.41689	22122.2	371482	354940	265383	243571	208163	10912.5	21629.4	18487.5	333442	622010	634957	16887.7	36607.4	16080.6	350876	16568.4	18347.2	423981	424785	396570	482091	286907	23919.9	222132	33441	22952.6	242356	373485	14703.7	0	487777	223263	17893.9	240644	20245.6	37644.2	30017.3	28599.3	502936	35013.5	38079.4	18811.9	284349	8930	451976	193476
2849	134.049	16.1062	89326.7	222966	205420	133338	198509	136313	96346.7	82376.3	89733.6	159736	147513	251558	91983	304515	89150.2	257304	96114	95454.4	223177	238589	268724	290724	120583	95230.1	102424	102827	78525.5	128357	241939	76122.8	22678.9	143257	141194	75552.5	157997	95656.1	170682	191679	183065	215536	87848.5	87422	83635.5	168693	92533.9	273884	103073
2853	128.035	13.9074	57707.2	6.27724e+06	6.14238e+06	6.04272e+06	5793495	6.05121e+06	61006.2	61992.3	62826.5	5.78946e+06	6045459	5595504	58225	5769227	59114.9	5.68398e+06	57237	63362.6	5.42404e+06	5965722	5395978	5.60164e+06	5.03326e+06	61818.7	6167594	55446.3	56050	5967233	6157707	57360.9	32226.6	5520313	5673166	58007.2	6140555	67468.1	6.02629e+06	5895155	5298858	6384348	64492.9	69371.9	62141.6	5.84014e+06	64391.7	5.67215e+06	5298334
2857	377.085	12.821	22222.9	24508.2	29248	21939	22992.5	29166.2	18627.7	22065.9	23469.6	41373.3	44264.6	41905.1	20316.4	21362.5	21397.6	21432.2	16800.6	24223.4	31050.8	34108.8	31371	58997.9	73684.7	31707.1	20414.3	18432.4	24019	20669.2	21888.2	28565.8	22310.5	28288.3	21401.6	24670.4	49715.9	32213.7	30112.9	19947.9	23579.9	18961.2	22848.7	23414.5	22350.1	31029.4	22619.6	52374	55735.6
2858	423.112	13.6218	3415.62	2508.32	0	0	0	2874.35	3411.25	3356.52	2973.49	2968.02	3584.86	4168.32	12256.9	31167.1	21875.2	5249.74	4123.17	3385.68	13046.9	9118.13	4655.85	0	3970.48	3234.92	2487.21	2727.29	3446.67	3248.61	0	3245.16	0	3501.27	2960.39	2130.4	2371.67	3471.15	39392.7	42958.5	36698.1	6908.96	5000.56	4335.73	24207.4	29283.2	2234.05	2922.43	3343.41
2859	111.02	17.0789	1.70356e+06	4.01428e+06	3.3059e+06	2.03431e+06	2.5424e+06	2.07478e+06	1.94635e+06	2.64641e+06	1.78302e+06	3444391	10800000	6.8076e+06	1.58041e+06	5.08705e+06	1615189	4.83926e+06	2101339	1.45773e+06	4591282	6.88001e+06	4.79163e+06	4.69824e+06	1.78773e+06	1.35982e+06	2.44205e+06	1.60839e+06	1.09739e+06	1703454	3.67422e+06	1.45644e+06	1.82931e+06	12400000	2.31656e+06	1.80276e+06	6.60527e+06	1272670	5.35751e+06	3.94883e+06	3.71805e+06	9824336	1.73189e+06	1.62852e+06	1.31588e+06	4005526	1.66492e+06	10100000	1805854
2861	162.839	19.7047	161206	1.49821e+06	1.64788e+06	4.34922e+06	5.15536e+06	327953	175424	142170	236521	475830	5820520	3.53117e+06	167477	193019	141572	202353	144507	162849	646304	1.69392e+06	1440287	1.92801e+06	320883	173530	13400000	396917	166174	505220	290097	124794	231098	1.34099e+06	257740	215595	3.53095e+06	162860	162963	179118	497643	321568	135393	152119	155846	280586	16100000	826377	157725
2862	533.186	2.75271	0	0	0	0	0	0	0	0	0	0	0	0	0	0	0	0	0	0	0	0	0	0	0	0	0	0	0	0	0	0	0	0	0	0	0	0	0	0	0	0	0	0	0	0	0	0	0
2868	423.112	12.8755	4078.48	2605.77	3333.93	4171.07	3184.87	2869.46	4597.72	4523.69	4533.28	4233.02	3510.4	2522.93	7025.66	0	4437.31	0	3279.91	7788.78	3483.79	3804.61	3119.91	3770.75	10011.9	7477.04	4367.73	4006.71	3930.73	4132.29	0	7327.67	3230.89	0	3676.71	7233.24	5111.99	4239.42	2156.45	2622.14	3781.43	0	6968.73	7198.12	6840.47	2962.14	4456.84	3739.05	4387.22
2879	401.129	12.8391	4004.17	0	2768.3	2588.02	0	0	4675.3	3926.09	3560	3279.19	3933.47	4701.43	4155.28	0	3944.16	0	4503.3	7632.01	0	3078.33	3407.26	3111.73	4725.37	4489.8	3211.77	3783.18	6913.89	3113.79	0	7939.56	11518.7	3081.97	0	7133.5	2929.73	7599.34	0	2917.12	0	3333.16	4015.32	7065.47	3894.13	3081	3730.56	4205.81	2876.35
2881	209.949	9.04713	79249.6	275430	753668	94240.4	60044.9	440280	58524	4007.86	75007.2	331580	63315.6	66589.2	51833.5	74510.9	4379.86	66428.8	38178	60971.6	182599	754227	183117	59164.3	710308	146166	98391.2	26122.9	22901.5	1.15478e+06	233886	72624.3	0	38999.2	456198	153624	500441	3037.82	508895	197840	273766	54915.2	5130.71	0	4363.65	272324	88698.4	81838.6	750941
2892	483.133	12.8627	0	0	0	0	0	0	0	0	0	2416.22	0	0	0	0	2199.15	0	0	3310.17	0	0	0	0	0	0	0	0	3945.18	0	0	3277.04	3398.84	0	0	2000.92	0	2734.39	0	0	0	0	0	0	0	0	2765.28	5522.35	3149.67
2894	423.112	12.3401	5840.98	4293.09	4907.95	4408.61	4265.77	4560.57	4569.93	8159.37	4236.69	5865.37	4619.21	3961.34	7920.05	2932.08	7229.13	3507.93	2735.46	7980.23	5085.28	4426.54	3890.76	5539.43	9210.35	6227.67	4222.36	7123.33	3779.82	4762.52	4986.37	7388.35	0	4371.24	4227.78	7561.8	4838.08	17177.5	4184.02	3466.58	7331.42	4202.95	7721.29	7518.34	8288.28	8543.26	3856.16	9175.74	4501.98
2899	130.051	2.00047	29493.4	705373	695869	649699	738678	603294	43903.2	34571.8	41033.5	560554	936462	760374	28640.7	972663	34257.9	998986	37784.8	31457	583382	696319	675704	840403	568100	35610.5	657350	34948.4	31087.1	648590	828987	32144.5	23964.9	1060192	723818	44619.8	685731	40104.3	821954	880784	811613	1.28163e+06	35746	40466.2	32894.3	648790	32430.9	988938	633106
2906	503.161	13.6079	0	0	0	5214.24	0	0	0	0	0	4758.88	0	0	0	21138.6	0	4460.65	0	0	8169.88	7859.99	7224.72	0	0	0	0	0	0	0	0	0	0	0	0	0	0	0	29813.2	42354.7	37672.6	0	0	0	0	19388.4	0	0	0
2915	319.062	2.5077	1.02116e+06	1.37778e+06	1509680	1.72725e+06	1609037	1.76859e+06	252704	278023	447331	149482	132477	121834	898374	1.30978e+06	936100	1.4828e+06	1.0523e+06	1.02573e+06	1.26487e+06	1.46852e+06	1.22815e+06	1.29726e+06	1500439	1.16799e+06	91318.6	73912.9	53492	97720.1	81146.8	58878.4	6015.52	16479.3	26034.4	31487.3	41230.2	39351.4	66677.6	62743.2	55708.6	111822	78226.6	76650.7	62988.5	81178.7	69641.5	72104	78697.7
2921	93.0343	11.6758	10336	185299	223406	10163.2	11069.1	11214.4	11801.3	8835.7	10722.9	183250	270114	200496	8812.12	224950	10800.8	212282	4609.89	3267.11	207594	223226	220912	223717	179389	10135.1	12153.9	13613.5	8021.42	10919.4	13486	8162.17	18050.9	11235.3	10993.9	3929.08	9545.43	3983.61	12556.4	16885.8	15346.3	3974.6	3502.18	8223.45	8626.7	12671.8	12978	11413.3	14293.8
2937	318.06	5.93189	169659	205194	171970	161569	160274	135744	177019	153287	157775	165146	463356	381750	150494	271634	174677	268898	125304	170634	189134	195608	196889	314602	137958	239369	135826	155178	140313	140984	245978	150415	60691.6	404474	145239	177348	167167	148898	128445	191962	112425	427405	173196	150483	133407	180608	150544	431019	101784
2938	483.133	12.3834	2243.45	0	0	0	3298.34	2330.81	2691.15	2597.35	2979.25	2670.54	0	3694.14	3332.08	0	3254.9	0	0	3293.33	0	0	0	0	3220.97	3668.89	0	0	2697.66	0	0	2015.28	0	3159.08	2299.6	2957.78	2874.7	8515.44	3199.81	0	2736.43	0	3442.12	2718.95	2337.7	2542.41	2566.93	0	4103.76
2946	128.035	12.6757	252720	359003	337334	325017	343822	318242	289622	298408	264960	345611	321512	312302	279794	437049	294723	352333	272202	254939	357470	316725	380445	343225	86139.3	305758	150295	195428	187686	218036	368694	169688	93834.3	219149	233071	182461	252787	192166	210907	297360	218269	212264	195163	194079	191677	219906	202408	216154	120516
2954	341.11	2.52893	369454	577474	654024	781121	693173	626861	118349	133410	203120	69854.6	90818.3	75790.3	354870	606008	368767	734526	476791	383327	537472	628134	522812	638363	519071	434521	40047.1	23971.5	19104.4	37008.4	49891.2	20368.9	0	0	0	0	0	0	31724.4	31302.7	27296.5	57837.8	31575.7	30988.7	13467.7	36891.2	19530	59447.1	36047.2
2962	303.087	1.60018	1020715	1.59874e+06	2.19667e+06	1.44276e+06	1.13582e+06	2.0163e+06	165934	592544	709856	2.0555e+06	130374	436566	564913	552180	425414	569170	1.37648e+06	803184	1.12085e+06	1534655	1.04586e+06	734763	3.45007e+06	740562	2.06073e+06	1.09015e+06	732060	2.12929e+06	722384	951643	554464	129263	2.02609e+06	768166	1.50918e+06	812380	1.20318e+06	691888	1.3423e+06	167573	796645	827761	942305	1.22314e+06	1.21215e+06	162835	2.9495e+06
2963	380.03	10.8492	0	47444.8	75100.6	74197.8	61958.5	76015.6	0	0	0	84183.4	94840.1	84633.2	2314.59	90544	0	82241.6	2936.89	0	86006.1	87085.9	79121.8	87205.3	73873.9	2783.27	3811.44	0	0	3785.29	3880.76	0	0	3690.4	4167.14	0	2773.14	0	2973.4	0	2757.02	4229.3	0	0	0	2189.06	0	8606.17	2891.22
2991	443.066	13.8961	0	864256	782053	815991	871039	853348	0	2211.17	0	814746	796259	745860	0	794858	0	839034	0	0	766994	761757	664880	763442	819645	0	888566	0	0	890968	822556	0	0	728575	845255	0	799699	0	817204	803980	771042	825365	0	0	0	719322	0	712568	804050
3005	326.108	1.85704	20924.1	103965	86154.1	0	0	0	0	0	0	15691.8	19142.3	36217.4	0	4577.76	0	0	0	0	68298.4	75959.9	68894.9	97618.4	61633.4	30012.5	0	0	0	0	0	0	0	0	0	0	0	0	0	7375.85	0	0	0	0	0	0	5491.94	0	6978.83
3009	163.04	16.9952	379358	1.10898e+06	683062	64054.9	62002.1	58480.1	342071	1.01323e+06	389791	752535	4207920	1.55035e+06	358027	1.08371e+06	372448	1408484	387215	288362	856642	1.84917e+06	1.48133e+06	1.09151e+06	344990	348968	54920.2	40260.1	31096.7	58718.6	87529.3	39542.7	18794.2	96869.7	84889.8	37318	155160	36506.9	110540	103665	89566.7	172576	67275.4	39440.2	37811.4	101941	40764.6	74975.1	56700.2
3010	146.046	8.74017	20432.3	148624	163630	110338	110570	109532	25453.4	31969.1	27416.8	132781	142469	141851	29635.9	166864	29155.4	149954	28124.5	24713.8	136569	160255	128526	155823	120316	20906.1	116350	37694.5	31612.1	118003	137765	22845.4	14103.3	96821.7	122769	21987.6	119457	32576.3	127567	122113	124465	126785	33033	37980.9	30170.5	131937	36823	102601	111772
3028	503.162	11.949	0	0	0	0	0	0	0	0	0	3026.11	0	0	0	0	0	0	0	0	0	0	0	0	0	0	0	0	0	0	0	0	0	0	0	0	0	0	0	0	0	0	0	0	0	0	0	0	0
3038	291.065	6.48076	0	262473	224034	283236	279193	336923	0	2921.39	0	205247	167710	163592	0	190566	0	197577	0	0	203887	259770	192673	166343	75642	0	326173	0	0	430628	239882	0	0	312082	274854	0	262352	0	262304	246256	282171	265179	0	4000.34	0	262766	0	345777	197067
3045	263.128	1.54747	3.57456e+06	414605	1.3763e+06	382591	608751	451915	3517144	3.44012e+06	3.10295e+06	460847	598832	741140	3.54124e+06	702806	2.37374e+06	1.46335e+06	3.23163e+06	3.74961e+06	544757	457010	554661	547982	838009	3.77383e+06	510824	3.70492e+06	3.68526e+06	489461	471418	3.59935e+06	316344	516751	401859	3.74971e+06	454187	3.0973e+06	1790195	977761	458009	552084	4.13163e+06	4453676	3.51961e+06	417328	3.61139e+06	559164	700921
3067	303.057	9.74932	0	0	0	0	0	0	0	0	0	0	0	0	0	0	0	0	0	0	0	0	0	0	0	0	0	0	0	0	0	0	0	0	0	0	0	0	0	0	0	0	0	0	1585.79	0	0	0	0
3068	290.062	2.1864	0	41501.9	35020.9	48358.4	54161.6	35450.5	0	0	5220.62	18055.3	54018.4	44839.8	6140.96	34672.8	0	72393.3	0	0	45150.4	54241.6	46574.3	43860.9	20348.7	0	26445.5	0	0	64425.4	115653	0	2933.59	170376	48508.4	0	27824.2	0	37271	43713.3	33665.8	139999	0	0	0	50272	0	94564.2	26500.1
3076	279.057	2.27906	14039	1.60011e+06	1.81598e+06	1.66124e+06	1.64477e+06	1.5188e+06	7948.18	0	7468.78	1.39475e+06	1.5847e+06	1.51428e+06	0	1.59287e+06	6922.21	1394165	0	0	1.53005e+06	1.72567e+06	1.51902e+06	1.68687e+06	1.47923e+06	8510.16	1.72794e+06	0	0	1.59655e+06	1.8239e+06	0	0	1.36951e+06	1.64705e+06	0	1.77759e+06	0	1.64359e+06	1.64371e+06	1629774	1.92015e+06	4981.64	9796.34	0	1.61404e+06	0	1.51825e+06	1.32945e+06
3101	402.133	12.3863	2268.65	0	0	0	0	0	2089.46	2167.53	3041.5	0	0	0	0	0	0	0	2179.19	0	0	0	0	0	0	3033.53	0	0	1751.17	0	0	0	0	0	0	0	0	3642.86	0	0	0	0	0	0	2090.69	0	1866.67	0	0
3107	302.067	13.5471	0	0	0	0	0	0	0	2042.54	0	0	0	0	2393.38	0	0	0	0	0	0	0	0	3488.61	0	0	0	0	2290.57	0	2657.23	0	0	0	0	0	0	0	0	0	0	0	0	2477.01	0	0	0	0	0
3136	437.135	1.10823	5942151	2156109	2424952	4.04735e+06	3848837	3.80937e+06	5744725	5286328	4.10614e+06	3802884	4.09309e+06	3992337	6398900	3.9723e+06	6.9945e+06	3.77664e+06	4.88298e+06	6.40534e+06	2.77503e+06	4178597	2.91596e+06	2.26256e+06	2328871	5833900	7227946	7400844	9110551	4.90696e+06	3.51015e+06	7.36035e+06	1.36049e+06	3.42313e+06	4.12054e+06	6.32328e+06	2.93911e+06	5860748	5223938	4595753	6.32773e+06	4738267	7649751	6905927	8987804	4.78442e+06	7.31699e+06	2656551	3.48784e+06
3139	175.051	1.17081	6.04282e+06	4.0407e+06	7.74187e+06	7346426	6978199	7049155	6.04996e+06	4760551	5784777	8280773	1.57249e+06	1.85132e+06	6.01157e+06	1.93977e+06	6338649	1.75926e+06	7.34083e+06	5740322	5545110	5384315	4990269	3268062	11200000	8.19474e+06	6.95181e+06	3542778	3.17958e+06	5282285	1.90139e+06	3672493	1.16127e+06	700781	7314443	4432394	6102790	4.20367e+06	6.03834e+06	2.6139e+06	4.48025e+06	439675	3.83199e+06	3.28611e+06	3.35793e+06	6212546	3.63121e+06	529214	5226138
3141	152.011	1.43629	2319498	50984.3	54596.3	57583.2	59252.3	84044	1900978	1.84712e+06	1.8431e+06	0	0	5339.17	2405333	60592.9	2.07785e+06	398171	2167507	3.37065e+06	40831.6	46847.2	83304.1	50661.7	104009	2272462	77703.8	2.96699e+06	3.6759e+06	63213.3	43962.8	3289704	446712	68852.6	52816.7	619773	9603.28	586179	65787.8	73991.6	60046.7	82211.2	3.77915e+06	3.24564e+06	3.62753e+06	89429.1	3042111	54345.3	97778.4
3142	237.055	1.79756	3.23519e+06	3124482	3.31607e+06	2.68346e+06	2.69354e+06	2704109	2.76341e+06	2.62227e+06	2.63737e+06	2.39244e+06	2.29989e+06	2.30115e+06	3473597	2.97438e+06	3180941	2686667	3.03219e+06	3.148e+06	2.71586e+06	3064145	2757268	3.12169e+06	3.18175e+06	3.78413e+06	2.46722e+06	2.83991e+06	2.82122e+06	2.48083e+06	2.2571e+06	2.64708e+06	474665	2.12878e+06	2.47973e+06	2.80807e+06	2.20794e+06	2.71149e+06	2.17222e+06	2.04955e+06	2.23723e+06	2.11331e+06	2.73074e+06	2.57552e+06	2.71775e+06	2.31515e+06	2.70527e+06	2244095	2129696
3145	160.842	15.8271	1.6381e+06	146051	198310	334318	1.54096e+06	246734	233325	713626	928711	93169.8	157634	1.10063e+06	905395	2188462	2.96136e+06	249348	742588	1.92636e+06	671942	6442722	212859	930587	2174062	443081	2.2996e+06	507953	2.48371e+06	800086	793588	2.40563e+06	1.47755e+06	2830322	837093	1.48253e+06	1.34399e+06	2242979	205613	269565	164983	196646	1.16143e+06	1.99309e+06	719995	1.18353e+06	2.01609e+06	1.83616e+06	609976
3146	162.839	15.9302	1.49793e+06	211010	188450	386666	1.43832e+06	242611	232159	329766	377132	88935.3	462745	1.04484e+06	604303	2.08315e+06	745308	169518	414990	1.04858e+06	625963	5.93915e+06	287224	899382	1.90072e+06	549779	1.8898e+06	384892	2.21687e+06	610104	769895	2200105	1.33649e+06	2748701	806075	168788	1.32151e+06	2.06559e+06	1.05587e+06	236802	167659	153655	550184	1.8356e+06	686905	1.13339e+06	1.84174e+06	1.68742e+06	629833
3148	202.028	2.55824	2.14564e+06	6224507	5431863	4.65488e+06	5201500	4.20711e+06	2822451	2646319	2766395	4.93937e+06	13100000	10000000	2386612	8888965	2.41666e+06	8864782	2.98865e+06	2.21684e+06	6389810	6420581	6731650	8813393	4238407	2221105	4.36852e+06	2.7354e+06	2.05215e+06	4462971	8.018e+06	2122389	4.68198e+06	14300000	4.26003e+06	2.53143e+06	5376468	2.19164e+06	6.28832e+06	8682474	5.82058e+06	12200000	2.38224e+06	2.53214e+06	2.35818e+06	5970494	2.79914e+06	14400000	4147754
3150	415.114	2.14546	1.45304e+06	1.45641e+06	1.50924e+06	1.64548e+06	1735349	1.63328e+06	1.19722e+06	1.19458e+06	1.16559e+06	277912	301285	268320	1.3262e+06	1.03935e+06	1403156	105010	147140	149263	1.47673e+06	1.71686e+06	1.49e+06	22806.5	24287	27793.2	1.63922e+06	1.30977e+06	1.25667e+06	2.45764e+06	2.27438e+06	1.96166e+06	414537	2.31304e+06	2.54068e+06	2260213	2.3866e+06	1.40559e+06	2.25357e+06	1.9047e+06	2.06783e+06	2.5724e+06	2234257	2027293	2.21977e+06	2.41699e+06	2.30001e+06	11013.3	15208.6
3157	363.253	1.49813	1.61393e+06	1.59843e+06	735686	1.10744e+06	1.38533e+06	1.16973e+06	1.21461e+06	1.36131e+06	1.11341e+06	555688	533504	851723	2295148	999079	444112	691794	1.70567e+06	1.43292e+06	367568	511622	709671	771160	1.11438e+06	2.33898e+06	1.33108e+06	2.21487e+06	1988949	1.69016e+06	1.34214e+06	1.77948e+06	300647	551903	1194125	1.35301e+06	860882	1.11458e+06	1.59938e+06	1.69859e+06	1.50242e+06	468112	909347	718878	1.16706e+06	1.00601e+06	1.15657e+06	1.22901e+06	1.30789e+06
3158	230.082	6.48642	1.64445e+06	0	444841	710779	61661.5	2195437	1.62128e+06	1.45298e+06	1.48073e+06	528920	752281	692530	2152967	1.05686e+06	2.21332e+06	852827	1.78647e+06	2.0167e+06	0	678751	657681	388283	711240	1.30457e+06	1.83759e+06	1.72827e+06	1.89575e+06	1.84093e+06	668682	1720130	237606	1.23234e+06	1.49653e+06	1.31863e+06	29870.7	1.18721e+06	0	0	0	1.50627e+06	2253412	2.06616e+06	2.42466e+06	0	2.56462e+06	825635	1124171
3159	283.072	5.80733	3532014	1.81942e+06	2.00513e+06	2.43138e+06	2430070	2.36898e+06	3.26907e+06	3.15806e+06	2.94761e+06	2.18364e+06	2.1897e+06	2.10892e+06	3.61633e+06	3870583	3.98547e+06	2.48848e+06	3.50799e+06	3410288	1.90927e+06	1.97044e+06	1.81903e+06	2.24134e+06	2288504	3954094	1.31198e+06	1.72053e+06	1758706	1.24167e+06	1.04235e+06	1.63134e+06	256962	1.04273e+06	1.16825e+06	1.84652e+06	1.03548e+06	1705087	1.87755e+06	1.94669e+06	1.82755e+06	1.21969e+06	1.8871e+06	1.91934e+06	1.76537e+06	1.03142e+06	1825467	1053509	1.22733e+06
3160	233.154	0.76535	671285	1912198	1.87011e+06	3.7708e+06	3.78492e+06	2.86701e+06	2.36699e+06	1.95051e+06	2230526	2.4066e+06	3.26496e+06	2.72419e+06	3213524	4.41894e+06	2.84725e+06	1.14205e+06	1.30133e+06	917112	2.56371e+06	3.08396e+06	2.91962e+06	3326489	3362281	3.87583e+06	1.53807e+06	1.1564e+06	1.11415e+06	2571739	2.83506e+06	1.62668e+06	390829	2.57334e+06	2.25208e+06	2353194	2.30111e+06	2.16311e+06	3.64862e+06	3.58174e+06	3799743	960106	632041	771935	1.96061e+06	2.87923e+06	2.24179e+06	4.16647e+06	3.10176e+06
3163	287.994	16.8574	653028	1265610	1.21775e+06	1.06103e+06	758996	848756	1.59567e+06	1.22704e+06	1238946	750252	237291	538280	700962	648675	1.26289e+06	707617	1.0274e+06	1.00111e+06	334580	646716	326898	395294	952865	1.01175e+06	990096	990424	1.06256e+06	1.75633e+06	543272	1.52564e+06	167925	169020	1.10753e+06	425526	644804	1.31762e+06	1.00515e+06	393200	788611	348241	1155798	2.12938e+06	2744326	976156	1894989	450034	1707107
3164	166.835	7.98067	1.97592e+06	333449	378087	428971	356053	356616	1.58003e+06	2200799	1.62305e+06	324836	320767	338829	1.64472e+06	414603	2641177	335734	1.545e+06	1.79433e+06	330173	338516	364365	403970	373512	1.63837e+06	378347	1531824	2.00905e+06	325007	351282	1.52251e+06	326602	384849	383676	1.53295e+06	364751	2271043	313467	360979	390082	304028	2.16856e+06	2.81314e+06	2707148	344785	1.4691e+06	296448	346871
3167	272.056	1.17833	848272	2.49303e+06	2769016	1.5631e+06	1.14129e+06	1253910	786054	743670	728205	1.23314e+06	1.49146e+06	1.33117e+06	1.57722e+06	3410071	1.13397e+06	2.68635e+06	1.49851e+06	1.35179e+06	1.89946e+06	2.19407e+06	2.00058e+06	1.28667e+06	1.37104e+06	1.10769e+06	2.37123e+06	2.71228e+06	2576662	1.85654e+06	2.06313e+06	1.46334e+06	279909	1.56648e+06	1.49642e+06	900949	774030	648053	3.20383e+06	3.54816e+06	3.01488e+06	3.10856e+06	1.82078e+06	1.89216e+06	2067056	2.44751e+06	2.22334e+06	1968717	1.47573e+06
3168	431.243	0.836313	1.25997e+06	2.77786e+06	1.84106e+06	2.00455e+06	1.88424e+06	1.73234e+06	1.8475e+06	1.64644e+06	1.3986e+06	2.00911e+06	3703221	3.22731e+06	1.49055e+06	2.46551e+06	1.1893e+06	2.53299e+06	2.2821e+06	1.42204e+06	1.40398e+06	1.9054e+06	2.12102e+06	2.18335e+06	1593496	1.46891e+06	1.88481e+06	1.74637e+06	1.43886e+06	2.38506e+06	2726445	1.42342e+06	362495	3504925	2132174	1.30693e+06	1.78522e+06	1.05088e+06	2.45407e+06	3.14508e+06	2.79309e+06	2.57004e+06	1.15918e+06	1.01714e+06	1.17525e+06	2.43552e+06	1.55654e+06	4651546	1.53885e+06
3171	149.047	1.57091	25086.5	46794.2	44608.4	4.02845e+06	4.24161e+06	3.62799e+06	1525118	1424034	902959	2.96485e+06	4425642	3589297	395732	742337	348334	46236.8	26136.7	34959.3	49085.4	60154.4	48145	65413.8	160032	19752.8	1.94688e+06	1.42912e+06	1331683	1889730	2.43287e+06	1.38917e+06	320023	3.03661e+06	1.85992e+06	1645719	2.01174e+06	1.03556e+06	2.1592e+06	2.32246e+06	2103756	2.79227e+06	1.2757e+06	1.28991e+06	1.09768e+06	1.99835e+06	1.34253e+06	2.75593e+06	1.51946e+06
3177	173.064	1.06547	1.0771e+06	2.46577e+06	2.79485e+06	1.59809e+06	1.71742e+06	1.67978e+06	947128	940430	870452	1.74819e+06	1.44384e+06	1.53542e+06	1.43918e+06	1855478	1.30102e+06	1.55436e+06	1.14148e+06	1133261	1.4864e+06	1608865	1.43506e+06	1863495	2.15068e+06	1.6391e+06	1.7746e+06	1.81687e+06	1.69197e+06	2.10642e+06	1.84298e+06	1.32211e+06	234038	1.51349e+06	1.66543e+06	991439	1.54654e+06	993087	2.02969e+06	1.58039e+06	2.04702e+06	1.58492e+06	1.12333e+06	1.09926e+06	1.12383e+06	1.88765e+06	1.19816e+06	1.87419e+06	1.93519e+06
3181	314.084	2.03825	1751807	2.35337e+06	1442704	1.58948e+06	1.42889e+06	1.45675e+06	1.81071e+06	1.4359e+06	1.38361e+06	59893.7	70951	81014.5	1.82249e+06	1.2992e+06	1.43478e+06	0	0	8089.11	1.36624e+06	1471825	1.3818e+06	1.44574e+06	1.10169e+06	1942766	1.73578e+06	2.18557e+06	1.47522e+06	2.28928e+06	1.93147e+06	1.29392e+06	454152	1.7696e+06	1.7056e+06	95664.4	97202.5	93129.3	1.04097e+06	1.13041e+06	1.09352e+06	0	4144.32	0	1.17485e+06	1.54993e+06	2.28528e+06	1496066	995785
3182	349.237	1.54612	1037841	1.45058e+06	601095	993754	1.08411e+06	931770	862484	1.4499e+06	931031	473678	450711	706146	1.80496e+06	813179	835748	440704	1.27022e+06	957699	314617	384363	570530	733563	936234	1994401	1.03739e+06	2.05615e+06	1.8398e+06	1.43339e+06	1.26992e+06	1.28066e+06	253514	501372	1.02369e+06	1171038	711962	1.05656e+06	1.37413e+06	1.44553e+06	1.32501e+06	289595	617202	394669	916005	786129	1.20621e+06	1108946	1.15574e+06
3188	242.067	4.40319	1.38643e+06	115631	435516	215350	623956	78835.9	1350937	1.23865e+06	1.36243e+06	92219.8	98948.2	939022	1797872	170662	1.79492e+06	1.08007e+06	1.63874e+06	1.58474e+06	684618	395028	782704	93044.2	110250	1.80544e+06	113192	1.51582e+06	1.36898e+06	1.05957e+06	703061	1.23737e+06	349811	840042	110183	1.1647e+06	121953	944038	288353	398688	348254	823855	1.33274e+06	1.18309e+06	1.46079e+06	142081	1.52046e+06	548411	2.4313e+06
3195	241.059	3.72706	517810	986228	977967	1.05792e+06	1060968	1.24143e+06	839378	743359	784701	858944	704733	1.00706e+06	0	8530.11	5053.18	862052	741364	676705	561126	580484	602018	13282.7	15317.5	5871.79	1.39081e+06	1.24279e+06	1.18089e+06	1943020	2207662	1.18313e+06	364929	1.35486e+06	1734726	1.01279e+06	1.46607e+06	842564	26461.7	10248.1	11036.4	1.65816e+06	1071925	997907	746355	971179	914938	10836.5	8447.08
3199	550.208	1.06096	719514	660565	666916	711987	636145	523229	944901	1.01031e+06	777865	580609	914398	890453	583013	823419	661748	712399	858476	669427	604920	523576	575903	801087	364221	660332	808675	1.91502e+06	1507206	757047	992310	1.16316e+06	185471	1.03387e+06	689965	969437	506304	732594	743546	941862	837276	1.31218e+06	1.02734e+06	1395753	1.04725e+06	925094	1.56408e+06	1.09619e+06	539418
3204	332.058	1.56929	1.21632e+06	670774	770414	1.03939e+06	1.0179e+06	1.05859e+06	1.24407e+06	1.16188e+06	1.24313e+06	287624	251401	266449	167771	80073.2	113654	189052	274194	250916	1.12896e+06	1.22246e+06	1.10008e+06	690529	619696	999527	675735	982775	806238	902518	861617	1112277	346904	622683	897668	375898	242561	303624	108650	124421	111427	139834	251472	273104	1.59381e+06	1.06976e+06	1.77215e+06	501154	543809
3210	243.08	3.44081	1.29365e+06	0	0	0	0	0	1.13042e+06	1.07023e+06	1.15383e+06	0	0	0	1.16572e+06	0	1.25697e+06	0	1.23667e+06	1146297	0	0	0	0	0	1.30891e+06	0	1.2168e+06	1.18632e+06	0	0	1.06314e+06	257916	0	0	1.25734e+06	0	931403	0	0	0	0	1.14748e+06	1.18725e+06	1.11018e+06	0	1.20684e+06	0	0
3211	195.029	1.19317	1.15597e+06	874770	971494	825921	790240	813612	1095268	1.10281e+06	1.00124e+06	746709	774865	698098	1177142	826650	1.13208e+06	903319	1.18325e+06	1.17359e+06	744219	857442	945237	666499	738287	1.11544e+06	1.00876e+06	1.46292e+06	1.31797e+06	836376	855900	1061090	345531	876551	860735	1.0557e+06	780254	1.02203e+06	818726	819056	928968	1.13938e+06	1182354	1.27092e+06	1.20347e+06	832875	1.1835e+06	717726	582496
3216	391.092	5.4841	664125	22668	0	18695.4	13334	16160.6	592180	578065	580379	16535.8	25367.3	0	396214	29036.4	407963	29949.3	196653	179469	24697.9	17208.2	17826.3	20417.8	0	327947	17431.2	2.22199e+06	1804818	17486.2	20044.4	988242	139927	20786.8	17388.6	1.27027e+06	19577.1	1.05031e+06	27239.8	32013.8	20760.3	16922	1.30809e+06	1.46019e+06	1.77004e+06	14757.2	2081793	16827.6	14720.5
3220	258.073	6.4971	831936	0	0	23774.8	23181.2	12470.6	919833	860532	871493	0	0	0	4697234	45269.1	4.47373e+06	0	881780	811284	0	0	0	0	0	936193	13271.5	1.058e+06	939846	14578.1	16947.6	966154	301355	11171	12271.2	1.01889e+06	0	1.03291e+06	33216.3	46472	45436	15699.6	996347	949592	1.01828e+06	23115	1.04995e+06	10448.3	13536.3
3222	277.083	4.98173	20600000	76450.7	58836.7	53934.9	66386.6	51168.8	19500000	19400000	18400000	73775.6	87510.7	85309.1	20600000	68566.9	20300000	34450.2	3193993	3105834	51241.8	71134.6	69162.5	94261.1	47305.9	22900000	28996.4	1.03203e+06	956987	26583.3	31089.9	952544	310515	44475.4	25112.3	1.05491e+06	19871.8	1.04261e+06	28142.8	26497.6	26191	32760.4	231609	224668	971679	27277.5	1.04615e+06	39945.4	25810.5
3228	333.04	1.15623	2.06597e+06	2.99935e+06	4551415	3356293	4.99561e+06	3.62614e+06	3104612	2.78479e+06	3.45946e+06	4613235	8604760	7385840	1129490	7.48208e+06	1.65025e+06	6.66397e+06	2.6898e+06	1.38807e+06	5507796	6.30391e+06	5438025	6258550	3.30226e+06	2872133	1.55326e+06	867484	859498	808207	2229675	929490	92737.8	3.78404e+06	2.03094e+06	1.44285e+06	1.28377e+06	968853	1.85086e+06	2.08827e+06	1.43849e+06	3.66572e+06	362668	519811	842201	1.9689e+06	1.44129e+06	3.07426e+06	721122
3231	246.077	1.95485	1.45596e+06	1.94239e+06	2.02422e+06	1.65866e+06	1.87751e+06	1.69257e+06	1.49804e+06	1364833	1.48951e+06	1.46757e+06	1.94134e+06	1.7367e+06	2.04714e+06	2.45878e+06	2.02954e+06	2.27686e+06	1.80753e+06	1.9103e+06	1.62104e+06	1.83108e+06	1.66319e+06	2.3198e+06	1.84599e+06	2.24425e+06	1.065e+06	1.24131e+06	1.33115e+06	992116	1.07428e+06	917434	201405	974872	789198	875389	936526	654428	1.10178e+06	1.17745e+06	1.0954e+06	1155784	837019	836643	1.0161e+06	1.13808e+06	1168436	1.63701e+06	1.07272e+06
3234	243.062	4.31701	3065681	128578	128242	154411	178788	143948	3284948	3.15521e+06	3313749	106224	271736	312066	2627003	150963	2.60265e+06	45072.3	85431.7	75695.3	186478	183406	226353	269299	117900	3.38577e+06	60539.3	693542	593213	72484.6	106994	902656	255189	109423	56601.4	1.10666e+06	54063.1	864012	75997.8	63786.6	86334.1	26587.9	28769	20806.4	850913	74483.1	929298	77700.8	58852.5
3238	272.056	2.1516	500571	1.78976e+06	1.30233e+06	1.22021e+06	1.21771e+06	1.12235e+06	403144	400419	391816	870145	1.19904e+06	1.17159e+06	590973	1.42497e+06	534321	657940	317248	310173	1.29454e+06	1342930	1.38444e+06	986697	633307	357309	1.72742e+06	1411405	1.00652e+06	1.96632e+06	2.75735e+06	867328	150408	1.83175e+06	1161709	625470	1.23986e+06	466386	2536828	2987595	2.52524e+06	1.95672e+06	636627	680238	929411	2.37867e+06	1.10105e+06	1.72382e+06	913650
3248	229.04	5.78079	388592	28238.5	34469	11070.4	22485.6	11162.9	330351	285634	185305	17839.9	56307	71659.2	215631	22770.9	205930	18943.9	486823	496332	14210.5	16517.3	12437.3	46275.1	0	482728	28215.6	833994	767729	24455.5	44889.4	818889	48744.3	18794.6	33971.2	701537	35348	694009	22117.5	24788.3	17838.9	53053.6	842336	790930	528153	32454.5	664775	83933.2	9069.76
3249	221.95	5.537	1.08245e+06	0	0	0	13159	0	1.09773e+06	937612	1.04268e+06	0	0	0	776874	7968.9	891531	0	1233543	829585	0	0	0	17752.4	0	1.0842e+06	0	1.18651e+06	1057098	0	0	817720	304154	0	0	985208	14116.9	838663	5407.96	6464.76	0	0	1.03098e+06	1.12262e+06	916613	0	1.11498e+06	0	0
3250	287.994	14.9757	1.14486e+06	701517	470902	406109	315566	499337	471117	1.20416e+06	639991	278646	432567	352171	598003	670639	642667	559468	524109	692334	377755	276948	609263	368968	404806	559066	1172540	628584	553252	506807	483521	817068	309707	591917	488339	843890	456383	501713	649142	497304	257959	503964	735177	634941	767814	272192	542884	808905	498748
3261	288.087	1.07064	592987	3.89468e+06	3775764	2719128	2774602	2.22791e+06	562101	559735	538624	3.47937e+06	6006391	5.25534e+06	465738	3.33573e+06	455848	3.75578e+06	454799	406549	3.03635e+06	3.485e+06	3.32875e+06	3.04251e+06	1.90197e+06	503563	6152647	1.42706e+06	1.24864e+06	3.87338e+06	6020209	746086	98378.1	6504878	4.0381e+06	684565	3.0158e+06	413831	6.06052e+06	6.31706e+06	5657802	8763737	726542	835165	645078	6115864	927235	5.96049e+06	2694967
3262	279.1	2.03049	762473	11981.1	7951.33	8449.08	9818.28	13386.1	1.00925e+06	844776	937690	9321.83	15296.6	12987.2	897741	20401	842094	10821.4	950514	752955	8484.27	10594	10658.4	19094.4	6745.85	735254	10707.4	1.16962e+06	770236	9206.19	11314.4	745997	429780	13960.1	8122.09	811421	11776.3	636520	11071.4	11906.7	10822.7	15343.8	756036	864005	675402	11241.2	1.12296e+06	31175.7	7478.45
3263	280.104	14.2986	1.19375e+06	17296.4	18401.4	10592.3	11806	12657.6	1.3594e+06	1.34827e+06	1.36467e+06	14448.8	11698	14356.6	2.29032e+06	23337	2.43409e+06	19941.2	1.14862e+06	1.23498e+06	23509.9	17814.5	18246	24393.1	15752	1.54227e+06	3709.93	747530	737438	4691.75	17238	741113	373576	3060.74	9212.98	691376	11816.1	670087	11086.6	16841.2	8836.87	4160.55	695757	728177	676939	12745.7	894589	3106.73	8057.11
3267	169.062	2.19161	556205	822558	939481	1.41898e+06	1.40589e+06	1320212	482279	465297	428108	101632	91820.6	151570	511804	725694	480685	83968.1	74921.3	68757.4	1051404	1.18108e+06	1.15886e+06	28993.2	27344.2	67458.6	331766	271306	231914	1.13868e+06	1.33259e+06	735076	204972	884425	829191	182292	258961	158723	1171424	1.24614e+06	1.16825e+06	1.21373e+06	588989	614422	926834	1.43164e+06	1.0999e+06	22521.2	26399.9
3272	247.064	14.9737	686072	1.11438e+06	1.38707e+06	1.08851e+06	981593	1.16894e+06	672682	802468	739284	1.25469e+06	845928	978195	773706	1.12105e+06	839673	988156	665093	743337	1.01517e+06	969927	1.02975e+06	959708	979818	890101	1.11245e+06	746281	760985	952964	906384	713396	218533	1.00341e+06	1.24802e+06	736507	1.10696e+06	884482	1.09493e+06	949731	1.13102e+06	940396	959577	718059	845361	959143	845968	875304	1.01025e+06
3273	402.94	1.18375	1939935	5583095	1.37582e+06	4.25137e+06	2.73233e+06	3390753	794916	655064	633751	2.38021e+06	2429457	2.50027e+06	1.58337e+06	3105550	855778	2.83286e+06	981054	782643	1.58832e+06	1825873	2.12525e+06	2.51244e+06	1.60192e+06	840632	2.98971e+06	1.58799e+06	458581	2272996	2.38462e+06	712970	419562	1.77131e+06	1.65234e+06	617500	1.63236e+06	387059	2.46494e+06	2680364	2806196	2484416	1.12713e+06	829351	515313	1.93922e+06	682534	1.72386e+06	1.07623e+06
3278	165.078	4.30073	806688	71236.2	65802.1	94179.6	87486.7	86339.3	854114	812556	844998	79182.2	73133.2	68022.3	763814	62766.2	823934	62244.4	889018	781486	60645.3	102278	82639.9	89866.8	92353.1	956089	109915	956433	877305	91166.2	49395.6	701433	301923	73642.8	61506.7	915256	112136	699591	95143.4	76981.9	105978	76249.5	756063	773334	701116	86476.8	913832	92014.9	72740.2
3294	431.243	1.12421	523754	6.96816e+06	8158148	7481235	6529082	7.82793e+06	584197	502997	536592	7.13423e+06	6.96228e+06	6.883e+06	612078	6.43939e+06	516770	6827662	547105	572427	6131349	7.73612e+06	6.60937e+06	5932450	7871946	678138	9247774	551723	522318	8537829	7.24047e+06	650538	109497	8373815	7.60195e+06	687201	7695306	618403	6882218	6310869	7.57313e+06	6599705	618264	497209	786192	6950866	537334	6.36627e+06	7886371
3311	351.114	14.9775	568945	667206	618227	714865	683788	712567	561710	483641	575678	654493	753784	650193	524455	625845	519521	734921	541256	552521	569991	658062	628204	653878	747656	546559	730613	517002	533276	758414	704632	578851	234737	667420	712375	532716	675792	524710	654121	682995	642917	754758	548852	539814	531227	685213	539237	734632	787493
3314	385.997	1.07187	478987	1.22584e+06	1.36584e+06	1.09651e+06	1.13072e+06	1.00785e+06	464226	414111	534676	1491943	3.95567e+06	1.81525e+06	227241	1124425	345411	1.2355e+06	397456	239495	1.10273e+06	1.0253e+06	1.23362e+06	1.06857e+06	1.01203e+06	367871	2226199	927031	1.01978e+06	1.41511e+06	2.11847e+06	576046	190743	4.51357e+06	1.49593e+06	660829	1177465	376172	1.83431e+06	1.99083e+06	1.77324e+06	4348064	569714	916814	601730	1.84548e+06	697578	3.86044e+06	1.31854e+06
3323	279.057	3.39882	619306	0	0	0	0	0	648755	607920	714747	0	0	0	628258	0	631051	0	736096	628856	0	0	0	0	0	672525	0	695927	599994	0	0	558064	240361	0	0	638255	0	411328	0	0	0	0	611701	567168	589831	0	690079	0	0
3324	241.073	0.883388	501013	720553	833208	698197	726274	778751	526169	488594	474096	764402	794469	726960	516539	696431	484143	681189	452857	493586	749768	752346	765614	651723	691754	563060	986608	655432	588019	951903	893881	557911	204646	1.0225e+06	853763	615831	893314	493942	960214	922549	950337	936816	532718	555556	597650	921788	679208	927773	648815
3326	203.028	14.0882	3101.86	0	0	60513.6	71456.6	61246.7	0	0	3409.78	0	0	0	2002.57	0	0	55663	121521	92670.1	0	0	0	0	0	2564.77	61428.5	320080	265329	111326	183310	552019	97342.7	453144	115852	620582	110819	251486	121130	182892	118537	321808	244759	236822	243290	59615.7	330713	356933	71557.4
3337	188.035	1.18416	360298	406790	501484	630705	667853	639649	344263	418461	418570	500219	397249	363191	256150	342501	330451	479970	402497	284806	378878	454383	332201	319825	525352	264503	381158	180985	195625	828016	797982	538504	113551	449424	426995	328778	460700	273014	300959	308390	287489	324535	278941	238867	190589	265494	193844	232238	245830
3338	181.018	2.30275	32419.1	42278.8	36812.7	29256.6	46288.1	39461.6	50871.1	27917.9	33565.2	33120.3	54268.5	56708.7	27252.7	45249.2	26353.1	50598.4	34099.5	45049.2	39790.5	40799.8	34614.4	62111.6	25623.5	29852.6	547435	671968	635116	527489	554434	537794	188476	557222	488244	533222	464377	487722	535178	562734	540021	644528	598078	592232	659817	618759	739161	448345	302774
3343	155.071	0.828589	684256	989461	824564	724292	724663	698745	467572	459726	525406	566408	999032	891462	556986	871524	435742	806408	524191	455659	667231	949310	752041	952075	574655	482422	750415	594032	509907	712368	1.04204e+06	530477	271846	1.03206e+06	590053	483613	539011	331563	690963	863374	700868	933943	422360	584166	429854	639983	596693	959712	495839
3358	196.028	6.00932	639828	208455	289122	437473	282996	479546	748262	715700	678901	569952	179791	290824	622301	187276	604015	186469	484287	551426	245686	255540	201441	173049	710985	634351	647244	388135	412391	560903	209109	512767	194616	161661	593016	757023	424830	730245	208323	174666	195137	140774	519026	439875	518781	233729	520010	103601	663833
3360	187.051	1.11738	713652	718847	639152	587770	691720	846071	776678	756136	715736	536481	646770	472272	683058	463644	703992	661928	862712	771012	656503	535055	490540	548201	583654	937815	468827	552912	569123	568275	416173	506100	200707	365053	489588	600131	337603	468298	321881	425190	442792	405147	522440	625494	558744	380820	659117	375230	466811
3376	196.028	6.73092	452850	124280	153073	172224	144933	194991	442904	465078	424034	167614	80117	78326.6	441524	82970.3	435260	82380.8	413370	427736	106600	134036	79450	87016.7	215090	515583	186606	423465	458827	244272	153960	446680	128318	112204	189713	509050	159241	407499	142134	126994	156357	116432	433866	471340	424032	145475	473847	115298	345910
3378	256.043	14.3275	461412	0	2655.07	2652.34	2698.84	2523.31	474964	429929	449498	0	3665.57	0	441149	0	443543	2783.52	441510	420886	0	0	2417.07	0	2423.31	452920	2228.43	498936	440650	2684.57	0	436790	359880	2554.61	2232.04	421853	0	396590	2459.27	3704.95	3121.55	2944.12	416923	461361	408513	3217.99	541749	2558.96	2002.75
3380	229.04	7.78248	221277	0	0	0	0	0	217205	200450	137700	0	0	0	127633	0	127738	0	302969	278855	0	0	0	0	0	290945	0	454847	415085	0	0	430820	32138.3	0	0	436701	0	371121	0	0	0	0	387986	419846	313662	6920.58	356726	0	0
3394	255.077	0.844167	107092	112958	120433	85792.9	103841	124122	76688.5	76632.4	86086.6	88453.1	79955	96591.4	105814	142903	97222.4	115715	90091.7	69407.6	60678.8	82498.6	78145.9	141629	87028.4	92736.6	513146	335158	284510	450458	455175	316826	102524	356744	378687	297652	382573	239455	508324	460431	393616	449909	254116	337484	190496	302519	193167	281984	229339
3400	211.049	4.81169	210867	195230	199715	204430	188410	185261	308645	308029	319939	177206	215477	201590	260201	251355	287577	255531	314394	266046	145916	145504	158062	212446	155586	281635	254977	466850	360101	252638	357311	299113	164325	284436	241921	328663	244081	297714	320967	370251	306061	415522	355117	409573	252899	209238	357210	321469	215097
3409	180.033	0.918287	246851	21362.6	19391.4	28296.3	27715.3	15003.8	253392	227145	277816	21899	20191.9	14976.6	250094	13511.8	242229	16672.8	228620	235250	21643.3	20060.7	19616.2	19190.5	22315.4	234640	14839.8	209226	240843	20300	24470.3	270380	97968.1	17098	17724.2	270291	14392.9	253066	22112.4	14790.2	32511.5	14241.5	230089	227341	278038	21469.5	227074	14229.2	17562.9
3410	401.087	1.22112	273590	1.59029e+06	2.23078e+06	1.81902e+06	1.97524e+06	1716038	376518	444351	394548	1.33695e+06	1.05502e+06	1.04116e+06	372626	2.32959e+06	259633	63694.4	38684.5	39040.4	1.28991e+06	1.49872e+06	1.27824e+06	37014.8	45221.7	39775.9	1.07697e+06	277987	210757	1.79182e+06	1.64751e+06	268421	59170.3	1.44312e+06	1.93156e+06	262592	1.61634e+06	234374	1.80263e+06	1.61073e+06	1896099	56089.5	38897	104348	200368	1.11453e+06	198738	25082.4	47563.7
3413	402.94	0.888397	617888	1.20801e+06	254598	711288	563810	556325	262132	233593	224104	489296	414789	712707	554968	821122	420359	787262	375258	340605	304591	385828	552273	676501	297824	256933	561826	551783	151562	409279	602976	258893	180950	298729	301292	228979	287039	188838	457765	685722	575297	420070	315146	357292	232775	417200	232293	300096	401594
3420	279.098	6.0792	236680	10162.7	12829.2	0	0	0	288604	260551	299513	0	11285.1	0	265768	6539.16	319542	0	301656	345369	12361.6	11123.5	7201.58	10874.8	10262.8	342542	0	242051	236306	0	0	234865	43904.8	9966.77	0	274102	9471.51	267442	7486.93	8484.94	15793.2	0	279608	285499	242357	7224.74	221123	11594.7	11962.7
3426	164.035	4.40399	93583.7	67899.9	91398	152397	128784	149994	261339	243661	251618	97433.1	94757.6	88634.9	224347	108014	234407	167540	355626	299316	97549.5	96558.7	82662.3	107590	134590	207980	80142.1	160680	118381	109314	166557	225872	118730	123930	100767	87695.8	70955.6	64517.5	83614.2	96250.9	84941.8	117437	188272	230391	104327	93919.2	151819	105008	97914.5
[truncated: 1,159 more rows]
[truncated: 55 more columns]

## Sheet: Table S4_set1_pos
row.ID	row.m.z	row.retention.time	1_spent.sterile.on.iso1_A	2_spent.sterile.on.iso1_B	3_spent.sterile.on.iso1_C	4_spent.iso2.on.iso1_A	5_spent.iso2.on.iso1_B	6_spent.iso2.on.iso1_C	7_spent.iso4.on.iso1_A	8_spent.iso4.on.iso1_B	9_spent.iso4.on.iso1_C	10_spent.iso6.on.iso1_A	11_spent.iso6.on.iso1_B	12_spent.iso6.on.iso1_C	13_spent.iso13.on.iso1_A	14_spent.iso13.on.iso1_B	15_spent.iso13.on.iso1_C	16_spent.iso15.on.iso1_A	17_spent.iso15.on.iso1_B	18_spent.iso15.on.iso1_C	19_spent.iso18.on.iso1_A	20_spent.iso18.on.iso1_B	21_spent.iso18.on.iso1_C	22_spent.iso19.on.iso1_A	23_spent.iso19.on.iso1_B	24_spent.iso19.on.iso1_C	25_spent.sterile.on.iso2_A	26_spent.sterile.on.iso2_B	27_spent.sterile.on.iso2_C	28_spent.iso1.on.iso2_A	29_spent.iso1.on.iso2_B	30_spent.iso1.on.iso2_C	31_spent.iso4.on.iso2_A	32_spent.iso4.on.iso2_B	33_spent.iso4.on.iso2_C	34_spent.iso6.on.iso2_A	35_spent.iso6.on.iso2_B	36_spent.iso6.on.iso2_C	37_spent.iso13.on.iso2_A	38_spent.iso13.on.iso2_B	39_spent.iso13.on.iso2_C	40_spent.iso15.on.iso2_A	41_spent.iso15.on.iso2_B	42_spent.iso15.on.iso2_C	43_spent.iso18.on.iso2_A	44_spent.iso18.on.iso2_B	45_spent.iso18.on.iso2_C	46_spent.iso19.on.iso2_A	47_spent.iso19.on.iso2_B
[truncated: 2,621 more rows]
[truncated: 55 more columns]

[truncated: 2 more sheets: Table S4_set2_neg, Table S4_set2_pos]
