# Supplementary material for: Substrate Utilization and Competitive Interactions Among Soil Bacteria Vary With Life-History Strategies
Source: Front Microbiol. 2022 Jun 9;13:914472. doi: 10.3389/fmicb.2022.914472 (PMC9225577; doi:10.3389/fmicb.2022.914472)
Supplement: Supplementary file 1 [file Data_Sheet_1.ZIP › Table S5_Sequential growth LCMS feature classification.xlsx]

## Sheet: Table S5_set1
Influencer isolate (iso_ctrl)	Recipient isolate (iso_2nd)	Feature change in spent medium after growing influencer isolate on SDM	Feature change in double spent medium after growing recipient isolate on influencer's spent medium	Polarity	Count of features with the corresponding pattern	List of features with the corresponding pattern
iso1	iso13	decreased by iso_ctrl	decreased by iso_2nd	neg	26	228/241/1738/2086/2141/2222/2353/2412/2544/2563/2625/2650/2683/2721/3005/4333/4342/6689/7251/10606/13764/14672/14975/17524/19859/20606
iso1	iso13	decreased by iso_ctrl	decreased by iso_2nd	pos	31	30/146/207/231/250/258/1480/1486/1608/1701/1738/1741/2028/2314/2442/4023/4027/4043/4084/4707/7172/7361/8073/10524/10539/13632/13948/17194/19670/19827/22034
iso1	iso13	decreased by iso_ctrl	increased by iso_2nd	neg	32	5/6/87/199/232/236/1970/1974/2105/2287/2491/2520/2584/2589/2649/2697/2778/2822/2858/4344/5817/8689/9391/11090/12950/15203/17008/18354/19837/19968/20027/20074
iso1	iso13	decreased by iso_ctrl	increased by iso_2nd	pos	25	12/22/89/95/162/174/286/1465/1474/1534/1545/1565/1567/1592/2215/3997/4132/5162/5171/8644/8729/11024/12637/21946/22007
iso1	iso13	increased by iso_ctrl	decreased by iso_2nd	neg	17	222/1326/1465/1543/1634/1692/1791/2242/3195/3204/3481/5056/5488/5536/10633/11059/15372
iso1	iso13	increased by iso_ctrl	decreased by iso_2nd	pos	15	150/211/274/2204/2269/2284/2285/2337/2500/2611/3481/4386/13076/13645/19456
iso1	iso13	increased by iso_ctrl	increased by iso_2nd	neg	6	1481/1505/1585/3159/3690/5434
iso1	iso13	increased by iso_ctrl	increased by iso_2nd	pos	17	2186/2237/2241/2294/2296/2382/2696/3316/3335/3337/3553/3794/4167/5285/6680/6729/9182
iso1	iso13	no change	decreased by iso_2nd	neg	46	44/206/340/396/520/1094/1333/1960/2041/2065/2092/2197/2526/2545/2838/3150/3446/4564/4617/4875/5050/5204/5294/5349/5436/5758/5832/6451/6619/7029/8300/9099/9108/9144/10107/10609/11650/11769/11794/11857/12578/13525/13808/14016/17392/17681
iso1	iso13	no change	decreased by iso_2nd	pos	50	41/55/236/268/297/351/457/598/636/1519/1546/1577/1601/1677/1885/2182/2185/2212/2228/2816/2922/4068/4556/5536/6556/6699/6716/6720/7454/7770/8050/8367/8588/9503/10409/10556/12288/12749/12928/14288/14851/14854/14963/15889/16103/16221/19426/20608/21391/22317
iso1	iso13	no change	increased by iso_2nd	neg	21	90/145/180/280/1482/2059/2068/2230/2468/3160/3220/5364/5373/5379/6078/6125/6139/6602/6632/11766/14326
iso1	iso13	no change	increased by iso_2nd	pos	42	9/138/218/290/1568/2046/2387/2505/2604/2709/2783/2811/3014/3517/3676/3803/4013/4049/4136/4157/5265/5289/5931/6190/6463/7845/8184/8757/8824/9041/9145/10706/10754/11339/11340/11344/12656/12664/14911/14926/17679/19458
iso1	iso15	decreased by iso_ctrl	decreased by iso_2nd	neg	43	27/36/48/72/134/157/228/724/1476/1738/2051/2086/2141/2222/2353/2412/2516/2535/2544/2546/2563/2601/2625/2650/2683/2721/2767/3005/3181/3801/4342/4344/5058/5704/6689/8697/10606/13764/17524/19225/19859/20003/20606
iso1	iso15	decreased by iso_ctrl	decreased by iso_2nd	pos	29	16/21/29/37/40/207/231/250/258/1488/1508/1701/1745/2028/2310/2314/2442/4023/4084/4707/7361/8920/10524/15286/17194/18726/19670/21128/22034
iso1	iso15	decreased by iso_ctrl	increased by iso_2nd	neg	24	5/6/199/203/236/257/1970/1974/1983/2000/2287/2509/2520/2584/2593/2692/4846/5817/9391/12950/15203/17008/19827/19837
iso1	iso15	decreased by iso_ctrl	increased by iso_2nd	pos	28	7/12/22/174/286/1494/1565/1567/1619/1667/1982/2196/3997/4043/4132/4350/5153/5160/5162/5171/5206/6506/8070/8073/8391/8869/12648/16585
iso1	iso15	increased by iso_ctrl	decreased by iso_2nd	neg	24	91/222/1326/1369/1370/1419/1436/1465/1543/1585/1634/1675/1692/1694/1721/1791/2242/3204/3267/3433/5389/5536/7041/9193
iso1	iso15	increased by iso_ctrl	decreased by iso_2nd	pos	34	39/150/211/274/2161/2204/2235/2256/2269/2284/2318/2325/2337/2348/2410/2500/2601/2611/2658/2727/3316/3481/4069/4254/4787/4872/6754/6860/7613/11519/12306/13076/13288/13645
iso1	iso15	increased by iso_ctrl	increased by iso_2nd	neg	9	1368/1481/1505/1787/3481/3690/4402/4822/6109
iso1	iso15	increased by iso_ctrl	increased by iso_2nd	pos	16	2186/2241/2654/2788/3307/3337/3423/3553/3794/4057/4167/4557/5285/6729/6960/19189
iso1	iso15	no change	decreased by iso_2nd	neg	38	4/44/65/78/84/97/105/206/340/396/661/684/1305/1327/1382/1487/1586/1680/2041/2065/2092/2197/2813/3150/3410/3446/4032/5053/5394/5492/5832/7029/9134/10609/11650/11769/12578/13763
iso1	iso15	no change	decreased by iso_2nd	pos	66	20/41/55/88/108/168/200/236/263/268/351/457/598/1125/1776/2106/2182/2193/2200/2228/2289/2335/2357/2437/2478/2732/2798/2805/2816/3113/3286/3373/3404/3840/4055/4068/4115/4420/4857/5503/5536/5545/6556/6699/7169/7454/8050/8194/8588/9583/10556/10622/10709/10920/12288/12328/12928/14288/16221/16428/16534/17314/18787/21391/22317/22650
iso1	iso15	no change	increased by iso_2nd	neg	28	50/280/1311/1533/1558/1907/1971/2002/2079/2230/2836/3326/3400/3426/4793/4795/4828/4833/4838/5214/5373/6139/6607/7827/8789/10941/11101/13736
iso1	iso15	no change	increased by iso_2nd	pos	66	19/47/61/132/290/1395/1568/1693/2257/2301/2323/2373/2416/2505/2631/2709/2729/2811/2922/3052/3366/3491/3517/3745/3755/3803/4006/4025/4030/4079/4082/4104/4124/4157/4186/4565/5152/5157/5169/5186/5188/5200/5240/5265/5289/5300/5712/6463/6511/6724/7147/7870/8558/8698/8700/8712/8722/8991/9004/9145/10317/11339/12417/12697/15516/19566
iso1	iso18	decreased by iso_ctrl	decreased by iso_2nd	neg	15	228/724/1738/2051/2086/2546/2601/2625/2767/3801/5704/6331/6689/7452/20606
iso1	iso18	decreased by iso_ctrl	decreased by iso_2nd	pos	8	30/207/2442/4043/4084/7172/17194/22034
iso1	iso18	decreased by iso_ctrl	increased by iso_2nd	neg	58	16/20/27/30/36/48/66/71/87/131/149/172/260/1588/1962/2020/2090/2108/2287/2320/2490/2494/2495/2502/2506/2508/2509/2513/2515/2517/2520/2521/2527/2530/2536/2538/2553/2558/2577/2584/2593/2608/4329/4330/4336/7448/8689/11084/11090/12950/17008/17524/18354/19814/19827/19837/20027/20143
iso1	iso18	decreased by iso_ctrl	increased by iso_2nd	pos	53	7/29/40/50/51/78/80/89/90/119/162/257/275/286/1461/1467/1469/1481/1494/1501/1515/1517/1543/1588/1637/1664/1667/1772/1796/2314/2564/3509/4008/4700/4816/5930/6101/6506/6513/8070/8073/9293/9851/10510/11031/11349/12623/12629/14339/15149/15181/19289/21929
iso1	iso18	increased by iso_ctrl	decreased by iso_2nd	neg	4	222/1369/1436/6672
iso1	iso18	increased by iso_ctrl	decreased by iso_2nd	pos	8	150/211/274/2337/2500/12306/13645/16088
iso1	iso18	increased by iso_ctrl	increased by iso_2nd	neg	5	1481/3267/3690/8895/10840
iso1	iso18	increased by iso_ctrl	increased by iso_2nd	pos	7	2204/2348/3337/3423/4167/5830/6572
iso1	iso18	no change	decreased by iso_2nd	neg	9	206/340/396/1094/2041/2092/3446/6451/12578
iso1	iso18	no change	decreased by iso_2nd	pos	15	55/298/457/598/1125/1134/2732/2816/5545/6699/7454/12928/16534/18787/21391
iso1	iso18	no change	increased by iso_2nd	neg	20	14/118/302/1482/2206/2614/3160/3950/4341/4857/4894/4898/5373/6612/9098/9904/10435/10855/10861/10941
iso1	iso18	no change	increased by iso_2nd	pos	34	47/105/538/867/1395/2387/2462/2505/3803/3995/4011/4013/4019/4121/4136/4448/4520/4857/6511/7147/8558/8710/9560/11015/11952/12284/13244/14911/14926/15130/18723/19366/20072/21922
iso1	iso19	decreased by iso_ctrl	decreased by iso_2nd	neg	18	36/48/134/241/724/2086/2535/2601/2625/2650/2767/4342/6331/8697/14672/19859/19995/20606
iso1	iso19	decreased by iso_ctrl	decreased by iso_2nd	pos	14	29/40/51/207/258/1508/2442/4023/4084/4341/4707/17194/19670/22034
iso1	iso19	decreased by iso_ctrl	increased by iso_2nd	neg	58	16/20/27/30/45/66/71/92/131/149/172/193/260/1588/1962/1968/2017/2020/2037/2090/2105/2320/2490/2491/2494/2495/2501/2502/2506/2508/2509/2513/2515/2517/2527/2530/2536/2538/2553/2555/2577/2580/2589/2595/2857/4329/4330/4336/7448/8679/12747/12848/18354/19818/19827/19828/20027/20143
iso1	iso19	decreased by iso_ctrl	increased by iso_2nd	pos	51	15/50/54/78/95/119/257/275/1458/1461/1465/1468/1469/1474/1515/1517/1522/1534/1543/1545/1580/1588/1592/1637/1651/1772/1792/1796/2421/2564/3161/4008/4132/5824/5839/5930/7991/8183/8644/9459/9851/10510/11031/11349/12621/12623/12745/15181/20236/21929/22101
iso1	iso19	increased by iso_ctrl	decreased by iso_2nd	neg	15	222/1326/1419/1465/1543/1585/1634/1694/2242/3195/3267/3433/3690/5505/11059
iso1	iso19	increased by iso_ctrl	decreased by iso_2nd	pos	23	150/211/274/2161/2235/2269/2284/2285/2318/2337/2348/2410/2500/2611/4528/4872/6754/6860/7521/11366/11519/13288/13645
iso1	iso19	increased by iso_ctrl	increased by iso_2nd	neg	3	5434/6344/13449
iso1	iso19	increased by iso_ctrl	increased by iso_2nd	pos	7	2382/3103/3468/3683/4787/5830/6572
iso1	iso19	no change	decreased by iso_2nd	neg	28	206/340/396/684/1094/1333/2545/2838/3150/3410/3660/4564/4617/5294/5758/8300/9099/9108/9134/9144/10107/11650/12263/12578/13525/13763/14974/17392
iso1	iso19	no change	decreased by iso_2nd	pos	32	55/236/298/457/598/2125/2182/2193/2200/2228/2289/2335/2805/2816/2922/4226/4857/5536/6556/6699/7454/8050/8588/9041/11445/12284/12288/12328/14288/16534/21391/22317
iso1	iso19	no change	increased by iso_2nd	neg	12	14/118/1375/1482/1972/2092/3160/3496/6577/10435/11058/17679
iso1	iso19	no change	increased by iso_2nd	pos	35	47/52/105/867/1395/2221/2226/2288/2366/2387/2783/3119/3158/3286/3328/3366/3373/3995/4011/4019/4082/4418/5157/5200/5545/5846/7426/7429/9518/9560/10695/11015/12697/15130/19842
iso1	iso2	decreased by iso_ctrl	decreased by iso_2nd	neg	39	36/48/134/228/724/1738/2051/2086/2141/2222/2353/2412/2516/2535/2546/2563/2601/2625/2650/2683/2721/2767/3005/3801/4333/4342/5704/6331/6689/7251/8697/10444/10606/13764/14975/19859/19888/20003/20606
iso1	iso2	decreased by iso_ctrl	decreased by iso_2nd	pos	41	21/29/30/37/40/51/146/207/231/258/1479/1480/1486/1508/1608/1621/1701/1738/1745/2028/2310/2442/4021/4023/4027/4043/4084/4707/7172/7361/8920/10524/10539/13632/13948/15286/17194/19670/19827/21128/22034
iso1	iso2	decreased by iso_ctrl	increased by iso_2nd	neg	5	12950/16750/18354/19820/20182
iso1	iso2	decreased by iso_ctrl	increased by iso_2nd	pos	16	1931/2215/2314/2482/3161/3509/4091/4680/5857/6506/6706/8073/8919/12663/15181/21973
iso1	iso2	increased by iso_ctrl	decreased by iso_2nd	neg	11	222/1440/1791/2242/2432/3142/5389/5488/5536/10633/11059
iso1	iso2	increased by iso_ctrl	decreased by iso_2nd	pos	6	150/211/274/2337/3316/13645
iso1	iso2	increased by iso_ctrl	increased by iso_2nd	neg	13	1236/1301/1361/1481/1505/1585/1671/3195/3267/3690/6344/9158/9380
iso1	iso2	increased by iso_ctrl	increased by iso_2nd	pos	32	2161/2186/2204/2235/2241/2273/2294/2295/2318/2348/2382/2696/2757/2788/3103/3337/3423/3468/3553/3794/4096/4167/4787/5285/6680/6729/8628/9479/9981/10508/10570/11519
iso1	iso2	no change	decreased by iso_2nd	neg	26	44/65/97/105/206/340/396/684/1680/2041/2109/2152/2813/3446/4648/5053/5394/5492/5832/6451/7029/10609/11302/12578/14195/16254
iso1	iso2	no change	decreased by iso_2nd	pos	32	55/88/153/168/263/268/457/598/1125/2816/4055/4068/4115/4420/6505/6699/7454/8050/8194/9583/10556/10622/10709/12928/14288/14388/15154/15889/16428/16534/17314/22317
iso1	iso2	no change	increased by iso_2nd	neg	33	1306/1311/1322/1351/1357/1375/1696/2468/3160/3171/3326/3337/3950/4112/5373/5436/5758/6139/7374/7388/7421/7489/7506/7801/7965/9098/9107/9145/9256/9629/9718/10357/13724
iso1	iso2	no change	increased by iso_2nd	pos	79	138/896/909/944/1146/1672/1677/2046/2134/2187/2288/2323/2340/2373/2400/2497/2505/2604/2631/2729/2732/2734/2783/2810/2965/3038/3042/3052/3158/3517/3547/3579/3750/3803/4049/4157/4857/5151/5156/5240/5878/5904/6463/7146/7149/8558/8937/9041/9380/9386/9389/9391/9407/9537/9602/9806/9849/10317/10775/11045/11442/11443/11479/11499/11506/11834/11850/11860/11948/12284/12397/12628/13087/13624/14173/14911/1662…
iso1	iso4	decreased by iso_ctrl	decreased by iso_2nd	neg	38	36/48/72/134/228/724/1476/1738/2086/2141/2222/2353/2412/2516/2535/2544/2546/2563/2601/2625/2650/2683/2721/3005/4333/4342/5058/5704/6689/7251/8697/10606/13764/14975/19859/19888/20003/20606
iso1	iso4	decreased by iso_ctrl	decreased by iso_2nd	pos	31	16/29/40/207/231/250/258/1464/1488/1508/1527/1701/2028/2310/2442/2968/4023/4084/4339/4707/7361/10524/15543/15767/17194/19670/19827/21128/21926/21944/22034
iso1	iso4	decreased by iso_ctrl	increased by iso_2nd	neg	40	6/16/20/27/30/45/62/66/71/88/92/117/172/199/260/281/1588/1970/1996/2007/2066/2099/2105/2501/2515/2517/2553/2555/2580/2595/2822/4794/5817/7448/8679/12747/12848/12950/15203/19818
iso1	iso4	decreased by iso_ctrl	increased by iso_2nd	pos	16	22/78/89/257/1458/1515/1543/1637/2196/4008/4043/8183/8403/11024/16113/21973
iso1	iso4	increased by iso_ctrl	decreased by iso_2nd	neg	16	222/402/1369/1436/1465/1694/1721/1791/2915/3142/3238/3267/5368/5536/10633/11059
iso1	iso4	increased by iso_ctrl	decreased by iso_2nd	pos	15	150/211/274/2161/2235/2284/2337/2611/3316/3417/3481/4254/4992/12306/13645
iso1	iso4	increased by iso_ctrl	increased by iso_2nd	neg	2	3204/6109
iso1	iso4	increased by iso_ctrl	increased by iso_2nd	pos	10	2186/2203/2204/2237/2269/2382/4096/4787/5285/7316
iso1	iso4	no change	decreased by iso_2nd	neg	32	44/206/340/396/520/661/684/1048/1680/2109/2954/3150/3177/4032/4875/5053/5294/5349/5832/7029/9108/9136/9600/10107/10609/11650/11769/11794/11857/12578/14853/17681
iso1	iso4	no change	decreased by iso_2nd	pos	50	18/20/41/55/96/103/168/268/289/351/457/598/636/1601/2289/2335/2816/3286/3391/3404/4068/4420/4537/5503/5545/5593/6556/6671/6699/7454/8050/8177/8194/8677/9583/9814/10556/10709/10920/12288/12328/13627/14288/14388/16428/17314/18722/18787/21391/22317
iso1	iso4	no change	increased by iso_2nd	neg	41	1/7/50/53/55/153/209/1375/1392/1409/1418/1533/1567/1868/1907/1971/2041/2206/2230/2468/3171/3400/3426/3446/3491/5373/5633/6071/6072/6080/6083/6105/6139/6157/6433/6434/6579/6658/11071/12866/19894
iso1	iso4	no change	increased by iso_2nd	pos	73	6/9/19/138/186/218/249/294/304/653/1559/1561/1568/1932/2074/2218/2220/2257/2288/2293/2317/2374/2462/2566/2604/2631/2668/2681/2718/2729/2732/2734/2783/2805/2840/2922/3033/3052/3057/3293/3314/3331/3499/3520/3547/3676/3952/4003/4005/4007/4013/4025/4114/4124/4137/4144/4157/4186/4238/4682/5217/5240/6724/8558/8701/8722/9156/9717/11860/11948/15378/15516/19426
iso1	iso6	decreased by iso_ctrl	decreased by iso_2nd	neg	25	36/48/724/2086/2141/2222/2353/2412/2546/2563/2601/2625/2683/2721/3181/3436/4333/5704/6689/7251/10606/13764/14975/19225/20606
iso1	iso6	decreased by iso_ctrl	decreased by iso_2nd	pos	14	29/40/207/231/2028/2314/2442/6506/7361/8073/10524/17194/19827/22034
iso1	iso6	decreased by iso_ctrl	increased by iso_2nd	neg	90	6/16/20/27/30/33/45/62/63/66/71/87/88/92/131/149/172/193/199/236/260/272/966/1356/1469/1588/1681/1962/1968/1970/1983/1989/1996/2000/2007/2017/2020/2037/2053/2090/2099/2103/2105/2142/2351/2495/2501/2504/2508/2512/2515/2517/2525/2534/2537/2538/2553/2555/2557/2571/2573/2580/2589/2595/2622/2637/2643/2661/2692/2810/2819/5301/5817/7448/8689/9391/9444/9797/11090/11900/12848/14333/14345/15203/16003/16974…
iso1	iso6	decreased by iso_ctrl	increased by iso_2nd	pos	96	15/17/22/44/50/54/59/78/89/90/95/119/154/162/209/257/1458/1461/1468/1469/1472/1474/1483/1486/1487/1500/1507/1515/1517/1518/1521/1522/1531/1534/1543/1545/1549/1551/1562/1582/1588/1592/1637/1651/1661/1720/1772/1787/1792/1793/1915/2225/2310/2564/2765/3161/4008/4012/4021/4132/4268/4425/4700/4949/5206/5930/6409/7991/8183/8230/8253/8282/8343/9851/10510/11349/12621/12623/12634/12643/12648/12653/13025/13…
iso1	iso6	increased by iso_ctrl	decreased by iso_2nd	neg	18	1326/1369/1465/1543/1585/1634/1692/1694/1721/1791/2242/2915/3142/3204/3267/3433/5368/5536
iso1	iso6	increased by iso_ctrl	decreased by iso_2nd	pos	22	150/211/274/2161/2204/2235/2251/2256/2269/2284/2318/2325/2337/2348/2410/2500/2611/3316/3417/4872/6754/12306
iso1	iso6	increased by iso_ctrl	increased by iso_2nd	neg	5	1481/3314/4822/6109/6344
iso1	iso6	increased by iso_ctrl	increased by iso_2nd	pos	29	662/2186/2203/2252/2273/2295/2349/2382/2696/2757/3103/3307/3423/3468/3553/3784/3794/4069/4096/4266/4746/5285/6729/6862/7316/9981/16187/17325/18715
iso1	iso6	no change	decreased by iso_2nd	neg	19	84/206/340/396/661/684/1305/1382/1487/2954/3150/5832/7029/10609/11302/12578/13763/14853/16254
iso1	iso6	no change	decreased by iso_2nd	pos	36	55/236/289/457/598/636/1125/1134/1581/2182/2200/2228/2289/2335/2357/2372/2478/2816/3113/3286/3473/3840/4857/5545/6671/6699/7454/8177/8588/12288/12928/14288/14388/16534/22317/22650
iso1	iso6	no change	increased by iso_2nd	neg	92	7/12/44/1165/1306/1337/1345/1395/1409/1418/1423/1430/1431/1437/1523/1533/1567/1971/1990/1994/2002/2041/2065/2230/3160/3171/3446/3475/3496/3950/3973/4007/4185/4838/5215/5373/5541/5633/6072/6080/6083/6105/6139/6577/6612/6619/7374/7381/7388/7421/7439/7710/8019/8051/8234/8273/9108/9254/9610/9632/10010/10078/10090/10107/10357/10855/10861/10941/10949/11058/11071/11103/11301/11448/11765/11768/11769/1178…
iso1	iso6	no change	increased by iso_2nd	pos	144	9/19/61/138/161/218/249/796/1021/1029/1350/1568/1672/1693/1744/1932/2074/2187/2218/2257/2288/2293/2301/2336/2339/2373/2386/2387/2392/2462/2464/2543/2604/2631/2718/2729/2734/2783/2796/3042/3322/3499/3520/3547/3704/3803/3952/3990/4003/4005/4013/4019/4022/4025/4028/4049/4064/4079/4101/4104/4105/4111/4121/4137/4144/4157/4169/4186/4199/4235/4323/4448/4690/4705/5240/5712/6290/6724/6963/7022/7072/7169/7…
iso1	NA	decreased by iso_ctrl	no change	neg	215	122/132/192/268/975/1335/1338/1355/1432/1517/1587/1589/1702/1742/1966/1969/2003/2013/2036/2052/2083/2115/2125/2127/2129/2131/2171/2297/2395/2469/2503/2511/2528/2533/2540/2542/2543/2547/2564/2566/2567/2576/2583/2605/2606/2613/2615/2616/2618/2630/2638/2647/2654/2662/2668/2671/2687/2691/2693/2698/2706/2711/2723/2738/2768/2785/2823/2832/2849/2862/2868/2879/2892/2894/2906/2938/2946/3010/3028/3067/3101…
iso1	NA	decreased by iso_ctrl	no change	pos	203	32/33/92/156/169/173/183/204/229/265/305/359/433/438/693/1303/1462/1470/1471/1475/1484/1489/1495/1498/1505/1506/1524/1526/1533/1536/1540/1541/1554/1556/1564/1576/1578/1585/1589/1635/1668/1675/1686/1722/1763/1783/1824/1847/1853/1854/1875/1887/1888/1965/1992/2135/2184/2287/2404/2444/2614/2687/2748/2764/2771/2792/2848/2881/3412/3566/3573/3984/3991/3998/4035/4051/4072/4093/4151/4198/4219/4368/4410/45…
iso1	NA	increased by iso_ctrl	no change	neg	78	28/47/176/227/248/767/1303/1320/1340/1405/1449/1453/1504/1509/1574/1606/1615/1797/1978/2010/3136/3139/3157/3167/3182/3228/3231/3311/3360/3435/3490/3527/3543/3964/3979/4048/4501/5151/5397/5418/5489/5906/5951/6069/6113/6209/6455/6963/6971/7183/7404/7527/7602/7734/7983/9101/9113/9115/9140/9160/9233/9599/9612/10123/10305/10843/11294/11784/12238/13115/13302/13536/13717/13733/14545/14570/15496/16872
iso1	NA	increased by iso_ctrl	no change	pos	123	94/163/184/223/270/1557/1654/1705/2188/2189/2190/2198/2201/2209/2213/2219/2229/2231/2259/2262/2265/2305/2309/2319/2321/2332/2342/2343/2365/2406/2407/2417/2454/2471/2518/2525/2526/2531/2537/2538/2553/2557/2563/2584/2586/2610/2615/2616/2633/2701/2715/2774/2847/2900/2943/2963/3029/3076/3099/3153/3227/3372/3405/3414/3477/3518/3583/3619/3655/3697/3707/3913/3989/4004/4237/4253/4658/4893/5507/5732/5860/…
iso2	iso1	decreased by iso_ctrl	decreased by iso_2nd	neg	34	36/48/134/172/2086/2320/2353/2412/2490/2491/2494/2502/2509/2513/2546/2577/2601/2625/2650/3801/4329/4330/4333/4342/5536/6331/6689/7251/8697/8761/14975/18354/19827/19859
iso2	iso1	decreased by iso_ctrl	decreased by iso_2nd	pos	20	29/40/207/231/275/1508/1515/1701/1722/2442/4023/4084/4198/4339/5514/11031/15543/17194/19827/22007
iso2	iso1	decreased by iso_ctrl	increased by iso_2nd	neg	4	2813/5389/12950/19820
iso2	iso1	decreased by iso_ctrl	increased by iso_2nd	pos	15	21/30/146/1479/1480/3161/3412/3619/4043/8920/10539/13632/13948/14339/20072
iso2	iso1	increased by iso_ctrl	decreased by iso_2nd	neg	3	89/206/222
iso2	iso1	increased by iso_ctrl	decreased by iso_2nd	pos	14	150/2186/2273/2337/2579/2729/2908/2943/5567/10317/10754/12296/13645/16212
iso2	iso1	increased by iso_ctrl	increased by iso_2nd	neg	3	1465/1505/1585
iso2	iso1	increased by iso_ctrl	increased by iso_2nd	pos	6	2241/2288/2611/3656/10009/13622
iso2	iso1	no change	decreased by iso_2nd	neg	6	44/228/340/396/1680/5053
iso2	iso1	no change	decreased by iso_2nd	pos	21	55/168/263/268/298/457/598/1146/2310/2816/4132/4520/4680/4707/6699/7454/8194/9583/10709/15510/18787
iso2	iso1	no change	increased by iso_2nd	neg	6	145/2059/2068/3267/3337/3435
iso2	iso1	no change	increased by iso_2nd	pos	16	112/153/1395/2134/2348/2783/3286/3316/3417/3676/4872/7146/9479/10775/13090/16620
iso2	iso13	decreased by iso_ctrl	decreased by iso_2nd	neg	27	2086/2320/2353/2412/2490/2494/2502/2509/2513/2544/2546/2577/2625/2650/3801/4329/4330/4333/4342/5536/6331/6689/7251/8761/14975/19827/19859
iso2	iso13	decreased by iso_ctrl	decreased by iso_2nd	pos	12	207/231/275/2314/2442/4084/6506/7834/11031/15543/17194/19827
iso2	iso13	decreased by iso_ctrl	increased by iso_2nd	neg	35	6/87/199/232/280/1970/2105/2287/2489/2516/2520/2576/2581/2584/2589/2647/2649/2697/2767/2858/2906/5817/6169/8689/10579/10580/11138/12236/12950/15203/17008/17039/19837/19968/20074
iso2	iso13	decreased by iso_ctrl	increased by iso_2nd	pos	25	22/89/95/162/286/1462/1470/1474/1488/1495/1527/1534/1545/1585/1675/1745/1847/1875/6706/8920/9459/15149/17055/21944/21946
iso2	iso13	increased by iso_ctrl	decreased by iso_2nd	neg	10	89/206/222/1368/1543/1692/3158/3195/3204/17337
iso2	iso13	increased by iso_ctrl	decreased by iso_2nd	pos	20	150/297/1557/1885/2189/2204/2229/2254/2285/2337/2579/2729/2847/2922/5567/7429/8280/10317/13645/16212
iso2	iso13	increased by iso_ctrl	increased by iso_2nd	neg	6	1419/1465/1481/1585/1694/6971
iso2	iso13	increased by iso_ctrl	increased by iso_2nd	pos	20	262/2196/2294/2319/2382/2525/2611/3335/3337/4070/4096/4253/4418/5285/6218/6860/11948/12284/12286/13288
iso2	iso13	no change	decreased by iso_2nd	neg	19	228/340/396/726/1345/1431/1461/1680/1960/2082/2526/5050/5204/6619/13755/13808/14190/14974/16254
iso2	iso13	no change	decreased by iso_2nd	pos	26	55/121/122/298/457/1146/1519/1677/2185/2310/2816/3470/4132/4707/5225/5604/6140/6720/7454/7770/8367/9583/10709/14963/15510/18787
iso2	iso13	no change	increased by iso_2nd	neg	33	254/1482/1592/1984/2231/3160/3267/4139/5442/6854/7488/7536/7981/9124/9134/9151/9175/9299/9599/9607/9611/9617/11862/12214/12218/12420/14326/14844/14853/15497/15838/15879/17496
iso2	iso13	no change	increased by iso_2nd	pos	72	290/2193/2289/2329/2335/2348/2353/2414/2438/2504/2578/2648/2783/2796/2843/3005/3194/3329/3417/4013/4121/4136/4520/4872/5265/5289/5491/5874/6729/6743/6963/7446/7870/8184/8272/8757/9145/9485/9662/9688/9708/9713/9881/10032/10615/10617/10624/10775/10878/11339/11393/11417/11438/11441/11443/11445/11499/11520/11640/12279/12281/12328/12397/12664/13441/14911/14926/16534/17679/17682/19693/19842
iso2	iso15	decreased by iso_ctrl	decreased by iso_2nd	neg	41	36/48/84/134/157/172/684/724/1305/1738/2086/2320/2353/2412/2490/2491/2494/2502/2509/2513/2515/2546/2577/2601/2625/2650/3181/3801/4329/4330/4342/5536/6331/6689/8761/10627/17581/18354/19225/19827/19859
iso2	iso15	decreased by iso_ctrl	decreased by iso_2nd	pos	19	29/40/207/231/275/1508/1515/1701/1722/2314/4023/4084/4198/4339/5514/11031/15543/17194/22007
iso2	iso15	decreased by iso_ctrl	increased by iso_2nd	neg	20	5/6/199/203/241/257/280/1970/1974/1983/2105/2520/2593/2654/4846/4966/5817/12950/15203/17008
iso2	iso15	decreased by iso_ctrl	increased by iso_2nd	pos	22	12/22/30/174/286/1474/1565/1567/1619/1667/1982/5153/5160/5162/5171/5206/8391/8869/11024/19289/20072/21973
iso2	iso15	increased by iso_ctrl	decreased by iso_2nd	neg	12	89/91/206/222/1327/1382/1675/1692/3157/3182/3204/13115
iso2	iso15	increased by iso_ctrl	decreased by iso_2nd	pos	33	150/270/1557/2204/2213/2256/2265/2273/2309/2325/2332/2337/2437/2525/2579/2616/2732/2757/2908/2943/3099/3372/3373/3405/3477/5507/5545/5884/7613/10754/12296/13645/16088
iso2	iso15	increased by iso_ctrl	increased by iso_2nd	neg	6	1465/1585/1694/1907/3433/4822
iso2	iso15	increased by iso_ctrl	increased by iso_2nd	pos	11	2323/2342/2553/2611/2729/2788/3052/3337/3423/5157/10317
iso2	iso15	no change	decreased by iso_2nd	neg	10	44/228/340/396/661/1680/2288/4032/5053/5442
iso2	iso15	no change	decreased by iso_2nd	pos	28	55/168/214/268/298/457/598/1146/2310/2357/2478/2798/2816/3530/3587/3840/4068/4132/4707/5604/6699/7454/9583/10709/16534/18787/20524/22650
iso2	iso15	no change	increased by iso_2nd	neg	14	50/1533/1971/2002/2836/4402/4793/4795/4828/4833/5214/6607/10941/11788
iso2	iso15	no change	increased by iso_2nd	pos	49	19/61/290/1568/1693/2257/2289/2301/2335/2373/2416/2631/3417/3491/3676/3755/4006/4025/4057/4186/4310/4746/4872/5152/5169/5188/5200/5240/5265/5289/5300/6165/6511/6724/7870/8070/8558/8698/8700/8712/8722/9004/12417/12697/15516/18605/19131/19189/19426
iso2	iso18	decreased by iso_ctrl	decreased by iso_2nd	neg	6	684/724/2086/2546/2625/4342
iso2	iso18	decreased by iso_ctrl	decreased by iso_2nd	pos	7	207/2442/4023/5514/15543/17194/22007
iso2	iso18	decreased by iso_ctrl	increased by iso_2nd	neg	40	16/20/27/36/48/66/87/134/232/260/1791/2287/2353/2412/2490/2491/2494/2502/2520/2584/2593/2654/2697/2858/4329/4330/4336/8679/8689/8697/11090/12747/12848/12950/14351/17008/17524/18354/19818/19837
iso2	iso18	decreased by iso_ctrl	increased by iso_2nd	pos	18	29/40/51/89/162/286/1494/1667/1875/2314/4700/6506/6513/8073/8781/15149/19289/21946
iso2	iso18	increased by iso_ctrl	decreased by iso_2nd	neg	2	206/222
iso2	iso18	increased by iso_ctrl	decreased by iso_2nd	pos	13	150/385/2265/2273/2337/3405/5545/5567/6952/12286/15131/16088/18496
iso2	iso18	increased by iso_ctrl	increased by iso_2nd	neg	4	1465/1585/1692/3204
iso2	iso18	increased by iso_ctrl	increased by iso_2nd	pos	5	2204/2284/2318/2611/3337
iso2	iso18	no change	decreased by iso_2nd	neg	4	228/340/396/661
iso2	iso18	no change	decreased by iso_2nd	pos	15	55/457/598/636/1146/3840/4132/4707/7454/9583/11812/15510/16534/18787/20524
iso2	iso18	no change	increased by iso_2nd	neg	10	14/118/1487/2206/3267/4139/4341/4492/10435/10941
iso2	iso18	no change	increased by iso_2nd	pos	25	47/867/2161/2335/2348/2387/2462/2914/4011/4019/4136/4520/4872/6511/7147/8070/8558/9560/11015/12705/12714/12724/14911/14926/15130
iso2	iso19	decreased by iso_ctrl	decreased by iso_2nd	neg	10	36/48/157/2086/2546/2625/2650/3211/4342/16422
iso2	iso19	decreased by iso_ctrl	decreased by iso_2nd	pos	9	29/40/207/1554/2442/5514/15543/17194/22007
iso2	iso19	decreased by iso_ctrl	increased by iso_2nd	neg	47	6/16/20/27/30/66/92/131/149/260/1968/1983/2017/2020/2037/2090/2105/2320/2353/2412/2491/2493/2501/2506/2513/2527/2536/2555/2563/2577/2580/2589/2595/2615/2721/2778/2857/5623/5817/5832/6689/8679/12747/12848/18354/19818/20074
iso2	iso19	decreased by iso_ctrl	increased by iso_2nd	pos	32	15/30/78/95/231/275/1465/1471/1474/1517/1534/1543/1545/1580/1592/1792/1915/2226/2564/3161/5824/5857/5930/8232/8644/9140/10484/11031/12641/12745/15181/20236
iso2	iso19	increased by iso_ctrl	decreased by iso_2nd	neg	10	89/206/1543/1585/1694/3136/3195/3338/3433/17337
iso2	iso19	increased by iso_ctrl	decreased by iso_2nd	pos	26	150/385/2186/2188/2237/2251/2256/2269/2273/2285/2296/2318/2325/2337/2410/2579/2729/2922/2943/5106/6218/6952/10317/10754/12286/13039
iso2	iso19	increased by iso_ctrl	increased by iso_2nd	pos	3	2288/2382/3518
iso2	iso19	no change	decreased by iso_2nd	neg	4	340/396/3150/3690
iso2	iso19	no change	decreased by iso_2nd	pos	24	55/211/298/457/598/1146/2289/2335/2482/2816/3374/3470/4520/4557/4680/4707/4872/6699/7454/9041/9583/15510/16534/18787
iso2	iso19	no change	increased by iso_2nd	neg	10	14/118/1482/2063/2274/2423/3160/4700/6577/13449
iso2	iso19	no change	increased by iso_2nd	pos	23	47/867/1395/2366/2387/3005/3119/3286/3316/3366/3995/4011/4019/5200/5839/5844/5846/9518/9560/12697/15130/18723/19842
iso2	iso4	decreased by iso_ctrl	decreased by iso_2nd	neg	38	36/48/132/134/684/724/1791/2320/2353/2412/2490/2491/2494/2502/2509/2513/2527/2546/2577/2601/2625/2650/2915/3211/3625/3801/4329/4330/4333/4342/5368/5536/6331/6689/7251/14975/18354/19827
iso2	iso4	decreased by iso_ctrl	decreased by iso_2nd	pos	15	29/40/207/231/1508/1701/1722/4023/5514/6671/11031/15543/17194/19827/22007
iso2	iso4	decreased by iso_ctrl	increased by iso_2nd	neg	14	30/65/88/97/105/1970/1996/2099/2555/2557/2813/5389/5394/15203
iso2	iso4	decreased by iso_ctrl	increased by iso_2nd	pos	19	21/22/30/37/78/88/146/154/257/1458/1521/2421/3161/4055/4115/8920/10622/16113/21913
iso2	iso4	increased by iso_ctrl	decreased by iso_2nd	neg	16	89/206/222/1368/1369/1505/1675/1721/3136/3157/3167/3231/3338/5434/13115/17337
iso2	iso4	increased by iso_ctrl	decreased by iso_2nd	pos	26	150/270/385/1557/2186/2256/2265/2273/2296/2325/2337/2534/2579/2847/2943/3099/3335/3405/5507/5545/10754/12286/13645/16088/16212/18496
iso2	iso4	increased by iso_ctrl	increased by iso_2nd	neg	2	1465/6109
iso2	iso4	increased by iso_ctrl	increased by iso_2nd	pos	9	2196/2269/2288/2500/2611/4418/4787/7316/16187
iso2	iso4	no change	decreased by iso_2nd	neg	15	44/228/340/396/661/1345/1431/1680/2082/3690/4032/5053/6619/11302/16254
iso2	iso4	no change	decreased by iso_2nd	pos	25	55/156/168/298/457/598/636/1146/2310/2816/3374/3391/3470/3587/3840/4132/4707/6699/7454/8194/9583/10709/15510/16534/18787
iso2	iso4	no change	increased by iso_2nd	neg	15	1326/1375/1418/1533/1634/1971/2002/2206/6072/6080/6083/6105/6433/9134/11071
iso2	iso4	no change	increased by iso_2nd	pos	29	211/232/236/254/274/653/1029/1568/2182/2193/2218/2228/2289/2293/2335/2374/2462/2605/2783/4025/4028/4186/4872/7147/7169/8558/8588/11445/12705
iso2	iso6	decreased by iso_ctrl	decreased by iso_2nd	neg	34	36/48/84/134/684/724/1305/2320/2353/2412/2490/2491/2494/2502/2509/2513/2546/2577/2625/2915/3181/4329/4330/4333/4342/5368/5536/6689/7251/10627/14975/18354/19225/19827
iso2	iso6	decreased by iso_ctrl	decreased by iso_2nd	pos	14	207/231/1508/2028/3473/4198/5514/6671/11031/11472/15543/17194/19827/22007
iso2	iso6	decreased by iso_ctrl	increased by iso_2nd	neg	50	16/20/27/30/33/45/62/66/71/87/88/92/149/172/193/199/260/1588/1681/1966/1970/1996/2020/2037/2041/2053/2099/2105/2495/2501/2508/2515/2538/2553/2555/2580/2593/2595/2615/2778/3446/8689/11090/12747/12848/14345/15203/19818/19968/20027
iso2	iso6	decreased by iso_ctrl	increased by iso_2nd	pos	32	15/22/30/44/54/78/89/90/95/162/257/258/1458/1468/1474/1515/1517/1518/1545/1637/1675/1772/2421/2564/4051/4268/4700/4949/5930/8183/8253/21984
iso2	iso6	increased by iso_ctrl	decreased by iso_2nd	neg	9	206/1368/1382/1505/1585/1692/3167/3204/13115
iso2	iso6	increased by iso_ctrl	decreased by iso_2nd	pos	29	385/1557/2186/2204/2241/2251/2256/2265/2273/2296/2325/2454/2579/2654/2729/2847/2943/3335/5507/5545/6218/6952/9282/10317/10754/12286/16088/16212/18496
iso2	iso6	increased by iso_ctrl	increased by iso_2nd	neg	1	6109
iso2	iso6	increased by iso_ctrl	increased by iso_2nd	pos	1	4069
iso2	iso6	no change	decreased by iso_2nd	neg	7	340/396/661/2288/3690/4032/5442
iso2	iso6	no change	decreased by iso_2nd	pos	32	55/214/263/351/457/598/636/1146/2357/2478/2482/2798/2816/3374/3391/3417/3470/3840/4005/4132/4235/4520/4680/4707/5503/6660/6960/7454/9583/16534/18787/22650
iso2	iso6	no change	increased by iso_2nd	neg	16	50/1326/1418/1533/1634/1971/2065/2084/4139/6071/6072/6080/6083/6105/11071/11788
iso2	iso6	no change	increased by iso_2nd	pos	18	86/1568/2182/2228/2289/2335/2387/2462/4019/4025/4128/4186/4266/4746/6290/8558/8588/10596
iso2	NA	decreased by iso_ctrl	no change	neg	341	19/63/72/93/122/192/236/268/272/281/520/673/966/975/1312/1335/1338/1348/1355/1385/1432/1476/1517/1587/1589/1702/1714/1962/1969/1989/2000/2003/2007/2013/2036/2052/2066/2083/2092/2103/2108/2109/2115/2125/2127/2129/2131/2141/2142/2152/2171/2197/2222/2297/2351/2395/2469/2497/2499/2503/2504/2511/2512/2517/2521/2525/2528/2530/2533/2534/2535/2537/2540/2542/2543/2547/2554/2558/2561/2564/2566/2567/2571/25…
iso2	NA	decreased by iso_ctrl	no change	pos	359	7/8/16/17/32/33/38/50/59/71/75/80/92/119/169/173/183/204/209/229/250/265/280/289/293/305/329/428/433/438/478/510/693/907/1459/1460/1461/1464/1466/1467/1469/1472/1473/1475/1477/1478/1481/1482/1483/1484/1486/1487/1489/1498/1499/1500/1501/1505/1507/1509/1512/1522/1524/1526/1531/1533/1536/1540/1541/1549/1551/1556/1562/1564/1571/1576/1578/1581/1582/1588/1589/1608/1621/1651/1661/1664/1668/1679/1686/169…
iso2	NA	increased by iso_ctrl	no change	neg	116	28/47/49/57/68/119/163/176/227/302/767/1236/1301/1303/1306/1311/1318/1320/1322/1340/1351/1357/1361/1370/1384/1395/1405/1424/1436/1449/1453/1489/1493/1504/1509/1531/1568/1574/1606/1615/1625/1671/1689/1730/1731/1787/1797/1816/1868/1978/2087/2468/3139/3142/3145/3159/3171/3199/3216/3238/3314/3326/3360/3394/3426/3490/3496/3527/3543/3546/3769/3964/4015/4048/4112/5056/5397/5418/5489/6031/6069/6107/6113/…
iso2	NA	increased by iso_ctrl	no change	pos	145	5/26/85/138/163/184/187/222/223/237/249/259/294/1731/2187/2190/2191/2198/2201/2202/2203/2209/2231/2235/2240/2252/2255/2259/2262/2283/2295/2305/2321/2349/2400/2406/2407/2417/2452/2471/2493/2499/2505/2518/2526/2531/2538/2540/2557/2584/2604/2615/2643/2646/2668/2696/2701/2718/2734/2739/2801/2805/2810/2900/2963/3029/3042/3076/3103/3153/3158/3227/3307/3314/3414/3468/3485/3499/3531/3538/3547/3553/3579/3…
iso4	iso1	decreased by iso_ctrl	decreased by iso_2nd	neg	55	87/88/122/157/172/257/1738/1791/1996/2013/2052/2086/2099/2105/2141/2222/2320/2353/2412/2517/2535/2557/2563/2583/2593/2601/2625/2650/2654/2662/2671/2683/2687/2711/2721/3067/4333/4342/6331/6689/7251/8689/8761/10606/11090/14975/17008/18139/18185/19859/19962/19963/20003/20074/20606
iso4	iso1	decreased by iso_ctrl	decreased by iso_2nd	pos	60	15/40/89/95/154/162/169/173/207/231/275/1465/1470/1484/1515/1521/1526/1527/1536/1545/1556/1592/1619/1667/1720/1796/2028/3991/3998/4023/4084/4219/4268/4350/4707/8232/8403/8644/9234/9427/10524/10607/10850/11472/11918/12798/14855/15543/17194/17309/19289/19713/19728/19827/20671/21926/21963/22034/22109/22317
iso4	iso1	decreased by iso_ctrl	increased by iso_2nd	neg	16	724/1356/1469/1558/2083/2103/2511/2525/2542/3150/3337/3481/3496/5216/8900/11808
iso4	iso1	decreased by iso_ctrl	increased by iso_2nd	pos	10	2222/2482/3161/3619/4680/6716/7361/11907/15889/22007
iso4	iso1	increased by iso_ctrl	decreased by iso_2nd	neg	29	5/14/50/118/145/203/236/254/1533/1971/1972/1974/2002/2059/2068/2096/2154/2230/2508/2538/3722/6168/6574/6592/6715/8062/9391/12420/13755
iso4	iso1	increased by iso_ctrl	decreased by iso_2nd	pos	47	12/47/61/64/105/132/174/1461/1565/1567/1568/1588/1693/1744/2125/3491/3990/3999/4006/4013/4020/4024/4025/4032/4036/4053/4104/4186/4226/4282/5162/5171/7092/7147/8184/8781/8991/9862/12648/12656/12705/12711/12962/15154/16534/18714/19566
iso4	iso1	increased by iso_ctrl	increased by iso_2nd	neg	31	28/1306/1361/1436/1449/1481/1543/1625/1671/2018/2081/2242/3195/3267/3400/3769/4838/5056/5397/5418/6074/6078/6081/6087/6122/6658/7699/11783/12863/12868/12916
iso4	iso1	increased by iso_ctrl	increased by iso_2nd	pos	25	2201/2236/2252/2305/2454/2615/2709/2734/2871/3103/3227/3531/5359/5884/6678/7202/9419/9795/10009/10671/11443/11653/12863/13666/14847
iso4	iso1	no change	decreased by iso_2nd	neg	87	6/16/20/27/30/36/45/48/62/66/71/92/131/132/134/149/193/199/241/260/268/340/396/684/1588/1966/1969/1970/1983/1989/1994/2000/2003/2007/2017/2020/2036/2037/2053/2090/2127/2142/2198/2395/2495/2515/2537/2553/2571/2638/2692/2723/2738/2778/2785/2836/3484/3801/5053/5295/5704/5817/6556/6589/6612/6621/7448/8697/9156/10444/10609/11138/12603/12848/13665/13709/14326/14345/14351/14875/15203/15864/16090/16238/1…
iso4	iso1	no change	decreased by iso_2nd	pos	84	7/22/29/33/51/55/78/80/90/92/119/209/263/351/457/598/1134/1468/1469/1472/1483/1486/1487/1494/1500/1507/1517/1518/1522/1531/1549/1562/1637/1651/1661/1668/1686/1701/1783/1787/1854/1888/1915/2192/2284/2442/2563/2564/3335/3374/4093/5536/5930/7454/8183/8190/8230/8253/9411/9990/10510/10556/11349/12621/12623/12634/12643/12745/12928/14237/14288/15149/15181/16551/17963/18722/18723/18835/19802/19803/21391/…
iso4	iso1	no change	increased by iso_2nd	neg	99	91/176/1236/1320/1322/1327/1337/1357/1368/1369/1370/1375/1395/1432/1504/1505/1574/1586/1692/1721/1734/1787/1816/2092/2115/2179/2197/3139/3157/3160/3168/3182/3204/3228/3433/3435/3475/3543/3690/3964/3973/4048/4501/4793/4822/5373/5434/5436/5488/5758/5906/6069/6109/6139/6169/6209/6344/6455/6672/6963/6971/7183/7385/7405/7425/7493/7527/7537/7540/7734/7981/8047/8479/9101/9113/9115/9140/9145/9158/9160/91…
iso4	iso1	no change	increased by iso_2nd	pos	167	270/812/1497/1555/1557/1584/1616/1659/1672/1746/1885/2134/2187/2209/2218/2231/2241/2262/2263/2265/2269/2288/2293/2296/2309/2319/2321/2332/2343/2356/2365/2366/2373/2400/2407/2416/2417/2505/2525/2526/2537/2557/2558/2581/2586/2601/2610/2654/2658/2701/2715/2718/2727/2729/2732/2774/2783/2810/2811/2922/2927/2963/3316/3328/3366/3405/3414/3416/3417/3423/3468/3477/3481/3518/3547/3583/3656/3887/3989/4004/4…
iso4	iso13	decreased by iso_ctrl	decreased by iso_2nd	neg	35	88/257/1738/1791/1996/2052/2086/2099/2141/2222/2320/2353/2412/2513/2535/2563/2583/2593/2650/2662/2683/2721/3005/4333/4342/5536/6331/6689/7251/10606/14975/18185/19962/20003/20008
iso4	iso13	decreased by iso_ctrl	decreased by iso_2nd	pos	33	15/154/231/275/1515/1521/1536/1556/1667/2028/2314/4023/4084/4350/6506/8073/10514/10524/10607/10850/11472/12798/13712/15543/17194/19289/19713/19827/20671/21926/22034/22109/22317
iso4	iso13	decreased by iso_ctrl	increased by iso_2nd	neg	35	232/724/2287/2490/2491/2494/2502/2506/2511/2516/2542/2544/2567/2589/2613/2616/2625/2706/2767/2822/4329/4330/4344/11084/13300/16003/17008/18354/19819/19835/19837/19968/19970/20027/20143
iso4	iso13	decreased by iso_ctrl	increased by iso_2nd	pos	14	207/286/305/1465/1474/1501/1505/1534/1564/1664/3984/7834/8644/21946
iso4	iso13	increased by iso_ctrl	decreased by iso_2nd	neg	15	14/118/1543/1972/2041/2065/2096/2230/3195/3446/3722/6592/6715/10107/14016
iso4	iso13	increased by iso_ctrl	decreased by iso_2nd	pos	17	47/64/105/1744/3491/4032/4036/4053/4557/8184/8718/8781/9862/11753/12648/12962/16103
iso4	iso13	increased by iso_ctrl	increased by iso_2nd	neg	13	50/254/280/1481/1533/1971/2242/3400/6071/6084/6125/6157/12420
iso4	iso13	increased by iso_ctrl	increased by iso_2nd	pos	23	290/1568/2201/2788/3103/3329/3990/4013/4025/4028/4079/4105/4128/4186/5265/5289/6960/7092/8817/10009/13441/17021/17300
iso4	iso13	no change	decreased by iso_2nd	neg	53	45/92/149/241/268/340/396/684/1333/1345/1431/1960/1969/1989/1990/2003/2036/2274/2395/2526/2545/2571/2638/2816/3199/3801/4564/4617/5050/5053/5204/6612/6619/6812/7827/9099/9108/9144/9156/10444/10609/11794/13525/13808/14006/14875/16200/16238/16254/16408/16592/17392/17781
iso4	iso13	no change	decreased by iso_2nd	pos	53	30/33/41/55/78/119/211/274/351/457/598/636/1134/1468/1483/1517/1519/1522/1531/1546/1549/1608/1668/1677/1686/1783/1787/1915/2192/2219/2284/2442/3374/5536/7172/7454/7521/7770/8367/9911/9990/10510/10556/13076/14237/14963/16551/19456/19803/21391/21405/22070/22161
iso4	iso13	no change	increased by iso_2nd	neg	17	2836/3159/3160/3543/3691/5373/5434/5512/5951/6069/6139/7488/8909/9599/10123/11862/12218
iso4	iso13	no change	increased by iso_2nd	pos	18	2213/2296/2382/2553/2774/3372/3417/4434/6729/9041/10553/11948/12281/14911/14926/17682/19189/19693
iso4	iso15	decreased by iso_ctrl	decreased by iso_2nd	neg	37	65/87/88/97/122/157/1738/1996/2013/2086/2099/2129/2469/2535/2546/2557/2601/2625/2650/2671/2687/2921/3067/4342/5492/6331/8689/8761/10627/10637/11090/17581/19859/19888/19962/20003/20606
iso4	iso15	decreased by iso_ctrl	decreased by iso_2nd	pos	38	21/37/40/88/89/154/162/169/173/207/1470/1484/1521/1526/1527/1536/1720/2215/2444/4023/4055/4084/4420/4707/8403/9427/10607/10622/11472/15286/15543/17194/19713/19728/19827/21926/21963/22034
iso4	iso15	decreased by iso_ctrl	increased by iso_2nd	neg	33	257/724/2083/2320/2351/2490/2491/2502/2509/2511/2513/2521/2527/2530/2533/2536/2542/2558/2567/2589/2595/2622/2691/2822/2832/3481/4329/4330/10580/18354/19827/19964/20027
iso4	iso15	decreased by iso_ctrl	increased by iso_2nd	pos	21	275/438/1467/1474/1489/1505/1534/1543/1619/1982/2222/3984/5153/5160/5206/8391/8869/11031/15714/15889/21973
iso4	iso15	increased by iso_ctrl	decreased by iso_2nd	neg	6	2041/2065/2230/3446/3722/6168
iso4	iso15	increased by iso_ctrl	decreased by iso_2nd	pos	8	7147/7613/8184/9862/12656/12705/12962/16534
iso4	iso15	increased by iso_ctrl	increased by iso_2nd	neg	7	50/254/1481/6592/12420/13733/13774
iso4	iso15	increased by iso_ctrl	increased by iso_2nd	pos	19	1568/2301/3227/3755/3990/4025/4057/4069/4082/4128/4157/5285/7092/7845/7870/8781/9145/11340/12417
iso4	iso15	no change	decreased by iso_2nd	neg	34	36/48/84/91/105/134/206/340/396/661/684/1305/1382/1419/2127/2198/2288/2813/3199/3410/3801/4032/4794/5053/5389/5394/8697/9193/10444/13115/14326/14351/16090/16238
iso4	iso15	no change	decreased by iso_2nd	pos	48	29/51/55/211/214/263/274/351/457/598/1134/2192/2219/2284/2357/2410/2437/2442/2478/2563/2616/2727/2732/3324/4093/4115/5536/6437/6667/7454/8190/9411/9497/9990/10112/10615/10714/12928/14237/15149/16551/18722/18726/19802/21128/21391/21405/22650
iso4	iso15	no change	increased by iso_2nd	neg	43	1368/1787/3145/3146/3691/3973/4048/4402/4793/4822/4846/4868/4875/5214/5226/5373/5488/6109/6139/6583/6607/6632/6887/7385/7405/7525/7774/7827/8895/9115/9145/9147/9156/10633/10845/10859/11857/11862/13661/13666/13673/13691/17681
iso4	iso15	no change	increased by iso_2nd	pos	79	52/752/796/1395/2226/2257/2296/2323/2343/2366/2416/2526/2605/2729/3119/3307/3327/3366/3417/3423/4310/5152/5157/5169/5186/5188/5200/5240/5712/5839/6290/6511/6724/6729/7023/8070/8558/8698/8700/8710/8712/8722/8800/8824/8901/9004/9383/9489/9747/10317/10400/10501/10506/10553/10555/10557/11339/11344/11417/11587/11909/11948/12281/12303/12394/12697/13267/14339/15516/15651/15667/15759/17097/17679/19131/19…
iso4	iso18	decreased by iso_ctrl	decreased by iso_2nd	neg	9	1738/2086/2109/2535/2625/4342/6331/19962/20606
iso4	iso18	decreased by iso_ctrl	decreased by iso_2nd	pos	11	207/1470/1527/1667/4023/4084/4350/9427/13712/15543/17194
iso4	iso18	decreased by iso_ctrl	increased by iso_2nd	neg	14	2320/2509/2513/2520/2530/2584/2697/3481/4336/6689/17008/18354/19827/19837
iso4	iso18	decreased by iso_ctrl	increased by iso_2nd	pos	13	275/286/1489/1495/2314/4268/4700/4949/6506/6513/8073/11031/11323
iso4	iso18	increased by iso_ctrl	decreased by iso_2nd	neg	2	2230/3769
iso4	iso18	increased by iso_ctrl	decreased by iso_2nd	pos	3	3329/9862/16534
iso4	iso18	increased by iso_ctrl	increased by iso_2nd	neg	3	1481/4492/10941
iso4	iso18	increased by iso_ctrl	increased by iso_2nd	pos	3	2204/2462/11860
iso4	iso18	no change	decreased by iso_2nd	neg	4	396/684/3199/3801
iso4	iso18	no change	decreased by iso_2nd	pos	22	41/55/211/274/351/457/598/636/1134/2219/2284/2442/3335/5536/7454/9411/9497/9990/14237/16551/21391/21405
iso4	iso18	no change	increased by iso_2nd	neg	9	1692/1960/3160/3204/4341/6069/10435/10633/10861
iso4	iso18	no change	increased by iso_2nd	pos	14	867/2296/2387/4019/5830/6511/6572/8070/8558/9560/11015/13244/14339/14849
iso4	iso19	decreased by iso_ctrl	decreased by iso_2nd	neg	13	257/2086/2520/2593/2625/2650/3150/4342/17008/19837/19859/19962/20606
iso4	iso19	decreased by iso_ctrl	decreased by iso_2nd	pos	19	207/286/1619/1667/4023/4084/4091/4350/5514/9427/10607/11472/13712/14388/15543/17194/19289/21926/22109
iso4	iso19	decreased by iso_ctrl	increased by iso_2nd	neg	18	724/2320/2501/2509/2513/2534/2546/2595/2601/2610/2637/2643/2857/18354/19818/19827/19828/20027
iso4	iso19	decreased by iso_ctrl	increased by iso_2nd	pos	14	257/275/1464/1481/1489/1543/1580/1792/1796/2421/3161/5824/11031/20236
iso4	iso19	increased by iso_ctrl	decreased by iso_2nd	neg	9	1465/1543/2230/3195/3267/9299/10107/13763/14016
iso4	iso19	increased by iso_ctrl	decreased by iso_2nd	pos	17	2161/2193/2342/2611/2759/3329/4052/4144/4253/4872/6754/6860/7200/8718/11753/13288/16534
iso4	iso19	increased by iso_ctrl	increased by iso_2nd	neg	1	1481
iso4	iso19	increased by iso_ctrl	increased by iso_2nd	pos	1	3103
iso4	iso19	no change	decreased by iso_2nd	neg	20	684/1326/1333/1419/1585/2545/3199/3410/3690/3980/4564/4617/9099/9108/9134/9144/9182/11302/13525/17392
iso4	iso19	no change	decreased by iso_2nd	pos	46	41/55/211/236/262/274/351/457/598/636/1134/2182/2192/2219/2235/2284/2289/2294/2335/2410/2442/2500/2708/2739/3538/4070/4528/4857/5536/6699/7454/7521/8588/9411/9990/11445/11519/13771/14237/14288/14925/16551/18722/18726/21391/21405
iso4	iso19	no change	increased by iso_2nd	neg	5	2423/5488/5892/9367/10633
iso4	iso19	no change	increased by iso_2nd	pos	34	867/1395/2221/2226/2366/2382/2387/3119/3366/4019/5167/5180/5200/5334/5830/5839/5846/5868/6572/7426/7429/9518/9560/10199/10389/10506/10695/10701/11124/11948/12697/14339/16361/19842
iso4	iso2	decreased by iso_ctrl	decreased by iso_2nd	neg	68	65/87/88/97/122/157/172/257/1738/1791/1996/2013/2052/2086/2099/2105/2109/2129/2141/2222/2320/2353/2412/2469/2512/2517/2520/2535/2557/2563/2567/2583/2593/2601/2625/2650/2654/2662/2671/2683/2687/2711/2721/3067/4333/4342/5492/5536/6331/6689/7251/8689/8761/9110/10606/11090/14975/17008/17039/18139/18185/19837/19859/19962/19963/20003/20074/20606
iso4	iso2	decreased by iso_ctrl	decreased by iso_2nd	pos	75	15/21/37/40/88/89/95/154/162/169/173/207/231/275/286/1465/1470/1481/1484/1515/1521/1526/1527/1536/1545/1556/1592/1619/1667/1720/1796/2028/3991/3998/4023/4055/4084/4091/4219/4268/4350/4420/4707/4949/6719/8232/8403/8644/8920/9234/9427/10365/10514/10524/10607/10622/10850/11472/11918/12798/14855/15286/15543/17194/17309/19289/19713/19728/19827/20671/21926/21963/22034/22109/22317
iso4	iso2	decreased by iso_ctrl	increased by iso_2nd	neg	15	724/1356/1469/2083/2525/2915/2954/3150/3337/3481/3496/4966/5368/8900/11808
iso4	iso2	decreased by iso_ctrl	increased by iso_2nd	pos	8	1581/2482/3161/4680/5857/6671/7361/15889
iso4	iso2	increased by iso_ctrl	decreased by iso_2nd	neg	30	5/14/50/118/145/203/236/254/1533/1971/1972/1974/2002/2059/2068/2096/2154/2230/2420/2508/2538/3722/6574/6592/6715/8062/9391/10941/12420/13755
iso4	iso2	increased by iso_ctrl	decreased by iso_2nd	pos	50	12/47/61/64/105/132/174/1461/1565/1567/1568/1588/1693/1744/2125/3491/3990/3995/3999/4006/4011/4013/4020/4024/4025/4032/4036/4053/4104/4147/4186/4226/4282/5162/5171/7092/8184/8781/8991/9862/12648/12656/12711/12962/15130/15145/15154/16534/18714/19566
iso4	iso2	increased by iso_ctrl	increased by iso_2nd	neg	27	28/1306/1311/1361/1449/1481/1625/1671/2018/3195/3267/3400/5418/6071/6074/6078/6081/6084/6087/6122/6157/6658/7699/12863/12868/14016/14040
iso4	iso2	increased by iso_ctrl	increased by iso_2nd	pos	29	223/2161/2201/2305/2340/2348/2454/2709/2734/2759/2871/2965/3103/3227/3531/4082/5884/6678/6754/7146/7149/7292/8817/9419/9795/10671/13624/13666/14847
iso4	iso2	no change	decreased by iso_2nd	neg	104	6/16/20/27/30/36/45/48/62/66/71/92/105/131/132/134/149/193/199/241/260/268/302/340/396/684/1588/1962/1966/1968/1969/1970/1983/1989/1994/2000/2003/2007/2017/2020/2036/2037/2053/2090/2127/2142/2198/2334/2395/2489/2495/2497/2499/2515/2537/2553/2571/2638/2692/2723/2738/2778/2785/2813/2836/3484/3801/5053/5295/5389/5394/5704/5817/6556/6589/6612/6621/6779/7448/8697/9156/10444/10577/10603/10609/11138/125…
iso4	iso2	no change	decreased by iso_2nd	pos	113	22/29/30/33/41/51/55/78/90/92/119/209/211/214/263/274/351/457/598/636/1459/1468/1469/1472/1483/1486/1487/1500/1507/1509/1517/1518/1522/1531/1549/1554/1562/1608/1637/1651/1661/1668/1686/1701/1783/1787/1853/1854/1888/1915/2192/2284/2442/2563/2564/3335/3374/4064/4093/4115/5536/5930/6617/7044/7172/7454/7991/8183/8190/8230/8253/8677/9397/9411/9497/9851/9968/9990/10486/10510/10538/10556/10714/11349/114…
iso4	iso2	no change	increased by iso_2nd	neg	61	176/1236/1320/1322/1327/1351/1357/1368/1369/1370/1393/1395/1504/1505/1574/1675/1692/1787/1816/2079/2468/3157/3160/3182/3204/3326/3433/3543/3690/4015/4048/5373/5434/6069/6109/6139/6344/6455/6963/7489/7493/8047/8895/9158/9380/9629/9638/10123/11508/11650/11768/11769/11788/11836/12214/12912/13536/13894/14545/14570/16750
iso4	iso2	no change	increased by iso_2nd	pos	116	270/1519/1555/1557/1654/1672/1705/2134/2187/2218/2221/2231/2237/2241/2262/2263/2265/2269/2288/2293/2294/2296/2309/2319/2321/2332/2365/2366/2373/2382/2400/2407/2416/2417/2525/2540/2543/2553/2557/2586/2601/2610/2654/2658/2701/2718/2729/2732/2810/2811/2922/2963/3328/3373/3405/3417/3423/3468/3477/3481/3518/3547/3579/3583/3662/3989/4237/4658/4787/4953/4990/5157/5188/5240/5545/5732/5844/5860/6190/6658/…
iso4	iso6	decreased by iso_ctrl	decreased by iso_2nd	neg	31	1738/1791/2086/2141/2222/2320/2353/2412/2520/2535/2546/2563/2593/2601/2671/2683/2721/2921/4333/4342/5536/6331/6689/7251/10606/10627/14975/17008/19888/19962/20003
iso4	iso6	decreased by iso_ctrl	decreased by iso_2nd	pos	33	231/286/1526/1527/1667/1720/2215/2314/3473/4023/4350/5160/6506/6719/7361/8073/9427/10514/10524/10607/10850/11472/12798/13712/14388/15543/17194/19289/19827/20671/21926/22109/22317
iso4	iso6	decreased by iso_ctrl	increased by iso_2nd	neg	6	1681/2083/2501/2643/2857/11808
iso4	iso6	decreased by iso_ctrl	increased by iso_2nd	pos	9	257/1458/1543/1772/1792/4268/4949/16113/20236
iso4	iso6	increased by iso_ctrl	decreased by iso_2nd	neg	5	1465/2230/3231/3546/6168
iso4	iso6	increased by iso_ctrl	decreased by iso_2nd	pos	13	77/3329/4253/4872/5876/7146/7147/7200/8718/9862/12705/16534/20524
iso4	iso6	increased by iso_ctrl	increased by iso_2nd	pos	2	2696/4069
iso4	iso6	no change	decreased by iso_2nd	neg	28	84/91/206/340/396/520/661/684/1305/1369/1382/1419/1585/2127/2288/3167/3199/3690/3801/3980/4794/5704/10096/10444/10609/13115/14365/16238
iso4	iso6	no change	decreased by iso_2nd	pos	40	41/55/211/214/262/263/274/351/457/598/636/1134/2192/2219/2284/2357/2394/2442/2478/2518/2563/3324/3335/3374/4070/4167/5536/7454/8677/9411/9497/9990/10556/12704/14237/16551/18722/21391/21405/22650
iso4	iso6	no change	increased by iso_2nd	neg	6	1418/1967/5373/6109/6433/6434
iso4	iso6	no change	increased by iso_2nd	pos	11	150/1029/2293/2296/2374/2387/4019/4149/4225/8558/16049
iso4	NA	decreased by iso_ctrl	no change	neg	150	72/192/272/281/966/975/1335/1338/1355/1476/1702/1742/2066/2152/2297/2503/2504/2528/2540/2543/2547/2555/2564/2566/2573/2576/2577/2580/2581/2605/2608/2615/2630/2647/2649/2661/2668/2693/2698/2768/2810/2819/2823/2849/2858/2862/2868/2879/2892/2894/2906/2938/2946/3010/3028/3101/3107/3181/3211/3273/3413/3436/3442/3625/4370/5058/5708/5741/5742/5832/7029/7383/7481/7501/7531/7649/7672/7754/7763/7929/8892/9…
iso4	NA	decreased by iso_ctrl	no change	pos	151	54/183/246/250/280/289/304/433/693/1060/1462/1471/1473/1475/1478/1488/1498/1508/1524/1533/1540/1541/1551/1576/1582/1585/1621/1675/1722/1745/1763/1788/1793/1824/1847/1875/1931/1965/2135/2196/2225/2287/2404/2614/2687/2765/2792/2968/3245/3286/3509/3566/3840/3997/4008/4035/4067/4072/4151/4198/4339/4341/4368/4425/5192/5225/5593/6101/6140/6409/6743/7053/7529/8177/8576/8729/8771/8919/9002/9140/9293/9448…
iso4	NA	increased by iso_ctrl	no change	neg	65	7/44/47/112/227/228/1301/1340/1409/1430/1482/1567/1583/1680/2010/2063/2173/2206/3171/3272/3311/3360/4414/4795/6031/6072/6080/6083/6105/6113/6745/7374/7381/7388/7421/7484/7602/7713/8019/8234/9107/10010/10078/10357/10855/11058/11071/11766/11784/11843/11884/12238/12858/12866/13128/13692/13724/13785/13874/13884/15217/16001/16131/17683/17876
iso4	NA	increased by iso_ctrl	no change	pos	118	9/39/94/108/138/143/163/170/184/218/222/249/773/1932/2122/2190/2203/2259/2310/2349/2386/2452/2464/2538/2604/2746/2757/2801/3042/3099/3158/3322/3474/3485/3499/3520/3629/3683/3697/3784/3913/3952/4003/4005/4022/4030/4034/4049/4068/4096/4111/4137/4199/4220/4254/4266/4279/4307/4309/4323/4386/4448/4478/4690/4893/4992/6505/6701/6711/7077/7310/7598/7696/7836/8050/8194/8407/8515/8757/8937/9143/9156/9380/9…
iso6	iso1	decreased by iso_ctrl	decreased by iso_2nd	neg	77	27/48/66/87/88/122/131/149/157/172/241/257/268/1681/1738/1791/1962/1989/1996/2003/2007/2013/2036/2052/2086/2090/2099/2105/2129/2141/2222/2287/2320/2353/2412/2501/2517/2527/2530/2535/2555/2557/2563/2583/2601/2616/2625/2650/2662/2671/2683/2687/2711/2721/2723/2738/3067/4333/5536/5704/6331/7251/8689/8761/11090/11138/14367/14975/15243/17008/19825/19827/19859/19968/19995/20074/20606
iso6	iso1	decreased by iso_ctrl	decreased by iso_2nd	pos	71	15/22/51/78/89/95/154/162/169/173/207/231/257/275/286/305/1458/1465/1468/1469/1489/1495/1515/1521/1526/1536/1545/1554/1556/1578/1592/1619/1661/1668/1720/1772/1792/1854/1888/2028/2314/2442/2564/3473/3984/3991/3998/4023/4035/4219/4268/4350/4707/4949/5930/6506/8073/8183/8232/8644/9234/10365/10607/11031/11918/15543/17194/17309/19713/19827/20236
iso6	iso1	decreased by iso_ctrl	increased by iso_2nd	neg	29	272/724/1338/1356/1432/1469/1734/2083/2103/2581/2608/3150/3337/3481/3496/5216/7134/9295/10096/10579/10580/10627/11808/11896/12950/13115/14365/18354/20143
iso6	iso1	decreased by iso_ctrl	increased by iso_2nd	pos	18	1471/1982/2212/2222/2404/2482/2771/3286/3619/4425/5857/6716/7361/10704/11907/13632/13647/20072
iso6	iso1	increased by iso_ctrl	decreased by iso_2nd	neg	39	5/6/7/14/50/118/145/203/236/254/340/396/1465/1533/1971/1972/1974/2002/2041/2059/2096/2154/2230/2420/2495/2508/2538/2692/2778/3527/3722/5817/6125/6574/6715/7546/9391/14326/14333
iso6	iso1	increased by iso_ctrl	decreased by iso_2nd	pos	51	12/47/55/61/64/105/174/1461/1562/1565/1567/1568/1588/1651/1693/2125/2284/2611/2631/3491/3990/4011/4020/4024/4025/4032/4036/4053/4079/4104/4136/4147/4186/4226/4565/5162/5171/7092/7426/7991/8991/9004/9145/12634/12648/12656/12711/12962/15130/19566/19802
iso6	iso1	increased by iso_ctrl	increased by iso_2nd	neg	18	28/1306/1370/1436/1543/1671/2242/3171/3195/3267/5397/6078/7699/8234/12863/14016/14040/16001
iso6	iso1	increased by iso_ctrl	increased by iso_2nd	pos	29	138/249/2201/2235/2236/2252/2305/2348/2386/2464/2615/2734/3103/3423/3531/3697/4049/4069/5884/6960/7316/8050/9419/10009/11366/14847/17021/18040/18715
iso6	iso1	no change	decreased by iso_2nd	neg	53	16/20/30/36/45/62/71/89/92/132/134/183/193/199/206/222/260/1487/1588/1966/1968/1969/1970/1983/1994/2000/2020/2037/2053/2142/2395/2515/2553/2571/2785/3484/5053/5295/6556/7448/8697/10444/12848/13709/14345/14351/14875/15203/15864/16090/16238/16592/19154
iso6	iso1	no change	decreased by iso_2nd	pos	74	29/33/40/44/50/54/90/92/119/132/150/209/211/263/457/598/1134/1472/1483/1486/1500/1507/1517/1518/1522/1531/1549/1637/1701/1787/1915/2063/2189/2289/2410/2579/2739/2816/2881/3374/4006/4008/4030/4093/4132/4149/4282/4393/5507/6586/6699/8184/8190/8403/8781/9041/10510/11349/11365/12714/12724/12727/12745/12928/13025/14288/15149/15171/15181/16428/16551/17963/18723/22317
iso6	iso1	no change	increased by iso_2nd	neg	151	35/91/176/767/1236/1301/1303/1320/1322/1333/1337/1342/1357/1361/1368/1369/1395/1449/1461/1481/1482/1504/1505/1509/1585/1625/1692/1787/1816/2018/2081/2092/2115/2290/2432/2545/2611/3068/3157/3160/3168/3182/3204/3228/3238/3400/3410/3433/3435/3475/3490/3495/3543/3690/3769/3973/4048/4490/4501/4564/4617/4822/4838/5043/5056/5215/5373/5418/5434/5436/5488/5734/5738/5758/5906/6069/6074/6081/6087/6109/6122/…
iso6	iso1	no change	increased by iso_2nd	pos	249	233/270/469/510/752/796/967/1395/1497/1530/1544/1548/1555/1557/1584/1601/1608/1616/1672/1746/1885/1940/2134/2187/2190/2194/2221/2231/2241/2242/2255/2257/2262/2263/2265/2270/2273/2280/2288/2293/2294/2296/2301/2302/2309/2311/2319/2321/2323/2329/2332/2340/2343/2349/2353/2359/2365/2373/2378/2382/2383/2400/2406/2407/2414/2417/2438/2452/2454/2485/2504/2525/2526/2537/2543/2553/2558/2581/2586/2610/2648/2…
iso6	iso13	decreased by iso_ctrl	decreased by iso_2nd	neg	45	27/66/88/149/157/172/257/268/684/1681/1791/1989/1996/2003/2036/2052/2086/2099/2141/2222/2320/2353/2412/2501/2513/2517/2530/2555/2557/2563/2583/2650/2662/2683/2721/3442/4333/5536/6331/7251/8761/14975/19827/19859/20008
iso6	iso13	decreased by iso_ctrl	decreased by iso_2nd	pos	33	15/78/154/169/231/257/275/1458/1468/1489/1495/1515/1521/1556/1619/1772/1792/2028/2314/2442/4084/4707/6506/8073/8183/11031/11918/14388/15543/19713/19827/20236/22007
iso6	iso13	decreased by iso_ctrl	increased by iso_2nd	neg	46	232/724/2231/2287/2490/2491/2494/2502/2506/2511/2516/2542/2544/2564/2567/2581/2589/2608/2610/2613/2616/2625/2697/2706/2767/4329/4330/4344/9425/10096/10579/10580/10627/11084/12950/13720/14365/16003/17008/18354/19837/19968/19970/20027/20143/20606
iso6	iso13	decreased by iso_ctrl	increased by iso_2nd	pos	35	207/286/305/1462/1465/1471/1474/1475/1488/1501/1505/1534/1564/1585/1664/1745/1847/2225/3984/4091/4520/7834/8282/8644/9140/11613/19670/20846/20847/21917/21937/21944/21946/22101/22232
iso6	iso13	increased by iso_ctrl	decreased by iso_2nd	neg	28	14/118/340/396/1345/1431/1543/1972/1990/2041/2065/2082/2096/2154/2230/2495/2508/2538/2692/3195/3446/3722/6619/6715/7439/14016/14040/14333
iso6	iso13	increased by iso_ctrl	decreased by iso_2nd	pos	22	47/55/64/105/1461/1562/1588/2161/2284/2631/4032/4036/4053/4136/4557/4872/9004/12634/12648/12656/12962/13645
iso6	iso13	increased by iso_ctrl	increased by iso_2nd	neg	22	28/50/145/254/1533/1971/2059/2068/2242/4700/6071/6078/6084/6157/6854/7699/9151/12863/14334/15953/16001/17496
iso6	iso13	increased by iso_ctrl	increased by iso_2nd	pos	26	2201/2235/2236/2342/2538/2788/3990/4013/4024/4028/4049/4079/4105/4128/4157/4186/4266/5285/5884/6290/6960/7092/9145/11339/16534/17679
iso6	iso13	no change	decreased by iso_2nd	neg	35	16/20/30/36/45/71/89/92/206/222/260/302/1487/1960/1969/2020/2395/2515/2526/2553/2571/4617/5050/5204/5295/6556/7448/7827/8909/12848/14345/14875/15864/16254/16592
iso6	iso13	no change	decreased by iso_2nd	pos	52	29/30/33/40/44/54/90/92/119/150/211/274/351/457/598/1134/1480/1483/1486/1518/1522/1531/1546/1549/1608/1677/1738/1787/1885/1915/2189/2410/2557/2739/3374/4008/4279/4393/6586/7172/7425/8367/8403/8781/9516/13025/13076/14963/16428/16551/19456/22317
iso6	iso13	no change	increased by iso_2nd	neg	30	231/280/1340/1419/1481/1482/2081/2432/2498/3160/3691/5373/5951/6069/6139/6455/7404/7488/7602/9643/11862/12218/13874/14066/14195/15838/15868/16131/16933/18263
iso6	iso13	no change	increased by iso_2nd	pos	104	262/290/385/469/773/967/1395/2186/2213/2221/2242/2257/2279/2280/2296/2302/2313/2329/2332/2338/2353/2358/2359/2378/2382/2383/2387/2396/2414/2415/2438/2485/2504/2524/2553/2616/2648/2772/2774/2796/2843/2871/3009/3038/3312/3329/3335/3417/3530/3655/4070/4101/4111/4121/4167/4187/4434/4705/5265/5289/5529/5833/5865/6190/6724/6729/6963/7446/7797/8515/8757/8898/9688/10222/10508/10553/10617/10624/10775/1087…
iso6	iso15	decreased by iso_ctrl	decreased by iso_2nd	neg	41	48/65/87/88/97/122/157/257/661/684/1681/1738/1996/2013/2086/2099/2129/2469/2501/2535/2546/2557/2601/2625/2650/2671/2687/3067/4342/5394/5492/6331/8689/8761/11090/14367/15243/19859/19968/19995/20606
iso6	iso15	decreased by iso_ctrl	decreased by iso_2nd	pos	42	21/37/51/88/89/154/162/169/173/207/257/1458/1495/1508/1521/1526/1536/1619/1720/1772/1792/2442/2444/4023/4055/4084/4115/4219/4268/4420/4707/4949/8920/10607/10622/14388/15286/15543/19713/20236/22007/22645
iso6	iso15	decreased by iso_ctrl	increased by iso_2nd	neg	22	2083/2490/2494/2502/2506/2511/2542/2567/2589/2593/2613/2822/3107/3150/3481/4329/4330/4966/18354/19827/20027/20112
iso6	iso15	decreased by iso_ctrl	increased by iso_2nd	pos	18	1474/1501/1505/1534/1667/1982/2222/2404/5153/5160/5206/7834/8391/8729/8869/16423/19289/21973
iso6	iso15	increased by iso_ctrl	decreased by iso_2nd	neg	9	340/396/654/2041/2065/2230/3446/3722/14326
iso6	iso15	increased by iso_ctrl	decreased by iso_2nd	pos	16	20/55/108/1461/1588/1776/2462/4036/4136/7426/9004/12656/12962/14679/16534/19802
iso6	iso15	increased by iso_ctrl	increased by iso_2nd	neg	15	50/254/1311/1533/1971/2002/3267/4846/6071/6084/6157/6592/12863/14016/14040
iso6	iso15	increased by iso_ctrl	increased by iso_2nd	pos	10	2788/3990/4025/4057/4082/4128/4186/5285/7092/7870
iso6	iso15	no change	decreased by iso_2nd	neg	18	36/91/105/134/222/302/2092/2197/2813/4032/5053/5389/8697/9193/10444/14351/16090/16238
iso6	iso15	no change	decreased by iso_2nd	pos	48	29/40/41/168/200/211/263/274/351/457/598/636/1134/2219/2256/2410/2437/2557/2601/2727/2732/2739/3316/3481/4093/4393/4418/5503/5507/6699/7022/8190/8343/8403/9041/10615/12714/12724/12727/12928/13025/14288/15149/15181/16428/16551/18726/21405
iso6	iso15	no change	increased by iso_2nd	neg	35	181/217/280/445/451/1481/1787/2087/2115/3231/3338/3400/4130/4402/4793/4795/4822/4828/4833/4868/5370/5373/6069/6139/6607/6658/6668/6687/6844/7827/8895/9303/11101/11809/17455
iso6	iso15	no change	increased by iso_2nd	pos	46	97/2186/2257/2296/2301/2323/2526/2553/2605/2618/2729/3227/3327/3366/3417/3755/4124/4310/5152/5157/5186/5188/5200/5240/5265/5289/5300/5353/6724/6729/8070/8558/8698/8700/8710/8712/8722/8723/8781/8800/8901/10317/10553/12417/15516/19131
iso6	iso18	decreased by iso_ctrl	decreased by iso_2nd	neg	16	257/661/684/2086/2109/2616/2625/2650/2671/2687/2946/6331/8761/11090/14367/19859
iso6	iso18	decreased by iso_ctrl	decreased by iso_2nd	pos	12	207/257/1495/1619/2442/3984/4084/4350/14388/15543/19713/22007
iso6	iso18	decreased by iso_ctrl	increased by iso_2nd	neg	21	84/232/1305/2287/2320/2511/2513/2520/2530/2542/2577/2595/2906/3481/4336/17008/18354/19827/19837/19968/20074
iso6	iso18	decreased by iso_ctrl	increased by iso_2nd	pos	17	275/286/1489/1505/1580/1982/2314/4268/4949/5206/6506/6513/8073/8391/11031/11323/19289
iso6	iso18	increased by iso_ctrl	decreased by iso_2nd	neg	8	340/396/1465/2041/2065/2230/3446/3722
iso6	iso18	increased by iso_ctrl	decreased by iso_2nd	pos	12	55/1776/2284/2611/3439/4872/7200/7426/9004/16534/17676/19802
iso6	iso18	increased by iso_ctrl	increased by iso_2nd	pos	2	2462/9560
iso6	iso18	no change	decreased by iso_2nd	neg	4	206/222/1586/2606
iso6	iso18	no change	decreased by iso_2nd	pos	15	41/211/274/351/457/598/636/1134/1589/2410/2739/6586/6862/16428/16551
iso6	iso18	no change	increased by iso_2nd	neg	10	1481/1482/1692/2063/3204/4341/4492/6069/6168/10435
iso6	iso18	no change	increased by iso_2nd	pos	21	867/1395/2204/2387/2518/4019/4201/5830/6511/6572/7146/7147/8070/8558/11015/11184/11860/12705/13244/14911/14926
iso6	iso19	decreased by iso_ctrl	decreased by iso_2nd	neg	16	157/232/241/257/2086/2287/2616/2625/2650/3150/8761/17008/19859/19968/19995/20606
iso6	iso19	decreased by iso_ctrl	decreased by iso_2nd	pos	14	169/173/207/286/1495/1619/2442/4219/4350/5514/10607/14388/15543/22007
iso6	iso19	decreased by iso_ctrl	increased by iso_2nd	neg	11	2320/2511/2530/2542/2577/2595/3481/4336/10096/18354/19827
iso6	iso19	decreased by iso_ctrl	increased by iso_2nd	pos	16	275/1464/1489/1543/1580/1792/2226/2314/2421/2444/3161/5824/6513/8869/11031/20236
iso6	iso19	increased by iso_ctrl	decreased by iso_2nd	neg	13	340/396/1465/1543/1694/2041/2230/3195/3267/3446/3722/14016/14326
iso6	iso19	increased by iso_ctrl	decreased by iso_2nd	pos	20	55/2161/2193/2235/2284/2342/2348/2611/3415/3491/4052/4136/4872/6754/7200/9004/12656/14676/16534/17676
iso6	iso19	increased by iso_ctrl	increased by iso_2nd	pos	3	3103/7426/9560
iso6	iso19	no change	decreased by iso_2nd	neg	9	222/1326/1419/1585/1586/1634/3394/4617/9134
iso6	iso19	no change	decreased by iso_2nd	pos	37	211/236/274/351/457/598/636/1134/2182/2228/2269/2289/2294/2318/2335/2410/2500/2557/2739/2759/2816/4144/4253/4393/4857/6586/6699/8588/9041/11519/13025/13658/14288/14925/16428/16551/21405
iso6	iso19	no change	increased by iso_2nd	neg	9	1481/1482/1692/2423/3160/3204/5743/6968/9643
iso6	iso19	no change	increased by iso_2nd	pos	34	52/752/796/867/1395/2194/2204/2221/2288/2366/2382/2387/2454/2798/3119/3316/3366/3468/3485/4019/5173/5200/5359/5830/5839/5846/7429/9518/10506/10775/11904/11948/12697/19842
iso6	iso2	decreased by iso_ctrl	decreased by iso_2nd	neg	86	27/48/65/66/87/88/97/122/131/149/157/172/232/241/257/268/684/975/1681/1738/1791/1962/1989/1996/2003/2007/2013/2017/2036/2052/2086/2090/2099/2105/2109/2129/2141/2222/2287/2320/2353/2412/2501/2517/2527/2535/2555/2557/2563/2583/2601/2616/2625/2650/2662/2671/2683/2687/2711/2721/2723/2738/3067/4333/4342/5394/5492/5536/5704/6331/7251/8689/8761/11090/11138/14367/14975/15243/17008/19825/19827/19859/19968…
iso6	iso2	decreased by iso_ctrl	decreased by iso_2nd	pos	84	15/21/22/37/51/78/88/89/95/154/162/169/173/207/231/257/275/286/305/1458/1465/1468/1469/1489/1495/1515/1521/1526/1536/1545/1554/1556/1578/1592/1619/1661/1668/1720/1772/1792/1854/1888/2028/2314/2442/2564/3984/3991/3998/4023/4035/4055/4084/4115/4219/4268/4350/4420/4707/4949/5514/5930/8073/8183/8232/8644/8920/9234/10365/10607/10622/11031/11918/14388/15286/15543/17194/17309/19713/19827/20236/21926/220…
iso6	iso2	decreased by iso_ctrl	increased by iso_2nd	neg	21	272/724/1338/1356/1432/1469/1734/2083/2608/2915/2954/3150/3337/3481/3496/5216/5368/11808/12950/13115/20143
iso6	iso2	decreased by iso_ctrl	increased by iso_2nd	pos	17	329/428/1506/1581/1982/2212/2404/2482/3286/4680/5857/6671/6716/7361/10534/16423/22151
iso6	iso2	increased by iso_ctrl	decreased by iso_2nd	neg	40	5/6/7/14/50/118/145/203/236/254/340/396/1465/1533/1971/1972/1974/2002/2041/2059/2065/2068/2096/2154/2230/2420/2495/2508/2538/2692/2778/3446/3722/5817/6574/6715/9391/12420/14326/14333
iso6	iso2	increased by iso_ctrl	decreased by iso_2nd	pos	55	12/47/55/61/64/105/174/1461/1562/1565/1567/1568/1588/1651/1693/2125/2284/2611/2631/3491/3990/3995/4011/4020/4024/4025/4032/4036/4053/4079/4104/4136/4147/4186/4226/4565/4872/5162/5171/6754/7092/7426/7991/8991/9145/12634/12648/12656/12711/12962/15130/15145/16534/19566/19802
iso6	iso2	increased by iso_ctrl	increased by iso_2nd	neg	20	28/227/1306/1311/1370/1543/1671/1675/2242/3171/3195/6071/6078/6084/7699/8234/12863/14016/14040/16001
iso6	iso2	increased by iso_ctrl	increased by iso_2nd	pos	32	138/222/223/249/2201/2235/2236/2252/2305/2464/2604/2696/2734/2757/3103/3423/3531/3629/4028/4049/4069/4082/5285/5884/6960/7316/9419/9469/10009/11619/14847/18040
iso6	iso2	no change	decreased by iso_2nd	neg	57	16/20/30/36/45/62/71/92/105/132/134/183/193/199/222/260/302/1487/1588/1966/1968/1969/1970/1983/1994/2000/2020/2037/2053/2142/2395/2515/2537/2553/2571/2785/2813/3484/5053/5295/5389/6556/7448/8697/10444/10603/12848/13709/14345/14351/14875/15203/15864/16090/16238/16592/19154
iso6	iso2	no change	decreased by iso_2nd	pos	79	29/30/33/40/44/50/54/90/92/119/132/209/211/263/274/457/598/1134/1472/1483/1486/1500/1507/1517/1518/1522/1531/1549/1608/1637/1701/1787/1915/2189/2289/2335/2410/2557/2816/2881/3316/3374/4006/4008/4030/4093/4282/4393/5507/6586/6699/7172/8184/8190/8230/8253/8403/8781/9041/9516/10510/11349/12714/12724/12727/12745/12817/12928/13025/14288/15149/15171/15181/16428/16551/17963/18723/21405/22317
iso6	iso2	no change	increased by iso_2nd	neg	108	35/91/170/176/767/1236/1301/1303/1320/1322/1327/1337/1342/1351/1357/1361/1368/1369/1395/1449/1481/1482/1504/1505/1509/1574/1583/1615/1625/1692/1787/1797/1816/2018/2081/2173/2180/2290/2468/2545/3157/3160/3168/3182/3204/3231/3338/3394/3400/3433/3495/3543/3690/4015/4490/4822/4838/5056/5151/5215/5373/5418/5434/6069/6074/6081/6087/6109/6122/6168/6169/6344/6455/6658/6963/6971/7489/7493/7602/7734/7801/8…
iso6	iso2	no change	increased by iso_2nd	pos	211	233/270/535/773/967/1555/1557/1672/1705/1885/2134/2186/2187/2190/2194/2221/2231/2241/2242/2255/2257/2262/2263/2265/2270/2273/2279/2280/2288/2293/2294/2295/2296/2301/2302/2309/2313/2319/2321/2323/2329/2332/2336/2338/2340/2343/2352/2353/2359/2365/2366/2373/2378/2382/2383/2396/2400/2407/2414/2417/2438/2452/2454/2471/2485/2489/2499/2503/2504/2505/2524/2525/2526/2540/2543/2553/2558/2586/2616/2648/2654…
iso6	iso4	decreased by iso_ctrl	decreased by iso_2nd	neg	32	88/241/257/661/684/1791/2086/2141/2222/2287/2320/2353/2412/2546/2563/2650/2671/2683/2721/4333/4342/5368/5536/6331/7251/8761/14367/14975/17008/18354/19827/19859
iso6	iso4	decreased by iso_ctrl	decreased by iso_2nd	pos	24	231/257/275/286/1489/1495/1526/1619/1720/2028/2442/4023/4268/4350/4707/4949/5514/10607/11031/14388/15543/19713/19827/22007
iso6	iso4	decreased by iso_ctrl	increased by iso_2nd	neg	1	2501
iso6	iso4	decreased by iso_ctrl	increased by iso_2nd	pos	5	1792/3161/4368/16113/21923
iso6	iso4	increased by iso_ctrl	decreased by iso_2nd	neg	12	340/396/1345/1431/1465/1990/2230/3267/3722/6619/7439/14326
iso6	iso4	increased by iso_ctrl	decreased by iso_2nd	pos	15	55/2161/2284/2348/2611/3491/4136/4557/4872/7200/7426/9004/12656/13645/19802
iso6	iso4	increased by iso_ctrl	increased by iso_2nd	neg	4	1418/6072/6080/11071
iso6	iso4	increased by iso_ctrl	increased by iso_2nd	pos	2	4057/6290
iso6	iso4	no change	decreased by iso_2nd	neg	3	222/1487/5053
iso6	iso4	no change	decreased by iso_2nd	pos	19	351/457/598/636/1134/2289/2335/2410/2739/3316/3374/3506/4393/6699/13025/14288/16428/16551/22317
iso6	iso4	no change	increased by iso_2nd	neg	13	1482/2081/3160/5373/6083/6105/6433/6434/6455/7983/9099/9144/9303
iso6	iso4	no change	increased by iso_2nd	pos	28	653/1021/1029/1395/2186/2218/2257/2293/2296/2311/2321/2329/2374/2382/2504/2648/2796/3009/3099/3329/5536/6724/6729/7169/8558/9459/12286/18787
iso6	NA	decreased by iso_ctrl	no change	neg	203	55/72/117/192/281/520/966/1312/1315/1335/1348/1355/1382/1476/1517/1587/1589/1702/1742/2066/2127/2131/2152/2171/2288/2297/2351/2503/2504/2509/2512/2521/2525/2528/2533/2534/2536/2540/2543/2547/2558/2566/2573/2576/2580/2584/2605/2615/2620/2622/2630/2637/2638/2643/2647/2649/2654/2661/2668/2691/2693/2698/2768/2810/2819/2823/2832/2849/2857/2858/2862/2868/2879/2892/2894/2921/2938/3005/3010/3028/3101/318…
iso6	NA	decreased by iso_ctrl	no change	pos	191	38/59/75/146/183/204/229/246/250/265/280/289/359/433/438/478/693/907/1060/1467/1470/1473/1477/1478/1481/1482/1484/1498/1524/1527/1533/1540/1541/1551/1576/1582/1621/1675/1686/1722/1763/1793/1796/1824/1875/1880/1887/1931/1965/1992/2046/2135/2184/2208/2215/2287/2357/2416/2478/2614/2687/2764/2765/2807/2848/2968/3412/3509/3566/3573/3691/3840/4012/4021/4027/4067/4072/4151/4198/4339/4341/4700/5192/5225/…
iso6	NA	increased by iso_ctrl	no change	neg	51	47/112/228/1405/1409/1453/1567/1582/1606/1730/1978/2232/2274/3142/3360/3546/4414/5463/5541/5606/6031/6113/6577/6583/6632/6672/7484/7536/8072/8239/8273/10010/10941/10949/11103/11277/11765/11766/11794/11846/12238/13048/13449/13666/13708/13724/13785/13887/15852/16683/17781
iso6	NA	increased by iso_ctrl	no change	pos	61	9/39/49/94/156/163/184/187/218/1744/1932/2122/2203/2254/2285/2327/2770/3042/3306/3499/3656/3784/3913/3952/4005/4022/4068/4096/4137/4254/4448/4453/4992/6217/6711/7292/7310/7512/7845/8211/8280/8349/8407/8817/8824/9156/9380/9386/10914/11340/11344/11753/12279/12628/13039/15807/15810/16103/17314/17325/20524

## Sheet: Table S5_set2
Influencer isolate (iso_ctrl)	Recipient isolate (iso_2nd)	Feature change in spent medium after growing influencer isolate on SDM	Feature change in double spent medium after growing recipient isolate on influencer's spent medium	Polarity	Count of features with the corresponding pattern	List of features with the corresponding pattern
iso13	iso1	decreased by iso_ctrl	decreased by iso_2nd	neg	61	593/609/614/624/626/638/641/642/644/645/651/655/663/668/681/682/684/691/709/715/717/724/725/729/738/739/755/760/766/777/784/791/823/838/839/1316/1476/1661/2434/3128/3171/3186/3204/3214/3228/4429/6229/6471/7437/7542/7563/7782/7908/8769/9317/9910/10715/11859/13242/13442/13929
iso13	iso1	decreased by iso_ctrl	decreased by iso_2nd	pos	59	62/63/65/66/75/76/83/95/99/116/132/137/157/165/237/243/246/260/337/349/475/487/1693/1879/2365/2858/2874/3422/3426/3454/3462/3934/4019/4034/4041/4399/4848/5045/5192/5855/6050/6058/6839/7525/8125/8654/9039/9066/9072/9075/9184/9189/9196/10373/11293/11927/12313/17153/18627
iso13	iso1	decreased by iso_ctrl	increased by iso_2nd	neg	3	1807/2244/2402
iso13	iso1	decreased by iso_ctrl	increased by iso_2nd	pos	12	125/156/212/309/1364/2287/2935/3442/3975/7725/8848/11375
iso13	iso1	increased by iso_ctrl	decreased by iso_2nd	neg	66	258/309/611/676/742/763/765/915/1347/1533/1672/1679/1984/2274/2291/2825/2832/2901/2919/3161/3162/3179/3182/3212/3213/3217/3230/3233/3234/3239/3248/3270/3282/3434/3435/3662/3728/3733/4399/4533/4603/5379/5404/5414/5464/5809/6097/6160/6610/6889/7157/7541/7616/7916/8346/8348/8371/8742/8750/8792/9418/9421/9435/11160/14600/14894
iso13	iso1	increased by iso_ctrl	decreased by iso_2nd	pos	80	73/103/121/179/184/186/188/195/264/275/294/393/402/1331/1354/1487/1582/1653/1942/2311/2324/2520/2852/2868/2871/2903/2909/3421/3434/3435/3441/3444/3446/3447/3455/3458/3460/3464/3470/3486/3488/3504/3540/3568/3577/3580/3631/3940/3957/3982/4017/4042/4105/4320/4327/4536/4539/4548/4706/4728/4955/4985/4992/5020/5050/5058/5315/5913/6052/6371/6712/7048/7070/7093/7168/8461/10041/12926/12968/14866
iso13	iso1	increased by iso_ctrl	increased by iso_2nd	neg	49	1305/1306/1307/1312/1338/1358/1374/1381/1389/1406/1417/1420/1454/1467/1508/1518/1571/1604/1634/1645/1703/1713/1815/2065/2218/2223/2229/2234/2243/2282/2340/2345/3930/4147/4398/4852/4893/5084/5395/6139/6311/6722/6963/7279/7309/9046/9878/9911/13656
iso13	iso1	increased by iso_ctrl	increased by iso_2nd	pos	42	1285/1287/1295/1305/1325/1332/1391/1408/1440/1450/1490/1538/1549/1550/1569/1602/1615/1636/1748/1975/2463/2905/2933/3121/4579/4668/4953/4956/4957/4964/5079/6198/6365/6392/6634/6666/6680/6690/7325/8823/10010/11706
iso13	iso1	no change	decreased by iso_2nd	neg	183	83/95/166/197/202/243/328/330/598/599/601/602/603/605/606/607/610/612/620/623/625/627/629/631/632/633/635/637/640/647/650/657/666/669/674/677/689/690/692/698/699/701/711/712/714/727/734/737/741/752/762/772/780/781/783/785/795/803/810/829/847/854/859/883/884/897/928/934/1038/1311/1325/1345/1354/1366/1370/1392/1438/1489/1505/1583/1640/1959/2077/2227/2276/2333/2366/2389/2508/2894/2905/2918/2998/3054…
iso13	iso1	no change	decreased by iso_2nd	pos	205	64/78/79/86/88/89/90/93/94/97/110/114/115/117/118/122/128/130/131/136/138/140/142/145/149/158/160/162/163/167/170/172/178/183/194/198/200/203/207/209/216/217/219/228/229/239/240/254/266/276/297/308/313/321/341/348/354/373/383/385/422/426/441/449/455/459/474/491/495/526/542/551/561/580/668/1283/1398/1441/1466/1634/1661/1682/1704/1744/1761/1812/1850/1904/2266/2378/2690/2851/2856/2857/2860/2863/2867…
iso13	iso1	no change	increased by iso_2nd	neg	84	1300/1301/1303/1310/1323/1324/1326/1328/1329/1330/1336/1346/1349/1360/1368/1411/1423/1449/1460/1524/1525/1559/1607/1611/1680/1696/1706/1849/1917/1925/1953/2046/2112/2212/2230/2232/2233/2256/2268/2278/2299/2308/2384/2391/2404/2405/2413/2421/2438/2446/2536/2739/2914/2928/3348/3429/4277/4434/4439/4472/4891/5096/5174/5431/5441/5463/5558/5597/5786/6312/6340/7284/7295/7296/8074/8080/8556/8578/9070/9201…
iso13	iso1	no change	increased by iso_2nd	pos	119	639/1273/1277/1280/1290/1292/1293/1297/1298/1300/1306/1308/1309/1315/1334/1335/1340/1353/1361/1362/1392/1402/1421/1439/1453/1465/1474/1502/1530/1534/1580/1628/1641/1724/1729/1735/1764/1768/1769/1781/1782/1783/1784/1799/1830/1835/1950/1958/1972/2179/2203/2348/2387/2401/2403/2435/2511/2527/2854/2913/2978/2992/2996/2997/3123/3240/3286/3300/3436/3445/3617/3744/3772/4944/4947/4954/4973/4981/4984/5007/…
iso13	iso15	decreased by iso_ctrl	decreased by iso_2nd	neg	39	593/609/614/624/626/638/641/645/651/655/663/681/684/691/709/715/724/725/729/739/755/766/791/823/861/1316/1661/2295/3128/3171/3186/3204/7437/7719/8769/10715/13242/13442/13929
iso13	iso15	decreased by iso_ctrl	decreased by iso_2nd	pos	38	62/63/65/83/132/137/157/237/337/475/1693/2365/2874/3426/3454/3462/3934/4019/4041/4399/4848/5045/5192/5855/6050/6058/6839/8125/8654/9072/9075/9184/9189/9196/11927/12313/17153/18627
iso13	iso15	decreased by iso_ctrl	increased by iso_2nd	neg	3	839/878/4225
iso13	iso15	decreased by iso_ctrl	increased by iso_2nd	pos	2	2442/11375
iso13	iso15	increased by iso_ctrl	decreased by iso_2nd	neg	27	258/309/763/915/1634/1984/2234/2274/2291/2442/2588/2825/2832/2901/3212/3434/3435/4399/5157/5404/6311/6610/6889/7157/8346/9421/11160
iso13	iso15	increased by iso_ctrl	decreased by iso_2nd	pos	38	264/393/402/1301/1469/1487/1582/1942/2449/2520/2852/2871/3434/3486/3540/3577/3580/4105/4320/4539/4942/4955/4989/4992/5042/5078/5913/6052/6198/6432/6634/7048/7070/7093/7168/12926/12968/14866
iso13	iso15	increased by iso_ctrl	increased by iso_2nd	neg	23	1312/1381/1417/1420/1454/1467/1518/1815/1850/3182/3234/3239/3343/3396/3733/3930/4147/5115/5564/8750/9911/12332/14600
iso13	iso15	increased by iso_ctrl	increased by iso_2nd	pos	16	1329/1404/1440/1450/1602/1622/1645/2223/2397/2463/2948/4948/4967/5001/5026/10010
iso13	iso15	no change	decreased by iso_2nd	neg	103	95/197/594/601/603/606/607/612/623/631/632/635/640/647/650/657/660/666/669/677/689/690/692/696/698/699/711/712/714/722/727/734/737/741/772/781/783/829/883/884/897/1311/1325/1328/1360/1392/2077/2217/2235/2297/2342/2905/3157/3180/3184/3307/3386/3980/5113/5382/5391/5397/5401/5402/5426/5503/5527/5824/5925/6059/6060/6313/6826/7118/7120/7127/7139/7148/7151/7455/7456/7718/7730/7768/7776/8343/8354/8355/9…
iso13	iso15	no change	decreased by iso_2nd	pos	110	78/86/88/94/100/105/114/115/117/118/130/138/140/142/150/158/160/162/163/167/194/200/203/217/228/240/254/270/276/348/354/373/383/385/441/455/459/474/551/561/580/668/1466/1744/1761/1827/1904/2378/2863/2887/2892/2921/3256/3262/3303/3402/3465/3695/3698/3744/3933/4016/4330/4359/4391/4448/4523/4543/4770/5074/6057/6069/6070/6073/6079/6082/6111/6114/6145/6147/6169/6175/6179/6489/7067/7105/7174/7396/8187/…
iso13	iso15	no change	increased by iso_2nd	neg	45	928/934/1301/1303/1309/1313/1321/1336/1337/1411/1440/1524/1541/1576/1596/1607/1650/1921/2046/2230/2268/2285/2415/2421/2583/3265/3283/3429/3962/5285/5463/5558/6079/6127/6488/7071/7284/7295/7296/7562/8828/10912/10917/12058/15393
iso13	iso15	no change	increased by iso_2nd	pos	73	372/1273/1280/1308/1319/1335/1417/1468/1474/1509/1510/1534/1555/1580/1738/1781/1784/1811/1905/1995/2179/2261/2331/2387/2388/2417/2459/2466/2527/2637/2954/2969/3050/3217/3227/3388/3430/3480/3493/3546/3589/3592/3719/3847/3947/5007/5865/6176/6702/6827/6895/7192/7289/7364/7775/8198/8729/8768/8818/9915/10012/10248/10323/10353/10382/10408/11113/11923/12150/12771/14713/15417/17765
iso13	iso18	decreased by iso_ctrl	decreased by iso_2nd	neg	13	593/709/717/725/729/739/791/2434/3128/3228/6471/13442/13929
iso13	iso18	decreased by iso_ctrl	decreased by iso_2nd	pos	32	62/65/76/132/157/237/246/337/349/1693/2365/2440/3426/3462/3934/4848/5030/5192/6050/6058/6839/7862/8125/8654/9066/9072/9075/9184/9189/9196/12313/18627
iso13	iso18	decreased by iso_ctrl	increased by iso_2nd	neg	16	628/642/644/682/686/777/808/878/964/3165/3660/7908/10503/11859/12886/13437
iso13	iso18	decreased by iso_ctrl	increased by iso_2nd	pos	3	205/8058/11375
iso13	iso18	increased by iso_ctrl	decreased by iso_2nd	neg	12	258/309/763/765/1984/2832/3435/3662/6610/7157/8346/11160
iso13	iso18	increased by iso_ctrl	decreased by iso_2nd	pos	22	393/767/1301/1469/2520/3486/3540/4320/4539/4942/4989/5042/6052/6198/6432/6634/7070/7093/7168/10041/12926/12968
iso13	iso18	increased by iso_ctrl	increased by iso_2nd	pos	5	1404/1440/1622/2948/5027
iso13	iso18	no change	decreased by iso_2nd	neg	56	95/197/328/330/603/631/635/647/657/666/669/699/711/712/734/737/785/829/854/1311/1325/1360/1392/1529/1641/2077/3180/3307/3327/3386/3632/3980/4235/4262/4905/5110/5113/5426/5527/5925/6134/6345/8343/8355/8368/8767/9063/9428/9775/9979/11237/12812/14140/14402/14404/14442
iso13	iso18	no change	decreased by iso_2nd	pos	92	86/88/89/90/94/114/117/130/163/167/217/229/240/297/348/385/441/449/455/459/474/551/561/580/668/1466/1744/1761/1850/1904/2266/2378/2394/2851/2857/2867/2875/2892/2921/2941/3256/3296/3303/3366/3465/3698/3933/4016/4359/4543/4837/4974/5816/6073/6079/6082/6120/6147/6169/6175/6354/6446/6489/7080/7174/7779/8277/9180/9185/10025/10823/10924/10953/11075/11332/11374/11445/12312/12456/12512/12528/12686/12690/…
iso13	iso18	no change	increased by iso_2nd	neg	12	883/1849/2058/2216/2225/2285/2292/2299/2421/7153/8219/8231
iso13	iso18	no change	increased by iso_2nd	pos	21	1334/1474/1509/1552/2326/2414/2709/3006/3493/3531/4319/4341/6096/6347/6888/7289/7514/8063/8078/11925/15935
iso13	iso19	decreased by iso_ctrl	decreased by iso_2nd	neg	24	593/626/641/645/709/724/739/766/791/815/838/861/1601/3128/3228/6471/7563/7782/7908/9317/9910/11859/13442/13929
iso13	iso19	decreased by iso_ctrl	decreased by iso_2nd	pos	34	62/63/65/66/137/157/237/243/337/1693/2365/3355/3426/3462/3773/3934/4848/5030/5045/5192/6050/6058/6378/6839/8125/8654/9072/9075/9184/9189/9196/12313/12349/18627
iso13	iso19	decreased by iso_ctrl	increased by iso_2nd	neg	6	622/642/644/656/682/3660
iso13	iso19	decreased by iso_ctrl	increased by iso_2nd	pos	3	102/199/2858
iso13	iso19	increased by iso_ctrl	decreased by iso_2nd	neg	11	258/309/1533/1984/3435/5157/6097/6610/7157/8346/14600
iso13	iso19	increased by iso_ctrl	decreased by iso_2nd	pos	39	393/402/1301/1331/1469/1556/2113/2311/2864/2903/3434/3435/3486/3540/3580/3982/4327/4539/4963/4985/4989/5020/5042/5058/6198/6371/6712/7029/7070/7093/7168/7281/7546/8755/10041/12926/12968/13344/17011
iso13	iso19	no change	decreased by iso_2nd	neg	52	83/95/166/197/202/243/328/330/635/647/650/666/699/700/711/712/727/734/737/781/829/854/1038/1311/1325/1489/1529/2077/2213/2224/2333/2508/3157/3180/3184/3386/3632/3980/4545/5110/5426/5527/6134/6345/7118/8343/9979/11237/11834/14140/14402/14404
iso13	iso19	no change	decreased by iso_2nd	pos	101	88/89/90/94/114/117/130/142/160/162/163/167/228/229/297/338/385/441/449/455/459/474/542/551/561/580/668/1283/1338/1441/1707/1744/1841/1850/1904/2266/2378/2851/2857/2875/2892/2901/2921/2941/3239/3256/3273/3296/3303/3366/3698/3713/3834/4016/4148/4359/4448/4543/4971/4974/5041/5074/5816/6073/6120/6147/6169/6175/6354/6446/6489/7174/7217/7291/7779/8153/8277/9180/9185/9330/10025/10823/10924/10953/11075/…
iso13	iso19	no change	increased by iso_2nd	neg	5	2225/2285/2292/2568/4087
iso13	iso19	no change	increased by iso_2nd	pos	19	817/1334/1410/1727/2274/2709/2879/3006/4062/4063/4382/5096/6347/6888/6895/8078/8651/11088/11432
iso13	iso2	decreased by iso_ctrl	decreased by iso_2nd	neg	62	593/609/614/626/638/641/642/644/645/651/655/663/668/681/682/684/691/709/715/717/724/725/729/738/739/755/760/766/784/791/815/823/838/839/861/1316/1560/1661/2434/3128/3171/3186/3204/3228/3660/4429/6229/6471/7437/7542/7563/7719/7782/7908/8769/9317/9910/10715/11859/13242/13442/13929
iso13	iso2	decreased by iso_ctrl	decreased by iso_2nd	pos	59	62/63/65/66/75/76/83/95/99/116/132/137/157/165/237/243/246/260/337/349/475/487/1693/1879/2365/2858/2874/3422/3426/3448/3454/3462/3934/4019/4034/4399/4848/5045/5192/5855/6050/6058/6839/7525/7862/8125/8654/9039/9066/9072/9075/9184/9189/9196/11293/11927/12313/17153/18627
iso13	iso2	decreased by iso_ctrl	increased by iso_2nd	neg	3	1807/2244/2402
iso13	iso2	decreased by iso_ctrl	increased by iso_2nd	pos	6	1955/2287/7725/8848/11375/18645
iso13	iso2	increased by iso_ctrl	decreased by iso_2nd	neg	66	258/309/611/676/742/763/765/915/1347/1500/1533/1672/1984/2009/2065/2274/2291/2442/2825/2832/2901/2919/3161/3162/3179/3182/3212/3217/3230/3233/3234/3239/3248/3270/3282/3434/3435/3662/3728/3733/3946/4533/4603/5379/5404/5414/5464/5809/6097/6160/6610/6889/7157/7541/7616/7916/8346/8371/8742/8792/9418/9421/9435/11160/14600/14894
iso13	iso2	increased by iso_ctrl	decreased by iso_2nd	pos	66	73/103/121/179/184/186/188/264/275/294/393/1354/1469/1487/1582/1942/2311/2520/2852/2864/2868/2871/2909/3421/3434/3435/3441/3444/3446/3447/3455/3458/3460/3464/3470/3488/3504/3540/3568/3577/3580/3631/3940/3957/3982/4017/4042/4105/4320/4536/4539/4548/4706/4728/5315/5913/6052/6634/7048/7070/7093/7168/8461/10041/12926/12968
iso13	iso2	increased by iso_ctrl	increased by iso_2nd	neg	42	1305/1306/1312/1338/1339/1358/1374/1381/1389/1406/1417/1420/1454/1467/1508/1518/1523/1604/1703/1713/1815/2220/2223/2229/2243/2282/2340/2345/3930/4147/4398/4852/4893/5099/5395/6139/6722/6963/7279/7309/8581/13656
iso13	iso2	increased by iso_ctrl	increased by iso_2nd	pos	48	1274/1285/1287/1295/1305/1325/1329/1332/1357/1391/1408/1440/1450/1490/1538/1549/1550/1569/1574/1615/1633/1636/1645/1748/1975/2463/2568/2905/2933/3121/4579/4668/4951/4953/4956/4957/4964/5002/5058/5079/6198/6392/6690/8823/10010/10016/11706/13903
iso13	iso2	no change	decreased by iso_2nd	neg	193	83/95/197/328/330/598/599/600/601/602/603/605/606/607/612/620/623/625/627/629/632/633/635/640/647/650/652/657/666/669/674/677/689/690/692/696/698/699/701/711/712/714/722/727/734/737/741/752/762/772/775/780/781/783/785/795/803/810/829/847/854/859/883/884/897/928/934/1038/1311/1325/1345/1370/1392/1438/1505/1583/1640/1959/2129/2213/2217/2224/2227/2231/2233/2258/2276/2333/2342/2366/2389/2410/2413/242…
iso13	iso2	no change	decreased by iso_2nd	pos	214	78/79/86/88/89/90/94/97/100/105/110/114/115/117/118/122/128/130/136/138/140/142/145/149/150/152/158/160/162/163/167/170/172/178/194/198/200/203/207/209/216/217/219/228/229/239/240/254/261/266/270/276/297/308/313/321/329/338/341/348/354/373/383/385/422/426/441/449/455/459/474/491/495/526/551/561/580/668/1398/1466/1491/1634/1640/1661/1704/1740/1744/1754/1761/1812/1850/1904/2266/2289/2378/2415/2851/…
iso13	iso2	no change	increased by iso_2nd	neg	75	824/1300/1309/1310/1313/1323/1324/1326/1328/1329/1330/1346/1349/1360/1368/1393/1411/1423/1449/1460/1524/1559/1596/1607/1611/1680/1686/1696/1706/1849/1917/1925/2045/2046/2112/2212/2235/2283/2299/2308/2355/2384/2404/2405/2415/2438/2446/2536/3051/3344/3348/3999/4439/5096/5123/5174/5251/5431/5441/5463/5597/6340/7284/7295/8074/8080/8541/8554/8556/9201/10917/11059/11253/11333/14026
iso13	iso2	no change	increased by iso_2nd	pos	100	1273/1277/1280/1288/1290/1292/1293/1297/1298/1306/1309/1315/1318/1335/1340/1343/1353/1361/1362/1392/1402/1421/1439/1453/1465/1498/1502/1510/1534/1628/1641/1660/1706/1724/1729/1735/1738/1769/1782/1783/1799/1835/1950/1958/2089/2315/2346/2348/2403/2435/2511/2527/2913/2996/2997/3123/3286/3388/3445/3617/3772/3947/4944/4947/4973/4981/4984/5007/5010/5025/5032/5061/5089/6176/6346/6629/6635/6640/6650/6699…
iso13	iso4	decreased by iso_ctrl	decreased by iso_2nd	neg	45	593/609/626/638/645/651/655/663/668/684/691/709/717/725/729/739/766/777/784/791/823/838/839/953/1316/1661/2434/3128/3171/3186/3204/3228/4429/6471/7437/7542/7719/7739/7782/7908/9317/10715/11859/13242/13929
iso13	iso4	decreased by iso_ctrl	decreased by iso_2nd	pos	44	63/65/66/83/99/132/137/157/165/237/243/246/274/337/349/1693/1879/2365/2874/3426/3448/3454/3934/4034/4399/5030/5192/6050/6839/7862/8125/8654/9066/9072/9075/9184/9189/9196/11293/11927/12313/12332/13850/18627
iso13	iso4	decreased by iso_ctrl	increased by iso_2nd	neg	6	622/644/656/662/682/3165
iso13	iso4	decreased by iso_ctrl	increased by iso_2nd	pos	9	74/102/125/156/199/205/1323/8058/10332
iso13	iso4	increased by iso_ctrl	decreased by iso_2nd	neg	36	258/309/611/742/763/765/915/1376/1533/1625/1679/1981/1984/2274/2291/2832/2901/2919/3182/3212/3239/3282/3435/4533/4603/5157/6097/6122/6610/6889/7157/8346/8371/9421/11160/14600
iso13	iso4	increased by iso_ctrl	decreased by iso_2nd	pos	49	179/184/188/294/393/402/1301/1331/1358/1469/1487/1582/1602/1942/2449/2520/2864/2871/2903/3434/3435/3447/3458/3486/3488/3577/3631/3940/4017/4320/4327/4539/4942/5020/5050/5913/6052/6198/6432/6634/6712/7070/7093/7168/7546/10041/12926/12968/13344
iso13	iso4	increased by iso_ctrl	increased by iso_2nd	neg	10	1312/1420/1518/1850/2223/3234/3930/5183/9911/12332
iso13	iso4	increased by iso_ctrl	increased by iso_2nd	pos	2	1329/1440
iso13	iso4	no change	decreased by iso_2nd	neg	176	83/95/166/174/197/202/243/291/328/330/498/594/595/599/600/601/602/603/605/606/608/610/612/618/620/623/625/627/629/631/632/635/637/639/640/647/650/652/657/660/666/667/669/674/677/689/690/695/699/700/701/707/711/712/727/734/737/741/772/781/795/803/829/845/852/854/859/883/884/903/1007/1038/1311/1325/1327/1360/1377/1392/1438/1489/1496/1505/1640/1718/1766/1801/1959/2077/2213/2224/2227/2333/2366/2389/2…
iso13	iso4	no change	decreased by iso_2nd	pos	155	78/86/88/89/90/94/114/115/117/130/138/160/162/163/167/200/207/217/218/219/228/229/240/297/328/338/348/354/373/383/385/426/441/449/455/459/474/495/517/551/561/580/616/668/686/1338/1441/1449/1466/1634/1640/1661/1704/1705/1733/1744/1754/1761/1812/1850/1904/1921/2266/2378/2394/2430/2690/2851/2857/2860/2863/2867/2875/2892/2921/2941/3239/3256/3296/3303/3366/3501/3695/3698/3713/3718/3933/4016/4032/4148/…
iso13	iso4	no change	increased by iso_2nd	neg	11	934/1336/1524/3536/3678/5441/5463/5558/7284/7295/8231
iso13	iso4	no change	increased by iso_2nd	pos	32	372/1066/1509/1706/1738/1781/1814/1972/2396/2459/2887/3068/3217/3457/3475/3480/3499/3531/3866/4809/5168/6615/7514/8063/10012/11113/11925/12849/15031/15417/17765/18313
iso13	iso6	decreased by iso_ctrl	decreased by iso_2nd	neg	35	593/609/626/638/645/655/663/684/691/717/724/725/729/739/784/791/838/953/2295/2434/3128/3171/3186/3204/3228/4429/6471/7542/7563/7782/7908/9317/11859/13442/13929
iso13	iso6	decreased by iso_ctrl	decreased by iso_2nd	pos	37	63/65/66/99/111/132/137/157/165/237/274/349/1693/1879/2365/2858/3426/3454/3934/4034/4399/5030/5192/6050/6839/8654/9066/9075/9184/9189/9196/11293/11927/12313/12332/13850/18627
iso13	iso6	decreased by iso_ctrl	increased by iso_2nd	neg	15	622/624/642/644/646/656/662/679/682/736/740/747/850/3165/3660
iso13	iso6	decreased by iso_ctrl	increased by iso_2nd	pos	26	62/74/95/102/106/113/125/146/154/156/176/196/199/205/212/1323/1364/3423/3459/3462/3731/3944/6661/8058/10332/18633
iso13	iso6	increased by iso_ctrl	decreased by iso_2nd	neg	24	258/309/763/765/1533/1625/1984/2065/2291/2832/2901/2919/3182/3212/3239/3435/5157/6097/6610/7157/8346/9421/11160/14600
iso13	iso6	increased by iso_ctrl	decreased by iso_2nd	pos	25	1301/1469/1487/1602/1942/2864/3580/4042/4327/4539/4942/4989/5020/5913/6052/6198/6432/6634/7070/7093/8461/10041/12926/12968/13344
iso13	iso6	increased by iso_ctrl	increased by iso_2nd	neg	9	1302/1518/2229/3234/3930/5404/9911/12332/13656
iso13	iso6	increased by iso_ctrl	increased by iso_2nd	pos	18	393/1272/1274/1329/1352/1357/1440/1633/1666/1914/2099/3504/4535/4536/5027/6386/7234/10351
iso13	iso6	no change	decreased by iso_2nd	neg	147	83/95/166/197/202/243/328/330/594/601/603/606/612/616/618/623/629/631/632/633/635/636/637/640/647/650/657/660/665/666/667/669/674/677/683/685/689/690/695/699/700/701/707/711/712/727/730/734/737/741/772/774/781/795/829/841/845/854/857/859/1038/1311/1325/1327/1345/1354/1360/1366/1392/1489/1529/1574/1640/1959/2077/2213/2227/2235/2276/2297/2366/2427/2508/2894/2905/2918/2998/3157/3168/3174/3180/3184/3…
iso13	iso6	no change	decreased by iso_2nd	pos	119	78/86/87/88/89/90/94/114/115/117/130/136/138/160/167/178/217/240/297/329/338/341/348/353/383/385/422/441/449/455/459/474/551/561/580/668/1398/1441/1449/1466/1640/1661/1733/1744/1754/1827/1904/1905/2289/2378/2394/2854/2857/2860/2879/2892/2901/2921/2941/3256/3303/3501/3695/3698/3933/4016/4148/4349/4359/4418/4523/4543/4971/4974/5816/6069/6073/6079/6111/6147/6169/6175/6179/6354/6446/6489/6569/7105/71…
iso13	iso6	no change	increased by iso_2nd	neg	25	813/883/934/1336/1350/1524/1546/1558/2045/2233/2506/2583/3649/3678/4517/4564/4617/5425/5558/7117/7213/7295/8545/12725/13453
iso13	iso6	no change	increased by iso_2nd	pos	36	372/1277/1706/1720/1738/2326/2388/2414/2978/3006/3025/3050/3425/3475/3480/3531/3546/3625/4391/4770/4809/5096/5171/5871/5903/6176/7517/8063/8067/8118/11113/11925/15417/17765/18313/18895
iso13	NA	decreased by iso_ctrl	no change	neg	42	615/693/716/827/865/921/973/978/1474/1688/1848/2175/3169/3211/3226/3235/3269/3292/3311/3371/3397/3637/3699/4535/4540/5778/7438/7446/7551/7626/7753/9405/11313/12813/12819/12828/12833/12997/13244/13926/14068/14445
iso13	NA	decreased by iso_ctrl	no change	pos	50	70/80/84/104/155/271/407/1284/1303/1412/1792/2454/2534/3431/3439/3511/3526/3544/3548/3552/3561/3578/3601/3642/3676/3679/3981/4356/4540/4598/4662/4772/6068/6157/6406/6906/7828/9139/9397/10335/10365/10405/11086/11423/12083/12315/12317/12474/14527/16625
iso13	NA	increased by iso_ctrl	no change	neg	41	185/497/613/621/1319/1384/1387/1405/1419/1469/1565/1566/1595/1605/1627/1767/1973/2266/2420/2553/2612/3016/3071/3102/3795/4401/5101/5112/5138/5163/5403/5411/5427/5459/5983/8555/9051/9200/9770/11597/12550
iso13	NA	increased by iso_ctrl	no change	pos	96	109/1275/1281/1299/1330/1360/1379/1395/1420/1446/1489/1492/1533/1541/1608/1750/1779/1800/1807/1823/1890/2013/2054/2097/2132/2152/2362/2673/2917/2979/3032/3171/3557/3591/3602/3612/3742/3747/3816/3920/3921/4153/4506/4549/4551/4556/4569/4575/4611/4615/4679/4855/4943/4945/4946/4952/4960/4978/5051/5076/5082/5150/5208/5875/6367/6439/6543/6850/7087/7143/7347/7483/8122/9215/9304/9861/10357/10690/10701/10…
iso15	iso1	decreased by iso_ctrl	decreased by iso_2nd	neg	59	593/607/609/615/624/638/645/651/655/662/668/684/689/691/692/693/698/715/716/727/755/760/766/772/781/783/784/791/815/861/884/1316/1661/1688/2244/2402/3180/3186/3204/3226/3347/3386/4429/5382/5401/5402/6229/7120/7151/7542/7563/8354/9317/9322/10620/10715/11859/12825/13442
iso15	iso1	decreased by iso_ctrl	decreased by iso_2nd	pos	42	62/63/65/95/118/131/137/140/163/194/200/243/254/276/455/1693/2365/2534/3355/3698/3772/3934/3981/4019/4848/5045/5192/5855/6050/6057/6058/6839/8654/9072/9184/9189/9196/9397/11293/12313/12474/18633
iso15	iso1	decreased by iso_ctrl	increased by iso_2nd	neg	2	1360/3307
iso15	iso1	decreased by iso_ctrl	increased by iso_2nd	pos	7	1362/1955/2287/5051/6111/7725/10248
iso15	iso1	increased by iso_ctrl	decreased by iso_2nd	neg	28	598/611/742/765/847/1672/2274/2366/2825/3161/3162/3179/3182/3217/3230/3233/3239/3282/3733/4533/4603/5403/6160/7551/8371/9418/9526/13244
iso15	iso1	increased by iso_ctrl	decreased by iso_2nd	pos	40	73/179/188/275/372/393/1412/2261/2331/2852/2871/3239/3421/3425/3430/3435/3444/3448/3458/3460/3464/3470/3480/3486/3488/3504/3511/3546/3568/3577/3940/3957/4017/4320/4327/4560/8093/10353/13347/17765
iso15	iso1	increased by iso_ctrl	increased by iso_2nd	neg	8	1300/1307/1973/2212/2229/6079/6722/13656
iso15	iso1	increased by iso_ctrl	increased by iso_2nd	pos	5	1318/1580/1735/1748/1764
iso15	iso1	no change	decreased by iso_2nd	neg	144	83/95/197/599/602/605/606/614/620/622/625/626/627/629/632/633/640/641/642/644/656/663/669/674/677/681/682/690/699/701/717/724/726/738/747/752/762/764/780/785/803/810/827/829/838/839/859/865/908/915/928/934/978/1038/1474/1476/1505/1640/1848/1959/2129/2175/2276/2333/2389/2407/2434/2466/2894/2901/2905/2918/2998/3128/3157/3159/3163/3165/3166/3168/3169/3171/3174/3175/3183/3184/3189/3198/3211/3212/3214…
iso15	iso1	no change	decreased by iso_2nd	pos	218	64/66/74/75/78/79/80/83/84/86/88/93/94/97/99/102/103/104/106/110/113/114/116/121/122/128/138/142/145/146/149/151/154/155/160/165/172/178/183/184/196/198/199/207/209/216/219/229/239/240/255/260/264/266/271/294/308/313/321/341/348/349/383/407/426/441/475/487/491/495/526/551/561/580/668/1304/1487/1661/1682/1704/1740/1744/1755/1761/1812/1850/1879/1942/2099/2260/2266/2412/2690/2856/2860/2874/2892/2921…
iso15	iso1	no change	increased by iso_2nd	neg	73	1305/1312/1326/1329/1330/1338/1344/1346/1358/1406/1411/1417/1420/1423/1449/1457/1467/1508/1518/1524/1533/1559/1571/1628/1634/1645/1680/1703/1706/1713/1849/1850/1917/1953/1981/1984/2046/2065/2112/2223/2233/2282/2299/2308/2384/2391/2405/2421/2536/2914/2919/2928/3429/3999/4277/4852/4893/5441/6097/6311/6340/6485/6963/7284/7295/7296/8074/8080/8578/9046/9201/11059/12561
iso15	iso1	no change	increased by iso_2nd	pos	136	261/639/1280/1281/1288/1290/1293/1295/1297/1305/1306/1309/1315/1321/1325/1332/1335/1337/1340/1353/1360/1361/1369/1373/1375/1376/1387/1391/1392/1402/1408/1420/1421/1435/1439/1440/1453/1469/1498/1502/1530/1533/1534/1538/1549/1569/1615/1636/1641/1724/1729/1738/1769/1783/1784/1799/1807/1835/1837/1858/1914/1950/1958/1975/2013/2100/2132/2348/2403/2511/2527/2568/2854/2891/2905/2913/2933/2935/2978/2979/2…
iso15	iso13	decreased by iso_ctrl	decreased by iso_2nd	neg	40	593/607/609/615/624/635/638/645/651/655/662/668/684/689/691/693/716/755/760/766/781/783/784/791/2244/3180/3186/3204/3226/4429/5382/5402/6229/7151/7542/7563/9317/10715/11859/13442
iso15	iso13	decreased by iso_ctrl	decreased by iso_2nd	pos	34	62/63/95/118/140/194/243/254/276/455/2534/3698/3772/3934/3981/4019/4848/5045/5192/5855/6050/6058/6839/6906/9072/9184/9189/9196/9397/10335/11293/12313/12474/18633
iso15	iso13	decreased by iso_ctrl	increased by iso_2nd	neg	23	601/612/623/628/650/686/711/727/777/808/878/964/6059/6060/7718/7730/7782/7908/9421/9422/10503/10620/13437
iso15	iso13	decreased by iso_ctrl	increased by iso_2nd	pos	10	115/117/354/4523/5078/6052/6069/6111/11086/12926
iso15	iso13	increased by iso_ctrl	decreased by iso_2nd	neg	6	2438/3182/3239/3247/5403/9526
iso15	iso13	increased by iso_ctrl	decreased by iso_2nd	pos	12	1412/1721/1827/2331/3239/3425/3430/3448/3511/8093/10353/13347
iso15	iso13	increased by iso_ctrl	increased by iso_2nd	neg	6	1307/2274/2825/3438/6079/8750
iso15	iso13	increased by iso_ctrl	increased by iso_2nd	pos	2	1318/3488
iso15	iso13	no change	decreased by iso_2nd	neg	85	95/197/605/606/614/622/625/626/629/640/641/642/644/656/663/677/681/682/690/697/699/717/724/738/743/747/824/827/829/838/839/865/915/1038/1474/1505/1592/1611/1641/1682/1848/2129/2175/2434/2998/3128/3157/3165/3169/3171/3184/3211/3214/3228/3235/3269/3292/3300/3311/3371/3397/3637/3660/3699/4225/4535/4540/4645/5425/5527/5778/6471/6614/6826/6837/6867/6889/7136/9405/9851/11244/11253/12997/13343/13926
iso15	iso13	no change	decreased by iso_2nd	pos	138	66/74/75/76/78/79/80/83/84/89/94/99/102/104/106/113/114/116/125/146/149/154/155/156/160/165/196/199/205/207/209/212/240/246/260/271/309/341/348/349/368/407/475/487/551/561/580/668/767/1304/1323/1334/1364/1661/1753/1755/1767/1792/1879/2526/2690/2874/2892/2921/3046/3256/3422/3426/3431/3439/3454/3457/3459/3462/3465/3499/3501/3531/3552/3558/3561/3578/3601/3642/3676/3679/3695/3731/3791/3834/3933/3944/…
iso15	iso13	no change	increased by iso_2nd	neg	45	676/830/1500/1533/1601/1634/1850/1984/2065/2233/2413/2832/2919/3071/3234/3248/3434/3536/3662/3728/3823/3946/4399/5084/5101/5157/5379/5411/5414/5459/5464/5809/6067/6072/6097/6122/6311/7916/8348/8742/8792/9200/9770/11597/14894
iso15	iso13	no change	increased by iso_2nd	pos	76	195/408/1281/1354/1360/1376/1440/1469/1498/1571/1602/1608/1653/1738/1914/2013/2324/2463/2891/2913/2978/2979/3240/3434/3540/3602/3612/4105/4359/4506/4535/4539/4549/4556/4579/4583/4595/4611/4615/4660/4668/4679/4955/4978/4985/4992/5096/5171/5924/6151/6176/6367/6639/6712/7048/7168/7396/7517/7649/8122/10408/10690/10701/11030/11525/12609/12771/13125/13903/14866/14879/14929/15025/15037/18356/18950
iso15	iso18	decreased by iso_ctrl	decreased by iso_2nd	neg	39	607/609/615/624/635/638/645/647/651/655/668/684/691/693/755/766/772/781/784/791/1316/2244/2402/3180/3204/3226/4429/5382/5402/6229/7151/7542/7563/8354/9317/10715/11859/12825/13442
iso15	iso18	decreased by iso_ctrl	decreased by iso_2nd	pos	26	63/95/118/243/1693/2287/2365/2454/3355/3772/3934/4019/5045/5192/5855/6057/7725/9072/9184/9189/9196/9397/11293/12313/12474/18633
iso15	iso18	decreased by iso_ctrl	increased by iso_2nd	neg	14	628/660/686/698/709/714/741/777/808/878/964/10503/12886/13437
iso15	iso18	decreased by iso_ctrl	increased by iso_2nd	pos	4	162/254/276/337
iso15	iso18	increased by iso_ctrl	decreased by iso_2nd	neg	9	136/1650/3182/3239/3282/4533/4603/5403/9526
iso15	iso18	increased by iso_ctrl	decreased by iso_2nd	pos	13	372/712/1412/1721/2261/2331/3239/3448/3486/4560/7775/10353/13347
iso15	iso18	increased by iso_ctrl	increased by iso_2nd	neg	1	2825
iso15	iso18	no change	decreased by iso_2nd	neg	66	48/83/91/95/197/602/605/606/622/625/626/629/640/641/642/644/656/663/677/681/682/690/699/701/829/839/915/1007/1038/1311/1325/1505/1640/1641/1682/1959/2175/2404/2894/2998/3128/3157/3168/3169/3171/3184/3214/3228/3235/3300/3637/3660/3699/3981/4225/5527/5778/6471/6610/6614/6826/6867/6889/8346/9405/12997
iso15	iso18	no change	decreased by iso_2nd	pos	94	66/74/76/138/146/154/155/160/165/209/229/240/348/383/395/426/459/551/561/580/616/668/767/1304/1466/1661/1704/1820/1921/1942/2097/2526/2690/2856/2874/2892/2921/2941/3256/3366/3422/3426/3454/3462/3465/3501/3512/3552/3774/3920/3933/3944/4041/4042/4330/4367/4548/4855/4989/5050/6068/6082/6120/6147/6323/6815/6850/6874/7047/7080/7093/7101/7495/7779/8091/8277/8714/9344/10318/10397/10695/10823/11075/12528…
iso15	iso18	no change	increased by iso_2nd	neg	8	2216/2225/2292/2466/3196/7153/8219/8231
iso15	iso18	no change	increased by iso_2nd	pos	18	408/1334/1552/2414/2709/3006/3474/3493/4319/4341/5096/6096/6888/7048/7514/8067/8078/18304
iso15	iso19	decreased by iso_ctrl	decreased by iso_2nd	neg	25	635/692/698/755/766/772/781/783/791/815/884/2402/3180/3204/5382/5402/7151/7542/7563/8354/9317/10620/11859/12825/13442
iso15	iso19	decreased by iso_ctrl	decreased by iso_2nd	pos	29	118/137/140/194/200/243/254/276/1693/2287/2365/3772/3773/3934/4848/5045/5192/5855/6057/6839/7725/8654/9072/9184/9189/9196/12313/12474/18633
iso15	iso19	decreased by iso_ctrl	increased by iso_2nd	neg	3	631/657/7446
iso15	iso19	decreased by iso_ctrl	increased by iso_2nd	pos	2	70/4945
iso15	iso19	increased by iso_ctrl	decreased by iso_2nd	neg	2	2438/9526
iso15	iso19	increased by iso_ctrl	decreased by iso_2nd	pos	16	1273/1316/1331/1412/2311/2331/2903/3239/3448/3486/3504/3511/4327/7775/10353/13347
iso15	iso19	increased by iso_ctrl	increased by iso_2nd	pos	1	1510
iso15	iso19	no change	decreased by iso_2nd	neg	28	95/197/697/743/824/839/865/915/1474/1611/2404/2466/3128/3169/3214/3228/3235/3292/3311/3637/3699/4225/5527/5778/6471/6889/9405/11253
iso15	iso19	no change	decreased by iso_2nd	pos	51	402/542/551/561/580/668/1283/1303/1304/1755/1767/1779/1823/1841/2690/2892/2921/3256/3774/4038/4311/4330/4448/4855/4989/5020/5913/6082/6120/6169/6323/6371/6399/6712/7066/7093/7281/7291/7495/7779/8277/8714/9344/11075/11079/12528/12535/14527/16024/16584/18315
iso15	iso19	no change	increased by iso_2nd	neg	5	2225/2568/4087/6610/8346
iso15	iso19	no change	increased by iso_2nd	pos	24	1343/1410/1660/2100/2274/2414/2709/3006/3592/3738/4062/4063/4382/5002/5096/6205/6347/6409/6888/6895/8078/10323/12140/17011
iso15	iso2	decreased by iso_ctrl	decreased by iso_2nd	neg	70	593/607/609/615/624/635/638/645/647/651/655/662/668/684/689/691/692/693/698/714/715/716/727/741/755/760/766/772/781/783/784/791/815/823/861/884/899/953/1316/1560/1661/1688/2244/2291/2402/3180/3186/3204/3226/3347/3386/4429/5382/5401/5402/6229/7120/7139/7151/7542/7563/8354/9317/9322/9436/10620/10715/11859/12825/13442
iso15	iso2	decreased by iso_ctrl	decreased by iso_2nd	pos	46	62/63/65/95/118/137/140/163/194/217/243/254/276/455/1693/1904/2365/2534/2863/3544/3698/3773/3934/3981/4019/4848/5045/5192/5855/6050/6057/6058/6114/6839/8654/9072/9184/9189/9196/9397/10335/11293/11324/12313/12474/18633
iso15	iso2	decreased by iso_ctrl	increased by iso_2nd	neg	1	1360
iso15	iso2	decreased by iso_ctrl	increased by iso_2nd	pos	7	1362/1955/2287/6111/7725/10248/11086
iso15	iso2	increased by iso_ctrl	decreased by iso_2nd	neg	36	136/152/598/611/742/765/847/1321/1672/1897/2274/2366/2415/2825/3161/3162/3179/3182/3217/3230/3233/3239/3247/3282/3438/3733/4533/4603/5403/6160/7071/7551/8371/9418/9526/13244
iso15	iso2	increased by iso_ctrl	decreased by iso_2nd	pos	49	73/179/188/275/372/393/712/1412/1628/1721/1827/2311/2331/2852/2868/2871/2903/2917/3239/3421/3425/3430/3435/3444/3448/3458/3460/3464/3470/3480/3486/3488/3504/3511/3546/3568/3577/3816/3940/3957/4017/4320/4327/4560/7347/8093/10353/13347/17765
iso15	iso2	increased by iso_ctrl	increased by iso_2nd	neg	2	1300/2212
iso15	iso2	increased by iso_ctrl	increased by iso_2nd	pos	4	1318/1735/1748/2315
iso15	iso2	no change	decreased by iso_2nd	neg	209	48/83/85/91/95/134/160/169/197/515/599/600/602/605/606/614/617/620/622/625/626/627/629/632/633/640/641/642/644/652/656/663/665/669/674/677/681/682/683/690/699/701/717/724/726/730/738/747/752/762/763/764/775/780/785/803/810/827/829/838/839/857/859/865/908/915/928/934/1007/1038/1311/1325/1345/1347/1392/1404/1438/1458/1474/1476/1505/1574/1592/1640/1682/1828/1848/1851/1959/2129/2175/2213/2224/2227/22…
iso15	iso2	no change	decreased by iso_2nd	pos	265	66/74/75/76/78/79/80/83/84/86/87/88/89/90/94/97/99/102/103/104/106/110/111/113/114/116/121/122/128/136/138/142/145/146/149/151/152/154/155/160/165/172/178/183/184/196/198/199/207/209/216/219/229/239/240/246/255/260/261/264/266/271/274/294/308/313/321/328/338/341/348/349/368/383/402/407/426/441/475/487/491/495/526/542/551/561/580/639/668/767/1283/1304/1398/1466/1487/1491/1493/1556/1640/1661/1704/1…
iso15	iso2	no change	increased by iso_2nd	neg	35	1302/1306/1310/1319/1324/1326/1346/1358/1384/1406/1417/1457/1467/1508/1518/1523/1605/1628/1634/1680/1703/1849/2021/2046/2112/2299/2384/2536/3795/4852/4893/6311/8080/9911/12561
iso15	iso2	no change	increased by iso_2nd	pos	133	1272/1274/1280/1281/1285/1288/1290/1292/1293/1295/1297/1298/1305/1306/1309/1315/1325/1332/1335/1337/1340/1343/1352/1353/1357/1361/1369/1373/1376/1387/1391/1392/1402/1408/1410/1421/1435/1439/1440/1453/1465/1469/1490/1498/1502/1534/1538/1549/1569/1574/1615/1633/1636/1641/1666/1706/1724/1729/1738/1750/1769/1782/1783/1799/1800/1807/1835/1837/1890/1914/1950/1958/2100/2132/2346/2348/2403/2511/2527/2568…
iso15	iso4	decreased by iso_ctrl	decreased by iso_2nd	neg	42	609/635/638/645/655/668/684/689/691/692/727/755/766/772/781/783/784/791/823/884/1316/1661/1688/2244/3180/3186/3204/3226/3386/4429/5382/5402/6229/7151/7542/7563/8354/9317/10620/11859/12825/13442
iso15	iso4	decreased by iso_ctrl	decreased by iso_2nd	pos	32	63/118/132/140/163/194/200/217/254/276/373/2365/2454/3772/3934/3981/4540/4848/5045/5192/6050/6057/6839/8654/9072/9184/9189/9196/12313/12474/12926/18633
iso15	iso4	decreased by iso_ctrl	increased by iso_2nd	neg	3	696/722/2342
iso15	iso4	decreased by iso_ctrl	increased by iso_2nd	pos	9	65/100/105/150/157/270/6061/6073/10332
iso15	iso4	increased by iso_ctrl	decreased by iso_2nd	neg	3	3182/3239/9526
iso15	iso4	increased by iso_ctrl	decreased by iso_2nd	pos	10	393/1721/1827/3239/3448/3486/4327/4560/10353/13347
iso15	iso4	increased by iso_ctrl	increased by iso_2nd	pos	2	1329/7289
iso15	iso4	no change	decreased by iso_2nd	neg	47	83/95/197/606/614/626/629/640/663/677/690/699/717/803/829/838/839/915/1038/1505/1682/1848/2175/2389/2404/2434/2998/3128/3157/3171/3228/3237/3300/3397/3637/4225/5527/6471/6614/6826/6867/6889/7136/9063/11244/13343/14442
iso15	iso4	no change	decreased by iso_2nd	pos	73	66/78/94/99/149/154/160/183/209/229/240/348/349/383/551/561/580/668/1304/1640/1812/1820/1879/2097/2449/2526/2690/2856/2892/2921/3256/3431/3454/3552/3695/3834/3933/4034/4038/4311/4330/4391/4392/4399/4448/4770/4855/6082/6120/6147/6634/7066/7093/7308/7495/8277/8280/8714/9066/10318/10397/10405/11075/11079/11927/12528/12535/12917/13096/16024/16584/17345/18315
iso15	iso4	no change	increased by iso_2nd	neg	10	676/1370/1583/1850/2466/3649/3678/4399/7768/12332
iso15	iso4	no change	increased by iso_2nd	pos	45	195/1272/1274/1354/1376/1387/1404/1440/1498/1509/1653/1656/1706/1720/1738/1841/2324/2397/2667/2891/3068/3475/3493/3518/3551/4808/4944/4955/4984/5875/5924/6139/6176/6639/6692/7514/8187/8189/9587/10323/10392/12150/12849/15031/18313
iso15	iso6	decreased by iso_ctrl	decreased by iso_2nd	neg	33	609/635/638/645/655/668/684/689/691/692/727/755/772/783/784/791/823/861/884/3180/3186/3204/3226/4429/5382/7542/7563/8354/9317/10620/11859/12825/13442
iso15	iso6	decreased by iso_ctrl	decreased by iso_2nd	pos	34	63/118/137/140/163/194/200/217/254/276/1693/2287/2365/2454/3355/3772/3773/3934/3981/4540/4848/5192/6050/6058/6114/6839/7725/8654/9184/9189/9196/9397/12313/12474
iso15	iso6	decreased by iso_ctrl	increased by iso_2nd	neg	3	593/709/739
iso15	iso6	decreased by iso_ctrl	increased by iso_2nd	pos	5	65/157/337/354/10332
iso15	iso6	increased by iso_ctrl	decreased by iso_2nd	neg	5	136/841/2366/3182/3239
iso15	iso6	increased by iso_ctrl	decreased by iso_2nd	pos	10	1273/1721/1827/2261/3448/3511/4327/7775/10353/13347
iso15	iso6	increased by iso_ctrl	increased by iso_2nd	neg	6	1469/1672/2045/3230/4517/7213
iso15	iso6	increased by iso_ctrl	increased by iso_2nd	pos	5	179/393/1580/1735/3227
iso15	iso6	no change	decreased by iso_2nd	neg	55	91/95/197/606/626/629/636/640/644/663/677/690/699/701/717/829/838/839/859/1640/1848/1959/2175/2276/2434/2894/2905/2918/2998/3128/3157/3166/3171/3184/3228/3235/3316/3397/3699/4225/4235/4645/5527/6331/6471/6478/6482/6614/6826/6837/6867/9430/9851/11244/13343
iso15	iso6	no change	decreased by iso_2nd	pos	98	66/78/86/87/88/94/99/111/114/138/160/165/240/274/341/348/349/353/383/542/551/561/580/668/767/1304/1449/1487/1602/1640/1661/1740/1879/1942/1992/2260/2281/2466/2526/2858/2860/2892/2921/3256/3426/3431/3454/3473/3489/3501/3552/3601/3642/3695/3834/3933/4034/4042/4311/4330/4392/4399/4418/4989/5081/5913/6082/6120/6147/6169/6323/6634/6815/7066/7093/7291/7495/7779/8464/8714/9066/10397/10405/11079/11375/11…
iso15	iso6	no change	increased by iso_2nd	neg	40	666/676/712/737/813/830/915/1302/1350/1369/1370/1380/1384/1523/1546/1558/1583/1605/1627/1818/1850/1963/2233/2442/2506/2975/3102/3649/3678/3795/4087/4540/4564/4586/4617/4661/7117/8545/12332/13453
iso15	iso6	no change	increased by iso_2nd	pos	52	121/167/195/1272/1274/1344/1352/1354/1355/1357/1440/1490/1633/1653/1666/1706/1720/1800/1890/1914/2013/2324/2414/2449/2977/2978/3006/3025/3050/3367/3459/3493/3518/3551/3589/4679/5171/5875/5903/6070/6712/7517/8118/10323/10351/10823/11525/12771/12849/15417/15985/18356
iso15	NA	decreased by iso_ctrl	no change	neg	81	594/603/646/653/679/680/694/702/725/729/732/734/736/740/794/795/850/860/863/883/890/897/921/954/973/1328/1615/1807/1861/1976/2214/2217/2218/2235/2295/2297/2400/2446/2468/3100/4905/5135/5391/5397/5412/5503/5558/5824/5925/6327/7118/7127/7148/7437/7438/7456/7502/7719/7739/7776/8343/8355/8769/9428/9878/9910/9964/11313/11622/12813/12819/12828/12833/13242/13929/13973/14068/14402/14404/14415/14445
iso15	NA	decreased by iso_ctrl	no change	pos	53	130/133/158/176/203/204/225/228/237/384/517/1284/2440/3010/3190/3548/3718/4598/4772/4942/4971/5011/5030/5064/5074/5216/6130/6145/6158/6378/6384/6406/7067/7105/7174/7694/7862/8125/8848/9075/10365/10373/11124/11333/12312/12315/12317/12332/12349/12512/16625/18627/18645
iso15	NA	increased by iso_ctrl	no change	neg	50	205/210/254/621/1301/1303/1309/1313/1337/1355/1376/1387/1389/1431/1440/1441/1447/1470/1541/1595/1596/1604/1631/1679/1815/1921/2283/2285/2420/2553/2612/3016/3265/3343/3396/3930/3962/5123/5427/5463/5816/5835/5983/6312/7045/7562/10910/10912/12550/14600
iso15	NA	increased by iso_ctrl	no change	pos	41	109/186/1287/1308/1319/1379/1395/1417/1468/1541/1555/1622/1634/1645/1811/1943/1966/2113/2120/2162/2223/2387/2417/2442/2637/2948/3388/3625/3719/3742/3947/4575/5079/5865/7986/9915/10366/10382/10855/11432/15359
iso18	iso1	decreased by iso_ctrl	decreased by iso_2nd	neg	77	603/605/607/612/615/624/626/628/642/644/645/651/655/657/662/663/668/679/682/686/689/691/692/693/715/716/717/725/729/736/740/741/755/760/766/772/777/784/791/808/823/839/850/878/884/897/921/2227/2434/3165/3186/3204/3226/4429/5425/6127/6229/7118/7127/7151/7437/7446/7542/7563/7782/7908/8354/9317/9428/10503/10620/11313/11859/12819/13437/13442/14415
iso18	iso1	decreased by iso_ctrl	decreased by iso_2nd	pos	44	63/75/78/95/118/130/132/137/163/196/229/237/243/260/349/1693/1879/2365/2534/2858/2874/3679/3934/3981/4019/4392/4560/5045/5855/6057/6058/6839/8280/9066/9072/9075/9184/9189/9196/9397/11293/12313/18627/18633
iso18	iso1	decreased by iso_ctrl	increased by iso_2nd	neg	4	2244/2402/3307/5558
iso18	iso1	decreased by iso_ctrl	increased by iso_2nd	pos	6	1955/2287/3772/4942/6406/7725
iso18	iso1	increased by iso_ctrl	decreased by iso_2nd	neg	20	1672/2274/2466/2825/2901/3161/3162/3179/3212/3217/3230/3234/3282/3434/4533/4645/6072/6160/8371/9851
iso18	iso1	increased by iso_ctrl	decreased by iso_2nd	pos	32	73/179/188/275/2852/2871/2909/3421/3425/3434/3444/3447/3458/3460/3464/3470/3488/3568/3577/3940/3957/4017/4320/4330/4706/5883/6070/6160/7048/8078/8093/10357
iso18	iso1	increased by iso_ctrl	increased by iso_2nd	neg	23	1306/1312/1389/1417/1420/1604/1628/1634/1713/1815/1849/2218/2229/2234/2285/2299/2340/2421/6311/8556/9878/9911/13656
iso18	iso1	increased by iso_ctrl	increased by iso_2nd	pos	18	1285/1608/1636/1748/2162/2979/2997/3032/3121/4984/5150/6198/6392/6409/6680/6888/6911/10010
iso18	iso1	no change	decreased by iso_2nd	neg	153	83/593/598/599/601/602/606/609/611/614/620/622/623/625/627/629/632/633/638/640/641/650/656/669/674/677/681/684/690/698/699/701/711/714/724/726/727/732/734/738/739/747/752/762/764/765/780/781/783/785/810/815/827/829/830/838/859/861/865/883/928/934/953/954/978/1038/1345/1474/1476/1505/1640/1848/1959/2276/2894/2905/2918/2998/3157/3166/3168/3171/3174/3175/3184/3189/3198/3211/3228/3233/3237/3254/3269/…
iso18	iso1	no change	decreased by iso_2nd	pos	171	62/64/65/66/74/79/80/83/84/86/88/94/97/99/102/103/104/106/110/113/114/115/116/117/122/128/138/140/142/145/146/149/154/155/157/158/160/162/165/167/170/172/184/198/199/200/203/207/209/216/217/228/239/240/254/255/264/266/271/276/308/313/321/326/341/348/354/373/383/407/426/455/475/487/495/1656/1661/1682/1704/1761/1942/2860/2892/3256/3420/3422/3423/3424/3426/3431/3435/3446/3448/3451/3454/3455/3461/346…
iso18	iso1	no change	increased by iso_2nd	neg	96	1300/1301/1303/1307/1319/1324/1326/1329/1336/1346/1349/1355/1358/1360/1374/1406/1423/1431/1447/1449/1457/1460/1467/1470/1508/1518/1524/1533/1559/1571/1631/1686/1696/1703/1850/1925/1953/1973/1981/1984/2046/2065/2112/2212/2220/2223/2230/2232/2233/2260/2268/2282/2308/2345/2384/2391/2405/2413/2446/2531/2536/2573/2797/2914/2919/2928/3371/3429/4147/4277/4852/4893/5251/5395/5431/5441/5816/6139/6340/6722…
iso18	iso1	no change	increased by iso_2nd	pos	188	261/639/1273/1280/1281/1287/1290/1293/1295/1297/1299/1305/1306/1308/1309/1313/1315/1318/1321/1325/1332/1335/1337/1340/1353/1360/1361/1362/1372/1373/1375/1376/1379/1387/1388/1391/1392/1402/1408/1421/1433/1435/1439/1440/1453/1469/1478/1486/1489/1490/1498/1502/1513/1530/1533/1534/1538/1544/1549/1550/1555/1569/1582/1724/1729/1735/1750/1764/1768/1781/1782/1783/1784/1799/1807/1811/1835/1837/1914/1950/1…
iso18	iso13	decreased by iso_ctrl	decreased by iso_2nd	neg	59	603/607/612/615/624/626/635/642/644/645/651/655/657/662/663/668/679/682/686/689/691/693/715/716/717/725/729/736/740/755/760/766/777/784/791/808/839/850/921/2434/3165/3186/3204/3226/4429/6229/7151/7437/7446/7542/7563/7782/7908/9317/10503/11313/11859/12819/13442
iso18	iso13	decreased by iso_ctrl	decreased by iso_2nd	pos	28	63/75/95/132/137/163/196/243/260/349/1879/2534/2874/3934/3981/4019/5045/5855/6058/6839/9066/9075/9184/9196/9397/11293/12313/18627
iso18	iso13	decreased by iso_ctrl	increased by iso_2nd	neg	7	772/884/3180/3536/8354/10620/12825
iso18	iso13	increased by iso_ctrl	decreased by iso_2nd	neg	3	2466/4645/9851
iso18	iso13	increased by iso_ctrl	decreased by iso_2nd	pos	9	1334/1721/3425/4330/6070/6139/6160/8093/10353
iso18	iso13	increased by iso_ctrl	increased by iso_2nd	neg	5	1302/1634/2825/3234/6311
iso18	iso13	increased by iso_ctrl	increased by iso_2nd	pos	7	73/179/275/1541/1608/1738/2709
iso18	iso13	no change	decreased by iso_2nd	neg	66	601/609/614/622/623/638/641/650/656/681/684/711/727/734/738/747/781/815/827/838/865/883/953/978/1474/1476/1848/2175/3157/3171/3228/3269/3292/3660/4225/4333/4535/4642/5401/5527/6059/6060/6471/6610/6826/7139/7438/7718/7719/7730/7739/7753/7768/8346/9322/9405/9436/9910/11160/11244/12813/12828/12833/13343/14068/14445
iso18	iso13	no change	decreased by iso_2nd	pos	94	62/65/66/74/76/80/83/84/99/104/106/113/115/116/125/146/156/157/165/205/207/212/246/271/309/326/354/407/475/487/1323/1364/1753/1827/1953/2359/2454/2526/2892/3256/3426/3431/3439/3448/3454/3457/3462/3465/3499/3511/3526/3531/3552/3561/3578/3601/3642/3676/3717/3731/3933/3944/4034/4349/4356/4391/4399/4448/4770/5074/6050/6052/6068/6069/6147/6157/6661/6906/7525/7828/8058/8063/9330/10405/11075/11423/11925…
iso18	iso13	no change	increased by iso_2nd	neg	54	611/1319/1336/1347/1358/1469/1500/1533/1850/1981/1984/2065/2233/2413/2832/2919/3071/3182/3213/3233/3239/3248/3438/3662/3728/3823/3946/4399/5084/5101/5157/5183/5379/5404/5414/5459/5464/5809/5983/6067/6079/6097/6122/7916/8348/8742/8750/8792/8828/9200/9770/10912/11597/14894
iso18	iso13	no change	increased by iso_2nd	pos	64	186/1281/1318/1360/1440/1469/1492/1555/1622/1914/1931/2324/2388/2463/2917/2948/3441/3480/3504/3540/4105/4506/4535/4536/4539/4549/4551/4556/4579/4595/4611/4943/4952/4955/4967/4969/4978/4985/4992/5050/5058/5082/5096/5315/5913/5924/6151/6176/6367/7168/7347/7396/7546/7754/10690/10701/12609/12849/13125/13546/14866/14929/15025/15037
iso18	iso15	decreased by iso_ctrl	decreased by iso_2nd	neg	42	603/612/624/631/635/645/657/668/679/692/693/725/729/736/740/741/755/766/772/777/784/791/808/823/839/850/897/921/3226/7118/7127/7151/7437/7446/8354/9428/10503/10620/11313/12819/13442/14415
iso18	iso15	decreased by iso_ctrl	decreased by iso_2nd	pos	25	63/118/130/132/137/163/237/243/1693/3934/3981/4942/5045/6057/6058/6839/8654/9075/9184/9189/9196/9397/11293/12313/12512
iso18	iso15	decreased by iso_ctrl	increased by iso_2nd	neg	2	709/13929
iso18	iso15	decreased by iso_ctrl	increased by iso_2nd	pos	1	337
iso18	iso15	increased by iso_ctrl	decreased by iso_2nd	neg	5	1634/2216/2292/8219/8231
iso18	iso15	increased by iso_ctrl	decreased by iso_2nd	pos	8	1334/4330/4341/4989/5042/6070/6096/6160
iso18	iso15	increased by iso_ctrl	increased by iso_2nd	neg	6	2274/2612/2825/3343/3396/9051
iso18	iso15	increased by iso_ctrl	increased by iso_2nd	pos	4	1331/1738/2179/7048
iso18	iso15	no change	decreased by iso_2nd	neg	61	594/601/623/650/660/696/698/711/714/722/727/732/734/781/783/815/830/861/883/953/954/2297/2342/4225/4333/4642/5382/5391/5401/5402/5503/5925/6059/6060/6313/6610/7120/7139/7140/7148/7438/7456/7718/7719/7730/7739/7768/7776/8343/8346/9322/9421/9422/9436/9910/11160/12813/12828/12833/14068/14445
iso18	iso15	no change	decreased by iso_2nd	pos	57	65/100/105/115/117/140/150/157/158/162/165/200/203/217/228/254/270/276/354/373/1304/2887/2921/3256/3303/3366/3465/3552/4038/4349/4359/4391/4448/4523/4770/5074/5913/6050/6052/6061/6068/6069/6073/6082/6111/6114/7174/10405/11075/11333/11927/12323/12456/12528/12535/12926/16024
iso18	iso15	no change	increased by iso_2nd	neg	40	1301/1303/1309/1313/1321/1336/1337/1355/1440/1518/1541/1596/1650/1850/1897/1921/1973/2129/2230/2268/2415/3182/3239/3247/3265/3962/5115/5411/5564/6079/7045/7071/7296/7562/8348/8750/10910/12332/14600/15393
iso18	iso15	no change	increased by iso_2nd	pos	73	372/1273/1301/1308/1319/1404/1433/1440/1468/1510/1555/1580/1622/1634/1645/1811/1841/1905/2099/2223/2261/2331/2387/2388/2397/2442/2463/2466/2637/2673/2903/2948/3227/3388/3430/3441/3480/3493/3546/3557/3589/3719/3738/3920/3947/4319/4506/4728/4948/4967/5001/5020/5026/5058/5315/5865/5900/6151/6176/7143/7289/7347/7364/7775/9677/9861/10323/10382/10392/10408/12150/12771/12849
iso18	iso19	decreased by iso_ctrl	decreased by iso_2nd	neg	17	628/686/772/777/791/808/878/7542/7782/7908/8354/9317/10503/10620/11859/13437/13442
iso18	iso19	decreased by iso_ctrl	decreased by iso_2nd	pos	7	137/163/1693/3773/6839/9072/9196
iso18	iso19	decreased by iso_ctrl	increased by iso_2nd	neg	3	631/647/14402
iso18	iso19	decreased by iso_ctrl	increased by iso_2nd	pos	4	70/8654/9066/9397
iso18	iso19	increased by iso_ctrl	decreased by iso_2nd	neg	1	2466
iso18	iso19	increased by iso_ctrl	decreased by iso_2nd	pos	4	1331/4989/6070/10041
iso18	iso19	increased by iso_ctrl	increased by iso_2nd	pos	4	1334/2401/5027/8078
iso18	iso19	no change	decreased by iso_2nd	neg	6	865/954/1474/3292/4642/9405
iso18	iso19	no change	decreased by iso_2nd	pos	21	162/228/402/1283/1841/2892/3448/3511/4327/4349/4448/5058/5913/7174/7281/7291/8714/11075/11079/12456/12528
iso18	iso19	no change	increased by iso_2nd	neg	3	2568/3907/7730
iso18	iso19	no change	increased by iso_2nd	pos	27	918/1410/1440/1656/1727/2274/2388/2414/2637/2917/3006/3367/3504/3719/3738/4062/4063/4382/5096/6052/6699/6961/7347/11432/11767/12376/17011
iso18	iso2	decreased by iso_ctrl	decreased by iso_2nd	neg	81	603/605/607/612/615/624/626/628/635/642/644/645/647/651/655/657/662/663/668/679/682/686/689/691/692/693/715/716/717/725/729/736/740/741/755/760/766/772/777/784/791/808/823/839/850/878/884/897/921/2227/2434/3165/3186/3204/3226/3386/3536/4429/5425/6127/6229/7118/7127/7151/7437/7446/7542/7563/7782/7908/8354/9317/9428/10503/10620/11313/11859/12819/13437/13442/14415
iso18	iso2	decreased by iso_ctrl	decreased by iso_2nd	pos	47	63/75/78/95/111/118/130/132/137/163/196/229/237/243/260/349/1693/1879/2365/2534/2856/2858/2874/3544/3679/3934/3981/4019/4560/5045/5855/6057/6058/6839/8280/9066/9075/9184/9189/9196/9397/11124/11293/12313/12332/12512/18627
iso18	iso2	decreased by iso_ctrl	increased by iso_2nd	neg	2	2244/5558
iso18	iso2	increased by iso_ctrl	decreased by iso_2nd	neg	27	1672/2009/2216/2274/2292/2466/2825/2901/3161/3162/3179/3212/3217/3230/3234/3282/3434/3435/4533/4645/6072/6160/8219/8231/8371/9851/13441
iso18	iso2	increased by iso_ctrl	decreased by iso_2nd	pos	34	73/179/188/275/2852/2871/2909/3068/3421/3425/3434/3444/3447/3458/3460/3464/3470/3488/3568/3577/3940/3957/4017/4320/4330/4341/4706/5883/6070/6096/6160/7048/8093/10357
iso18	iso2	increased by iso_ctrl	increased by iso_2nd	neg	20	1302/1306/1312/1417/1420/1523/1604/1628/1713/1815/1849/2218/2229/2285/2299/2340/8556/9878/9911/13656
iso18	iso2	increased by iso_ctrl	increased by iso_2nd	pos	23	1274/1285/1329/1331/1343/1357/1541/1608/1633/1636/1666/1720/1748/2979/2997/3032/5150/6198/6347/6409/6888/6911/10351
iso18	iso2	no change	decreased by iso_2nd	neg	178	83/593/598/599/601/602/606/609/611/614/620/622/623/625/627/629/632/633/638/640/641/650/652/656/665/669/674/677/681/683/684/690/696/698/699/701/711/714/722/724/726/727/732/734/738/739/747/752/762/764/765/775/780/781/783/785/803/810/815/827/829/830/838/859/861/883/928/934/953/954/1038/1345/1476/1505/1529/1640/1848/1959/2175/2213/2224/2231/2233/2258/2276/2333/2342/2410/2413/2427/2459/2894/2905/2918/…
iso18	iso2	no change	decreased by iso_2nd	pos	195	62/65/66/74/76/79/80/83/84/86/87/88/90/94/97/99/100/102/103/104/105/106/110/113/114/115/116/117/122/128/136/138/140/142/145/146/149/150/152/154/155/157/158/160/162/165/167/170/172/178/184/198/199/200/203/207/209/216/217/228/239/240/246/254/255/261/264/266/270/271/276/308/313/321/326/341/348/354/368/373/383/407/426/455/475/487/495/1398/1466/1491/1661/1704/1761/1942/2311/2415/2860/2867/2879/2887/28…
iso18	iso2	no change	increased by iso_2nd	neg	57	1309/1310/1313/1319/1324/1326/1329/1349/1358/1360/1406/1423/1457/1467/1508/1518/1559/1566/1696/1706/1850/2045/2046/2112/2212/2223/2232/2243/2308/2345/2384/2405/2536/2573/2797/3348/3999/4147/4852/4893/5123/5251/5431/5441/6139/6312/6340/6722/6963/7284/7295/7296/8080/8581/10663/11059/11333
iso18	iso2	no change	increased by iso_2nd	pos	140	131/542/1273/1280/1281/1283/1292/1293/1295/1297/1298/1305/1308/1309/1318/1335/1340/1361/1362/1379/1391/1392/1402/1408/1439/1440/1456/1465/1469/1490/1492/1502/1510/1513/1534/1538/1546/1549/1550/1555/1574/1582/1628/1641/1645/1656/1706/1724/1729/1735/1750/1769/1783/1799/1811/1823/1835/1914/1958/1967/2054/2097/2132/2315/2346/2348/2362/2388/2403/2463/2527/2568/2903/2905/3123/3171/3286/3388/3445/3526/3…
iso18	iso4	decreased by iso_ctrl	decreased by iso_2nd	neg	48	603/612/626/628/635/645/655/657/663/668/679/686/689/691/717/725/729/736/740/766/772/777/784/791/808/823/839/850/878/884/921/2434/3186/3226/4429/7118/7127/7437/7446/7782/7908/8354/9428/10503/10620/11313/12819/13437
iso18	iso4	decreased by iso_ctrl	decreased by iso_2nd	pos	19	63/130/132/137/163/229/237/349/3934/3981/4942/6839/9066/9184/9189/9196/11293/12512/18627
iso18	iso4	decreased by iso_ctrl	increased by iso_2nd	neg	2	716/3536
iso18	iso4	decreased by iso_ctrl	increased by iso_2nd	pos	2	9397/10332
iso18	iso4	increased by iso_ctrl	decreased by iso_2nd	neg	1	3396
iso18	iso4	increased by iso_ctrl	decreased by iso_2nd	pos	4	1721/4330/6070/6160
iso18	iso4	increased by iso_ctrl	increased by iso_2nd	neg	3	1420/2225/3930
iso18	iso4	increased by iso_ctrl	increased by iso_2nd	pos	8	195/1329/1354/1509/1720/2401/3068/17765
iso18	iso4	no change	decreased by iso_2nd	neg	52	83/601/609/623/638/650/684/711/727/734/781/838/883/953/954/1038/1848/2175/3228/3237/3300/4225/4333/4642/5527/5925/6059/6060/6471/6610/7120/7139/7140/7148/7438/7718/7719/7730/7739/7768/7776/8343/8346/8355/9421/9422/11160/12813/12828/12833/14068/14445
iso18	iso4	no change	decreased by iso_2nd	pos	37	66/99/115/117/160/162/165/200/217/228/354/373/1827/2526/3256/3366/3552/4349/4391/4399/4448/4523/4770/6050/6052/6069/6147/6906/7093/7174/9330/10405/11075/12456/12528/12926/18315
iso18	iso4	no change	increased by iso_2nd	neg	31	739/785/1355/1431/1447/1469/1470/1474/1518/1524/1850/1921/2101/3292/3438/3678/3907/4087/4401/5460/5816/5835/7045/7551/7562/8758/9323/10910/10912/12332/13244
iso18	iso4	no change	increased by iso_2nd	pos	44	210/372/475/767/1283/1390/1433/1436/1440/1656/1706/1814/1841/2120/2388/2917/3190/3448/3475/3480/3493/3504/3511/3546/3601/6151/6615/7289/7347/7514/8768/9139/10012/10366/10392/11252/11332/12150/12193/15031/15417/17153/18313/18895
iso18	iso6	decreased by iso_ctrl	decreased by iso_2nd	neg	39	603/612/626/628/635/645/655/657/663/668/686/689/691/717/725/729/777/784/791/808/823/839/878/921/2434/3186/3204/3226/4429/7118/7127/7542/7782/7908/9428/10503/11859/13437/13442
iso18	iso6	decreased by iso_ctrl	decreased by iso_2nd	pos	25	63/78/111/130/132/137/237/349/1879/3773/3934/3981/4942/6058/6839/9066/9075/9184/9189/9196/11293/12313/12349/12512/18627
iso18	iso6	decreased by iso_ctrl	increased by iso_2nd	neg	5	709/3169/3180/4540/13929
iso18	iso6	decreased by iso_ctrl	increased by iso_2nd	pos	4	337/3459/8118/10332
iso18	iso6	increased by iso_ctrl	decreased by iso_2nd	neg	1	3396
iso18	iso6	increased by iso_ctrl	decreased by iso_2nd	pos	6	1602/1721/6070/6160/10041/10353
iso18	iso6	increased by iso_ctrl	increased by iso_2nd	neg	4	1302/1420/1523/3234
iso18	iso6	increased by iso_ctrl	increased by iso_2nd	pos	9	73/195/275/1329/1653/1666/1720/1738/10351
iso18	iso6	no change	decreased by iso_2nd	neg	66	594/601/606/609/623/629/633/638/640/650/660/665/677/683/684/690/699/701/711/727/734/795/829/838/841/859/1529/1640/1848/1959/2175/2297/2894/2905/2918/2998/3157/3171/3184/3228/4225/4235/4642/5110/5401/5527/5925/6059/6060/6471/6478/6482/6610/6614/6826/7718/7730/7768/8343/8346/9322/9421/9422/11160/11244/13343
iso18	iso6	no change	decreased by iso_2nd	pos	75	66/86/87/88/94/99/114/115/117/138/160/165/217/240/274/341/348/373/383/455/1390/1640/1661/1827/1942/2454/2526/2860/2892/3256/3426/3431/3454/3501/3552/3642/3695/3698/3717/3933/4034/4042/4327/4349/4359/4399/4418/4448/4523/5913/6050/6052/6069/6111/6147/6906/7093/7291/8464/8714/9330/9384/9388/10405/11075/11079/11680/11927/12456/12528/12923/12926/12928/13850/17345
iso18	iso6	no change	increased by iso_2nd	neg	43	813/1336/1350/1355/1369/1380/1469/1518/1524/1546/1558/1592/1631/1818/1850/1897/1963/1973/2045/2129/2233/2393/2413/2506/2975/3102/3649/4517/4564/4586/4617/5460/7153/7213/7551/7562/8545/10910/10912/12332/12725/13244/13453
iso18	iso6	no change	increased by iso_2nd	pos	35	372/393/1433/1440/1656/1706/1931/2120/2324/2388/2414/2978/3006/3025/3050/3475/3480/3493/3974/4391/4548/4551/4770/5171/5315/5871/5903/6176/6386/6712/7289/7517/10366/12150/18895
iso18	NA	decreased by iso_ctrl	no change	neg	18	646/794/964/973/1316/1560/1661/1688/1807/2099/3214/3235/3397/3637/3699/4905/5778/12886
iso18	NA	decreased by iso_ctrl	no change	pos	31	176/561/1284/1904/2440/2863/2941/3355/3718/4311/4540/4772/4848/4971/5030/5078/5192/5216/6378/7066/8848/10335/10365/10373/11086/12315/12317/12474/14527/16625/18645
iso18	NA	increased by iso_ctrl	no change	neg	35	136/152/210/676/1305/1338/1339/1344/1370/1384/1387/1454/1583/1605/1645/1679/1762/1767/1794/2266/2355/2420/2442/2514/2583/2644/3016/3733/3795/4398/5099/5163/7571/11329/12550
iso18	NA	increased by iso_ctrl	no change	pos	24	1272/1352/1358/1450/1552/1571/1660/1800/1890/2113/2868/3058/3631/4615/4960/4974/6078/6184/6543/6909/10855/15935/16969/18904
iso19	iso1	decreased by iso_ctrl	decreased by iso_2nd	neg	45	607/612/624/642/644/645/655/662/668/682/689/691/693/709/715/716/725/729/760/766/772/784/850/884/973/3169/3180/3186/3204/3214/3235/3637/4429/5425/5778/6229/7542/7776/8354/10503/10620/11859/12819/12825/13929
iso19	iso1	decreased by iso_ctrl	decreased by iso_2nd	pos	19	132/163/196/243/1693/2365/2874/3355/3981/4848/5045/5192/8654/9075/9184/9189/9196/11293/18627
iso19	iso1	decreased by iso_ctrl	increased by iso_2nd	neg	1	2402
iso19	iso1	decreased by iso_ctrl	increased by iso_2nd	pos	3	2287/7725/10332
iso19	iso1	increased by iso_ctrl	decreased by iso_2nd	neg	21	763/1392/1458/1574/1672/2491/2568/3162/3217/3230/3234/3282/3433/3733/4533/6160/6313/6638/6889/7541/13441
iso19	iso1	increased by iso_ctrl	decreased by iso_2nd	pos	21	188/1721/3068/3217/3421/3425/3444/3447/3458/3464/3470/3568/3774/3940/3957/4017/4706/5027/6323/8091/8093
iso19	iso1	increased by iso_ctrl	increased by iso_2nd	neg	59	1305/1306/1312/1324/1328/1336/1338/1344/1355/1374/1381/1389/1417/1420/1447/1467/1470/1524/1608/1645/1713/1815/1917/1973/2046/2218/2229/2233/2268/2340/2345/2355/2404/2405/2413/2928/3930/4398/4439/5251/5395/5427/5441/6340/6963/7045/7279/7339/7562/8074/8533/8536/8545/8554/9878/10910/10912/12550/13656
iso19	iso1	increased by iso_ctrl	increased by iso_2nd	pos	49	1285/1287/1335/1362/1408/1489/1530/1533/1636/1748/1764/1768/1784/1830/1966/1975/2498/2905/2933/2978/2979/2997/3032/3121/3300/4668/4953/4954/4956/4957/4984/5002/5007/5023/5079/5096/6392/6399/6629/6650/6680/6911/7517/7552/8152/8823/9987/10010/11088
iso19	iso1	no change	decreased by iso_2nd	neg	242	83/95/197/593/598/599/601/602/603/605/606/609/611/614/615/620/622/623/625/626/627/628/629/632/635/638/640/641/646/650/651/656/657/663/666/669/674/677/679/681/684/686/690/692/694/698/699/701/711/714/717/724/726/727/730/732/734/736/737/738/739/740/741/747/752/755/762/764/777/780/781/783/785/791/794/795/808/810/815/823/827/829/830/838/839/857/859/861/865/878/883/897/921/928/934/953/954/964/978/1038/…
iso19	iso1	no change	decreased by iso_2nd	pos	277	62/63/64/65/66/70/73/74/75/78/79/80/83/84/86/88/93/94/95/97/99/102/103/104/106/110/113/114/115/116/117/118/122/128/130/131/137/138/140/142/145/146/149/154/155/157/158/160/162/165/170/172/176/179/183/194/198/199/200/203/204/207/209/210/216/217/228/229/237/239/240/254/255/260/264/266/271/275/276/308/313/321/326/337/348/349/354/373/383/407/408/422/426/441/442/455/475/487/491/495/526/561/580/607/668/…
iso19	iso1	no change	increased by iso_2nd	neg	113	652/1300/1301/1303/1307/1310/1319/1323/1326/1329/1346/1349/1358/1360/1368/1387/1406/1423/1431/1441/1449/1457/1460/1500/1508/1518/1533/1559/1604/1607/1611/1628/1631/1634/1668/1686/1703/1787/1789/1833/1849/1850/1921/1925/1953/1981/1984/2065/2112/2212/2220/2223/2230/2232/2234/2243/2244/2266/2282/2299/2308/2384/2391/2415/2421/2438/2446/2531/2536/2573/2739/2797/2914/2919/3317/3371/3429/3946/3999/4147/…
iso19	iso1	no change	increased by iso_2nd	pos	185	261/387/1273/1277/1280/1281/1288/1293/1295/1297/1298/1299/1300/1305/1306/1308/1309/1315/1321/1325/1332/1334/1337/1340/1353/1360/1361/1373/1375/1376/1379/1387/1391/1392/1402/1420/1421/1435/1439/1440/1450/1453/1465/1469/1486/1490/1498/1502/1534/1538/1544/1545/1549/1550/1555/1569/1582/1595/1602/1608/1615/1624/1641/1724/1729/1735/1750/1769/1782/1783/1799/1807/1811/1835/1837/1914/1950/1958/2013/2097/2…
iso19	iso13	decreased by iso_ctrl	decreased by iso_2nd	neg	39	607/612/624/642/644/645/655/662/668/682/689/691/693/709/715/716/725/729/760/766/784/850/973/3169/3180/3186/3204/3214/3235/3637/4429/5425/5778/6229/7542/10503/11859/12819/13929
iso19	iso13	decreased by iso_ctrl	decreased by iso_2nd	pos	18	132/163/196/243/1693/2287/2874/3981/4848/5045/7725/9075/9184/9189/9196/11293/12315/18627
iso19	iso13	decreased by iso_ctrl	increased by iso_2nd	neg	1	772
iso19	iso13	decreased by iso_ctrl	increased by iso_2nd	pos	2	10332/10373
iso19	iso13	increased by iso_ctrl	decreased by iso_2nd	neg	2	2568/3433
iso19	iso13	increased by iso_ctrl	decreased by iso_2nd	pos	8	1721/1827/3068/3425/3774/6139/8091/8093
iso19	iso13	increased by iso_ctrl	increased by iso_2nd	neg	31	1302/1305/1312/1374/1389/1417/1420/1467/1605/1713/1815/2233/2340/2404/2413/2928/3234/3438/3536/3795/4398/5251/5285/5427/5441/6072/6079/8074/8545/10912/12561
iso19	iso13	increased by iso_ctrl	increased by iso_2nd	pos	39	1287/1331/1335/1530/1571/1653/1768/1784/1966/1975/2459/2637/2979/3032/3121/3300/3486/3540/3791/3957/4615/4706/4953/4957/5002/5007/5079/5096/6629/6650/8152/8187/9987/10010/10318/11088/11130/15962/17011
iso19	iso13	no change	decreased by iso_2nd	neg	164	95/162/164/191/197/593/601/602/603/605/606/609/614/615/622/623/625/626/628/629/632/635/638/641/646/650/651/656/657/663/669/679/681/684/686/692/699/711/717/724/726/727/730/734/736/738/740/743/747/755/764/777/781/791/808/815/823/827/838/839/857/861/865/878/883/921/953/964/978/1474/1476/1592/1601/1848/2099/2175/2295/2434/2998/3128/3157/3165/3166/3171/3189/3198/3211/3226/3228/3269/3292/3311/3347/3371…
iso19	iso13	no change	decreased by iso_2nd	pos	196	62/63/65/66/70/74/75/76/78/79/80/83/84/86/89/94/95/99/102/104/106/113/115/116/117/118/122/125/130/137/146/149/154/155/156/157/160/162/165/176/199/205/207/209/210/212/216/217/228/237/240/246/255/260/264/271/309/326/337/348/349/354/407/442/455/475/487/526/561/668/1301/1303/1304/1323/1364/1412/1466/1661/1753/1792/2359/2454/2526/2534/2693/2763/2858/2863/2921/3256/3303/3422/3423/3426/3431/3436/3439/34…
iso19	iso13	no change	increased by iso_2nd	neg	80	611/742/999/1307/1319/1358/1384/1469/1500/1518/1533/1607/1634/1762/1850/1981/1984/2065/2220/2223/2274/2283/2553/2825/2901/2919/3071/3182/3212/3213/3233/3239/3248/3343/3396/3429/3434/3662/3728/3823/3946/3953/4147/4399/4401/4472/5084/5183/5379/5404/5411/5414/5436/5459/5463/5464/5558/5809/5983/6067/6097/6127/6139/6311/7284/7295/7916/8348/8742/8750/8792/8828/9200/9770/9911/10404/11597/13589/14600/148…
iso19	iso13	no change	increased by iso_2nd	pos	204	73/103/179/184/186/275/372/378/489/1275/1277/1280/1281/1295/1299/1300/1313/1318/1321/1328/1337/1360/1367/1369/1372/1373/1375/1376/1379/1387/1388/1390/1435/1436/1440/1446/1450/1469/1478/1486/1490/1492/1498/1502/1520/1534/1541/1545/1582/1602/1608/1615/1622/1624/1634/1635/1738/1750/1779/1807/1811/1823/1914/2013/2097/2099/2132/2162/2324/2362/2383/2435/2463/2527/2673/2830/2852/2864/2871/2891/2903/2909…
iso19	iso15	decreased by iso_ctrl	decreased by iso_2nd	neg	35	607/612/624/644/645/655/662/668/691/693/709/716/725/729/760/766/772/784/850/884/973/3180/3186/3204/4429/6229/7542/7776/8354/10503/10620/11859/12819/12825/13929
iso19	iso15	decreased by iso_ctrl	decreased by iso_2nd	pos	20	132/163/243/1693/2287/3355/3981/4848/5045/5192/7725/8654/8848/9075/9184/9189/9196/11293/12315/18627
iso19	iso15	decreased by iso_ctrl	increased by iso_2nd	pos	1	10332
iso19	iso15	increased by iso_ctrl	decreased by iso_2nd	neg	10	763/1328/1392/1458/1574/2442/2568/3433/6313/6638
iso19	iso15	increased by iso_ctrl	decreased by iso_2nd	pos	4	2887/3068/3774/8187
iso19	iso15	increased by iso_ctrl	increased by iso_2nd	neg	22	1355/1389/1417/1420/1447/1467/1470/1815/1973/2268/2393/2928/3438/3536/5285/6079/7045/7551/7562/10910/10912/13244
iso19	iso15	increased by iso_ctrl	increased by iso_2nd	pos	10	1331/1335/1433/1764/1784/1966/2459/2498/2637/5002
iso19	iso15	no change	decreased by iso_2nd	neg	159	95/162/164/197/593/594/601/603/609/614/615/623/626/628/631/635/638/646/647/650/651/657/660/663/679/686/692/694/696/698/711/714/722/724/727/730/732/734/736/738/740/741/755/777/781/783/791/794/795/808/815/823/830/838/839/857/861/878/883/897/921/953/954/964/1311/1316/1325/1345/1360/1601/1615/1661/2099/2175/2217/2227/2235/2276/2291/2295/2297/2342/2588/2832/3105/3128/3166/3171/3226/3228/3307/3386/4225…
iso19	iso15	no change	decreased by iso_2nd	pos	158	62/63/65/70/75/83/95/99/100/105/115/117/118/130/137/140/149/150/157/158/162/165/176/183/194/200/203/204/210/217/228/237/254/260/264/270/276/337/354/373/442/455/487/561/580/668/1284/1303/1304/1466/1487/1661/1755/1904/1992/2440/2534/2693/2858/2863/2921/3256/3273/3303/3402/3420/3424/3426/3465/3501/3544/3548/3552/3698/3744/3866/3934/4019/4034/4041/4311/4330/4359/4391/4399/4448/4523/4583/4598/4942/497…
iso19	iso15	no change	increased by iso_2nd	neg	52	1301/1303/1309/1313/1321/1337/1431/1440/1441/1518/1541/1596/1631/1650/1850/2165/2230/2274/2283/2415/2466/2825/2901/3182/3212/3239/3247/3265/3343/3396/3429/3434/3435/3962/4147/4472/5115/5123/5411/5463/5564/5816/5835/7071/7284/7295/7296/8348/8750/9526/14600/15393
iso19	iso15	no change	increased by iso_2nd	pos	87	372/1273/1280/1295/1308/1319/1358/1404/1440/1468/1510/1534/1555/1580/1622/1634/1645/1738/1811/1905/2099/2100/2162/2179/2223/2261/2331/2387/2397/2417/2442/2673/2852/2871/2909/2948/3050/3227/3239/3388/3430/3434/3441/3488/3493/3577/3589/3592/3631/3679/3920/3947/4319/4320/4506/4948/4967/5001/5026/5290/5315/5865/6151/6176/6895/6966/7048/7109/7143/7289/7775/7986/8844/9677/9861/10248/10323/10382/10392/1…
iso19	iso18	decreased by iso_ctrl	decreased by iso_2nd	neg	16	693/709/725/729/850/973/3169/3180/3214/3235/3637/5778/7542/10503/11859/13929
iso19	iso18	decreased by iso_ctrl	decreased by iso_2nd	pos	10	132/1693/2287/4848/7725/9075/9196/11293/12315/18627
iso19	iso18	decreased by iso_ctrl	increased by iso_2nd	neg	1	689
iso19	iso18	decreased by iso_ctrl	increased by iso_2nd	pos	1	10332
iso19	iso18	increased by iso_ctrl	decreased by iso_2nd	neg	4	2568/3433/3733/13441
iso19	iso18	increased by iso_ctrl	decreased by iso_2nd	pos	2	1721/3068
iso19	iso18	increased by iso_ctrl	increased by iso_2nd	neg	3	1389/1815/7153
iso19	iso18	increased by iso_ctrl	increased by iso_2nd	pos	6	1287/1331/5027/6399/11130/18356
iso19	iso18	no change	decreased by iso_2nd	neg	35	95/162/164/197/603/628/635/646/657/679/686/734/736/740/777/808/839/878/964/1601/2295/2832/3128/4225/6610/7446/7563/7782/7908/8346/9317/11160/11313/11333/13442
iso19	iso18	no change	decreased by iso_2nd	pos	46	70/210/217/337/442/561/668/1304/2693/2921/2941/3256/3303/3465/3934/4399/4598/4942/4989/5042/5216/6058/6839/7105/7495/8277/9397/10405/11124/12312/12313/12317/12332/12340/12456/12474/12512/12968/14527/16024/16584/18313/18315/18322/18633/18645
iso19	iso18	no change	increased by iso_2nd	neg	28	781/1387/1631/1849/1850/1925/2216/2225/2274/2285/2292/2299/2421/2466/2583/2825/2901/3212/3434/3435/3722/3984/4401/4847/5163/8219/8231/11597
iso19	iso18	no change	increased by iso_2nd	pos	46	1334/1404/1440/1450/1509/1552/1582/1660/1823/2397/2414/2709/2830/2852/2871/2903/2909/3434/3488/3493/3504/3577/3631/4319/4320/4341/4418/6096/6151/6160/6347/6712/6888/6909/7048/7289/7291/7347/8078/10357/10392/10562/11075/12150/12923/15935
iso19	iso2	decreased by iso_ctrl	decreased by iso_2nd	neg	45	607/612/624/642/644/645/655/662/668/682/689/691/693/709/715/716/725/729/760/766/772/784/850/884/973/3169/3180/3186/3204/3214/3235/3637/4429/5425/5778/6229/7542/7776/8354/10503/10620/11859/12819/12825/13929
iso19	iso2	decreased by iso_ctrl	decreased by iso_2nd	pos	18	132/163/196/243/1693/2365/2874/3981/4848/5045/8654/9075/9184/9189/9196/11293/12315/18627
iso19	iso2	decreased by iso_ctrl	increased by iso_2nd	pos	3	2287/7725/10332
iso19	iso2	increased by iso_ctrl	decreased by iso_2nd	neg	23	763/1392/1458/1574/1672/2233/2491/2568/3162/3217/3230/3234/3282/3433/3438/3536/3733/4533/6160/6313/6638/7541/13441
iso19	iso2	increased by iso_ctrl	decreased by iso_2nd	pos	21	188/1721/2887/3068/3217/3421/3425/3444/3447/3458/3464/3470/3568/3774/3940/3957/4017/4706/6323/8091/8093
iso19	iso2	increased by iso_ctrl	increased by iso_2nd	neg	47	1302/1305/1306/1312/1324/1328/1339/1389/1417/1420/1467/1523/1524/1566/1605/1680/1713/1815/1917/2046/2218/2229/2340/2345/2355/2405/2928/3795/3930/4398/5099/5251/5395/5427/5441/6340/6963/7279/7339/8074/8536/8545/8554/8581/9051/9878/13656
iso19	iso2	increased by iso_ctrl	increased by iso_2nd	pos	49	1274/1285/1331/1335/1357/1362/1408/1530/1546/1574/1633/1636/1666/1748/1768/1784/1830/1975/2568/2905/2933/2979/2997/3032/3121/3300/4668/4953/4954/4956/4957/4984/5002/5007/5079/5089/5096/6392/6399/6680/6911/8152/8755/8823/9987/10010/10351/10353/11088
iso19	iso2	no change	decreased by iso_2nd	neg	250	83/95/197/593/598/599/601/602/603/605/606/609/611/614/615/620/622/623/625/626/627/628/629/632/633/635/638/640/641/646/647/650/651/652/656/657/663/666/669/674/677/679/681/684/686/690/692/696/698/699/701/711/714/717/722/724/726/727/730/732/734/736/737/738/739/740/741/747/752/755/762/764/775/777/780/781/783/785/791/795/808/810/815/823/827/829/830/838/839/857/859/861/878/883/897/921/928/934/953/954/9…
iso19	iso2	no change	decreased by iso_2nd	pos	288	62/63/65/66/70/73/74/75/76/78/79/80/83/84/86/88/89/90/94/95/97/99/100/102/103/104/105/106/110/113/114/115/116/117/118/122/128/130/136/137/138/140/142/145/146/149/150/152/154/155/157/158/160/162/165/170/172/176/178/179/183/194/198/199/200/203/204/207/209/210/216/217/228/229/237/239/240/246/254/255/260/261/264/266/270/271/274/275/276/308/313/321/326/337/338/348/349/354/368/373/383/407/408/426/441/4…
iso19	iso2	no change	increased by iso_2nd	neg	100	999/1300/1301/1307/1309/1310/1313/1319/1321/1326/1329/1346/1349/1358/1360/1384/1387/1406/1423/1449/1457/1500/1508/1518/1559/1563/1604/1607/1611/1628/1631/1634/1696/1703/1706/1789/1849/1925/1984/2045/2112/2212/2220/2223/2232/2235/2243/2244/2282/2283/2299/2308/2384/2415/2438/2446/2531/2536/2573/2797/2914/3317/3348/3429/3946/3999/4147/4277/4472/4852/4893/5096/5123/5157/5174/5431/5558/6139/6311/6312/…
iso19	iso2	no change	increased by iso_2nd	pos	176	1273/1275/1277/1280/1281/1288/1292/1293/1295/1297/1298/1299/1300/1305/1306/1308/1309/1313/1315/1318/1325/1329/1332/1337/1340/1343/1353/1360/1361/1376/1379/1387/1391/1392/1402/1410/1420/1421/1435/1439/1440/1450/1453/1465/1469/1490/1498/1502/1510/1534/1538/1541/1544/1545/1549/1550/1555/1569/1582/1608/1615/1628/1641/1645/1660/1706/1724/1729/1735/1738/1750/1769/1782/1783/1799/1807/1811/1823/1835/1837…
iso19	iso4	decreased by iso_ctrl	decreased by iso_2nd	neg	28	612/645/655/668/689/691/709/725/729/766/772/784/850/884/973/3180/3186/3204/4429/7542/7776/8354/10503/10620/11859/12819/12825/13929
iso19	iso4	decreased by iso_ctrl	decreased by iso_2nd	pos	18	132/163/243/1693/2287/3355/3981/4848/5192/7725/8654/9075/9184/9189/9196/11293/12315/18627
iso19	iso4	decreased by iso_ctrl	increased by iso_2nd	pos	1	10332
iso19	iso4	increased by iso_ctrl	decreased by iso_2nd	neg	5	763/1392/1574/3433/6313
iso19	iso4	increased by iso_ctrl	decreased by iso_2nd	pos	5	1721/1827/3068/3774/10397
iso19	iso4	increased by iso_ctrl	increased by iso_2nd	neg	38	676/1302/1312/1336/1355/1411/1417/1420/1447/1467/1470/1523/1524/1645/1815/1917/1973/2101/2233/2393/2413/3438/3536/3649/3678/3930/4398/5285/5441/7045/7551/7562/8536/8545/10910/10912/12332/13244
iso19	iso4	increased by iso_ctrl	increased by iso_2nd	pos	14	195/1274/1335/1354/1433/1533/1633/1653/1764/1830/1966/2120/2459/2498
iso19	iso4	no change	decreased by iso_2nd	neg	133	83/95/197/601/603/606/609/623/626/628/631/635/638/646/650/657/663/679/684/686/692/699/711/717/727/730/734/736/740/755/777/781/783/791/795/808/815/823/829/830/838/839/857/859/878/883/897/921/953/954/964/1038/1316/1360/1601/1661/1848/2175/2295/2434/2832/2905/3128/3157/3171/3226/3228/3237/3300/3307/3386/3397/4225/4333/5382/5391/5402/5503/5527/5925/6059/6060/6471/6610/6614/6826/6867/7118/7120/7127/71…
iso19	iso4	no change	decreased by iso_2nd	pos	123	63/66/70/78/88/94/99/115/117/118/130/137/140/160/162/165/176/183/200/210/217/228/229/237/240/274/337/348/349/354/373/408/442/561/580/668/1301/1303/1304/1466/1602/1640/1661/1761/1904/2440/2454/2526/2693/2763/2921/3256/3273/3303/3426/3431/3454/3501/3544/3552/3695/3933/3934/4034/4311/4330/4359/4392/4399/4418/4523/4560/4598/4942/4969/4971/5216/5913/6050/6052/6058/6069/6079/6082/6111/6147/6169/6815/68…
iso19	iso4	no change	increased by iso_2nd	neg	29	1313/1380/1431/1441/1518/1546/1559/1631/1850/1921/1963/2223/2466/3102/3429/4147/4401/4472/4540/5096/5460/5816/5835/7284/7295/8231/10917/11059/12725
iso19	iso4	no change	increased by iso_2nd	pos	32	179/275/372/1280/1329/1440/1534/1706/1841/2100/2162/2324/2869/3448/3459/3475/3834/4963/5078/6480/7289/7514/8844/9139/9915/10012/11113/11252/13191/15031/15417/17765
iso19	iso6	decreased by iso_ctrl	decreased by iso_2nd	neg	18	612/645/655/668/689/691/709/725/729/784/3180/3186/3204/4429/7542/10503/11859/13929
iso19	iso6	decreased by iso_ctrl	decreased by iso_2nd	pos	16	111/132/1693/2287/3981/4848/5192/7725/8654/9075/9184/9189/9196/11293/12315/18627
iso19	iso6	decreased by iso_ctrl	increased by iso_2nd	neg	5	772/884/8354/10620/12825
iso19	iso6	increased by iso_ctrl	decreased by iso_2nd	neg	1	2568
iso19	iso6	increased by iso_ctrl	decreased by iso_2nd	pos	3	1721/1827/3774
iso19	iso6	increased by iso_ctrl	increased by iso_2nd	neg	42	676/1302/1355/1370/1389/1411/1417/1420/1467/1470/1523/1524/1583/1605/1815/1917/1973/2229/2233/2260/2393/2413/2612/2908/3649/3678/3795/3930/5427/5441/6889/7045/7153/7551/7562/8536/8545/10910/10912/12332/13244/13656
iso19	iso6	increased by iso_ctrl	increased by iso_2nd	pos	20	195/1272/1274/1331/1335/1352/1354/1357/1633/1653/1666/1830/1890/2498/3121/3486/4953/5079/10351/11088
iso19	iso6	no change	decreased by iso_2nd	neg	118	95/197/594/601/603/606/609/623/626/628/629/631/633/635/636/638/640/650/657/660/663/665/677/683/684/686/690/692/699/701/711/717/727/730/734/777/791/795/808/823/829/838/839/841/857/859/878/897/921/964/1345/1601/1640/1848/1959/2074/2175/2227/2235/2276/2295/2297/2366/2434/2832/2894/2905/2918/2998/3128/3157/3171/3184/3226/3228/3307/3386/3397/4225/5401/5527/5824/6059/6060/6327/6471/6478/6610/6614/6826/…
iso19	iso6	no change	decreased by iso_2nd	pos	126	63/66/70/75/78/86/87/88/94/99/114/115/117/118/130/137/138/160/165/210/217/240/260/274/348/349/383/442/455/487/561/668/1303/1304/1449/1466/1640/1661/1879/1904/1942/2454/2526/2693/2856/2858/2860/2879/2921/3256/3303/3420/3424/3426/3431/3454/3501/3544/3552/3642/3679/3695/3698/3866/3933/3934/4034/4042/4330/4349/4399/4418/4523/4598/4942/4969/4971/4979/4989/5216/5913/6050/6052/6057/6058/6069/6079/6082/6…
iso19	iso6	no change	increased by iso_2nd	neg	59	593/598/611/742/785/813/915/1307/1313/1326/1350/1369/1380/1384/1431/1441/1493/1518/1546/1558/1559/1818/1850/1921/1963/2223/2308/2506/2583/2975/3102/3283/4147/4472/4517/4540/4564/4586/4617/5096/5460/5816/5835/5840/6139/6383/7117/7213/7284/7295/7446/10917/11059/11313/12725/12997/13453/13926/15592
iso19	iso6	no change	increased by iso_2nd	pos	88	65/73/95/103/157/167/179/186/275/308/372/393/402/475/1277/1283/1329/1440/1450/1492/1544/1624/1628/1656/1706/1720/1738/1767/1823/1841/2038/2097/2100/2162/2307/2324/2414/2449/2520/2527/2869/2875/2903/2917/3006/3025/3050/3240/3296/3366/3455/3459/3480/3504/3546/3551/3834/4536/4551/4963/4964/5020/5171/5315/5855/5903/6176/6371/6640/6712/6961/7060/7126/7192/7347/7773/7803/8118/8141/8277/8534/9072/9849/1…
iso19	NA	decreased by iso_ctrl	no change	neg	1	1404
iso19	NA	decreased by iso_ctrl	no change	pos	2	1955/4540
iso19	NA	increased by iso_ctrl	no change	neg	43	348/992/1052/1330/1331/1376/1393/1405/1454/1525/1571/1595/1679/1767/2009/2256/2278/2509/2622/2644/2938/2970/3016/3051/3161/3179/3318/3483/3532/4891/5112/5403/5786/6488/7571/8371/8547/8548/8555/9046/11262/11523/12363
iso19	NA	increased by iso_ctrl	no change	pos	45	1380/1415/1448/1567/1743/1781/1800/1895/1972/1995/2113/2203/2366/2401/2466/2646/3033/3058/3367/3738/4382/5041/5051/5875/6120/6184/6340/6386/6439/6622/6692/6702/6827/6850/7217/7396/8189/8193/8714/8836/10366/10855/11139/12511/18904
