# Supplementary material for: Substrate Utilization and Competitive Interactions Among Soil Bacteria Vary With Life-History Strategies
Source: Front Microbiol. 2022 Jun 9;13:914472. doi: 10.3389/fmicb.2022.914472 (PMC9225577; doi:10.3389/fmicb.2022.914472)
Supplement: Supplementary file 1 [file Data_Sheet_1.ZIP › Table S6_Sequential growth LCMS feature matches.xlsx]

## Sheet: Table S6_set1
polarity	row.ID	row.m.z	row.retention.time	Metabolite	rt_diff	SpectrumID	Precursor_MZ	Adduct	MQScore	SharedPeaks	TIC_Query	RT_Query_min	InChIKey	Ion_Source	Instrument	Compound_Source	Data_Collector	Smiles	INCHI	Organism	MZErrorPPM	MassDiff	LibMZ	SpecMZ	superclass	class	subclass	npclassifier_superclass	npclassifier_class	npclassifier_pathway
neg	4	187.109	14.9755	nalpha-acetyl-l-lysine	0.154345	CCMSLIB00006709068	187.109	M-H	0.945659	3	338900	14.9755	VEYYWZRYIYDQJM-ZETCQYMHSA-N	LC-ESI	Orbitrap	commercial	JGI:1214086	CC(O)=N[C@@H](CCCCN)C(=O)O	InChI=1S/C8H16N2O3/c1-6(11)10-7(8(12)13)4-2-3-5-9/h7H,2-5,9H2,1H3,(H,10,11)(H,12,13)/t7-/m0/s1	BERKELEY-LAB	2.60961	0.000488281	187.109	187.109	Organic acids and derivatives	Carboxylic acids and derivatives	Amino acids, peptides, and analogues	Small peptides	Aminoacids	Amino acids and Peptides
neg	5	135.031	2.7209	hypoxanthine	0.382063	CCMSLIB00006709323	135.031	M-H	0.983466	2	37700000	2.7209	FDGQSTZJBFJUBT-UHFFFAOYSA-N	LC-ESI	Orbitrap	commercial	JGI:1214341	Oc1ncnc2[nH]cnc12	InChI=1S/C5H4N4O/c10-5-3-4(7-1-6-3)8-2-9-5/h1-2H,(H2,6,7,8,9,10)	BERKELEY-LAB	0.678013	9.15527e-05	135.031	135.031	Organoheterocyclic compounds	Imidazopyrimidines	Purines and purine derivatives	Pseudoalkaloids	pteridine alkaloids	Alkaloids
neg	16	227.067	1.65761	deoxyuridine	0.219048	CCMSLIB00006708486	227.067	M-H	0.871807	4	524000	1.65762	MXHRCPNRJAMMIM-UHFFFAOYSA-N	LC-ESI	Orbitrap	commercial	JGI:215169	O=c1nc(O)ccn1C1CC(O)C(CO)O1	InChI=1S/C9H12N2O5/c12-4-6-5(13)3-8(16-6)11-2-1-7(14)10-9(11)15/h1-2,5-6,8,12-13H,3-4H2,(H,10,14,15)/t5-,6+,8+/m0/s1	BERKELEY-LAB	1.41119	0.000320435	227.067	227.067	Nucleosides, nucleotides, and analogues	Pyrimidine nucleosides	Pyrimidine 2'-deoxyribonucleosides	Nucleosides	Pyrimidine nucleos(t)ides	Carbohydrates
neg	84	137.024	1.32947	salicylic acid	0.866382	CCMSLIB00006692751	137.024	M-H	0.994242	2	89710000	1.32947	YGSDEFSMJLZEOE-UHFFFAOYSA-N	LC-ESI	Orbitrap	commercial	JGI:199434	O=C(O)c1ccccc1O	InChI=1S/C7H6O3/c8-6-4-2-1-3-5(6)7(9)10/h1-4,8H,(H,9,10)	BERKELEY-LAB	1.44766	0.000198364	137.024	137.024	Benzenoids	Benzene and substituted derivatives	Benzoic acids and derivatives	Phenolic acids (C6-C1)	Simple phenolic acids	Shikimates and Phenylpropanoids
neg	87	203.082	9.72801	d-tryptophan	0.428634	CCMSLIB00006704795	203.083	M-H	0.899549	5	176000	9.72802	QIVBCDIJIAJPQS-UHFFFAOYSA-N	LC-ESI	Orbitrap	commercial	JGI:211478	NC(Cc1c[nH]c2ccccc12)C(=O)O	InChI=1S/C11H12N2O2/c12-9(11(14)15)5-7-6-13-10-4-2-1-3-8(7)10/h1-4,6,9,13H,5,12H2,(H,14,15)/t9-/m1/s1	BERKELEY-LAB	1.8784	0.00038147	203.083	203.082	Organoheterocyclic compounds	Indoles and derivatives	Indolyl carboxylic acids and derivatives	Small peptides	Aminoacids	Amino acids and Peptides|Shikimates and Phenylpropanoids
neg	88	134.047	2.57072	adenine	0.0131162	CCMSLIB00006685375	134.047	M-H	0.955199	3	11940000	2.57072	GFFGJBXGBJISGV-UHFFFAOYSA-N	LC-ESI	Orbitrap	commercial	JGI:192056	Nc1nc[nH]c2ncnc1-2	InChI=1S/C5H5N5/c6-4-3-5(9-1-7-3)10-2-8-4/h1-2H,(H3,6,7,8,9,10)	BERKELEY-LAB	1.47981	0.000198364	134.047	134.047	Organoheterocyclic compounds	Imidazopyrimidines	Purines and purine derivatives	Pseudoalkaloids	pteridine alkaloids	Alkaloids
neg	132	301.103	1.42268	thymidine	0.177052	CCMSLIB00006709256	301.104	M+acetate	0.90484	2	7804000	1.42268	IQFYYKKMVGJFEH-XLPZGREQSA-N	LC-ESI	Orbitrap	commercial	JGI:1214274	Cc1cn([C@H]2C[C@H](O)[C@@H](CO)O2)c(=O)nc1O	InChI=1S/C10H14N2O5/c1-5-3-12(10(16)11-9(5)15)8-2-6(14)7(4-13)17-8/h3,6-8,13-14H,2,4H2,1H3,(H,11,15,16)/t6-,7+,8+/m0/s1	BERKELEY-LAB	3.95274	0.00119019	301.104	301.103	Nucleosides, nucleotides, and analogues	Pyrimidine nucleosides	Pyrimidine 2'-deoxyribonucleosides	Nucleosides	Pyrimidine nucleos(t)ides	Carbohydrates
neg	145	157.036	3.84195	allantoin	1.10172	CCMSLIB00006709149	157.037	M-H	0.962456	4	4598000	3.84195	POJWUDADGALRAB-UHFFFAOYSA-N	LC-ESI	Orbitrap	commercial	JGI:1214167	N=C(O)NC1N=C(O)N=C1O	InChI=1S/C4H6N4O3/c5-3(10)6-1-2(9)8-4(11)7-1/h1H,(H3,5,6,10)(H2,7,8,9,11)	BERKELEY-LAB	3.20651	0.00050354	157.037	157.036	Organoheterocyclic compounds	Azoles	Imidazoles
neg	172	242.078	6.26716	cytidine	0.666403	CCMSLIB00006709083	242.078	M-H	0.906297	6	273600	6.26717	UHDGCWIWMRVCDJ-XVFCMESISA-N	LC-ESI	Orbitrap	commercial	JGI:1214101	N=c1ccn([C@@H]2O[C@H](CO)[C@@H](O)[C@H]2O)c(O)n1	InChI=1S/C9H13N3O5/c10-5-1-2-12(9(16)11-5)8-7(15)6(14)4(3-13)17-8/h1-2,4,6-8,13-15H,3H2,(H2,10,11,16)/t4-,6-,7-,8-/m1/s1	BERKELEY-LAB	0.378195	9.15527e-05	242.078	242.078	N/A	N/A	N/A	Nucleosides	Pyrimidine nucleos(t)ides	Carbohydrates
neg	1333	163.061	2.1973	l-rhamnose	0.599691	CCMSLIB00006685501	163.061	M-H	0.805874	4	2691000	2.1973	SHZGCJCMOBCMKK-JFNONXLTSA-N	LC-ESI	Orbitrap	commercial	JGI:192182	C[C@@H]1OC(O)[C@H](O)[C@H](O)[C@H]1O	InChI=1S/C6H12O5/c1-2-3(7)4(8)5(9)6(10)11-2/h2-10H,1H3/t2-,3-,4+,5+,6?/m0/s1	BERKELEY-LAB	0	0	163.061	163.061	Organic oxygen compounds	Organooxygen compounds	Carbohydrates and carbohydrate conjugates	Saccharides	Disaccharides|Monosaccharides	Carbohydrates
neg	1738	118.051	13.2925	homoserine	0.599523	CCMSLIB00006709080	118.051	M-H	0.708396	3	406000	13.2925	UKAUYVFTDYCKQA-VKHMYHEASA-N	LC-ESI	Orbitrap	commercial	JGI:1214098	N[C@@H](CCO)C(=O)O	InChI=1S/C4H9NO3/c5-3(1-2-6)4(7)8/h3,6H,1-2,5H2,(H,7,8)/t3-/m0/s1	BERKELEY-LAB	1.74495	0.000205994	118.051	118.051	Organic acids and derivatives	Carboxylic acids and derivatives	Amino acids, peptides, and analogues	Small peptides	Aminoacids	Amino acids and Peptides
neg	2065	205.036	1.02566	lipoic acid	0.0106616	CCMSLIB00006697526	205.036	M-H	0.828865	5	91600	1.02567	AGBQKNBQESQNJD-UHFFFAOYSA-N	LC-ESI	Orbitrap	commercial	JGI:204209	O=C(O)CCCCC1CCSS1	InChI=1S/C8H14O2S2/c9-8(10)4-2-1-3-7-5-6-11-12-7/h7H,1-6H2,(H,9,10)	BERKELEY-LAB	1.1163	0.000228882	205.036	205.036	Organoheterocyclic compounds	Dithiolanes	Lipoic acids and derivatives	Fatty Acids and Conjugates	Thia fatty acids	Fatty acids
neg	2494	243.062	2.25442	uridine	0.625985	CCMSLIB00006708658	243.062	M-H	0.889007	7	3055000	2.25442	DRTQHJPVMGBUCF-UHFFFAOYSA-N	LC-ESI	Orbitrap	commercial	JGI:215341	O=c1nc(O)ccn1C1OC(CO)C(O)C1O	InChI=1S/C9H12N2O6/c12-3-4-6(14)7(15)8(17-4)11-2-1-5(13)10-9(11)16/h1-2,4,6-8,12,14-15H,3H2,(H,10,13,16)/t4-,6-,7-,8-/m1/s1	BERKELEY-LAB	1.82054	0.000442505	243.062	243.062	N/A	N/A	N/A	Nucleosides	Pyrimidine nucleos(t)ides	Carbohydrates
neg	2495	266.089	6.15416	2'-deoxyguanosine	0.720027	CCMSLIB00006685403	266.089	M-H	0.902954	4	2074000	6.15417	YKBGVTZYEHREMT-KVQBGUIXSA-N	LC-ESI	Orbitrap	commercial	JGI:192084	N=c1nc(O)c2ncn([C@H]3C[C@H](O)[C@@H](CO)O3)c2[nH]1	InChI=1S/C10H13N5O4/c11-10-13-8-7(9(18)14-10)12-3-15(8)6-1-4(17)5(2-16)19-6/h3-6,16-17H,1-2H2,(H3,11,13,14,18)/t4-,5+,6+/m0/s1	BERKELEY-LAB	0.802826	0.000213623	266.089	266.089	Nucleosides, nucleotides, and analogues	Purine nucleosides	Purine 2'-deoxyribonucleosides	Nucleosides	Purine nucleos(t)ides	Carbohydrates
neg	2498	167.035	1.17247	vanillic acid	0.385037	CCMSLIB00006685350	167.035	M-H	0.98321	5	6500000	1.17247	WKOLLVMJNQIZCI-UHFFFAOYSA-N	LC-ESI	Orbitrap	commercial	JGI:192031	COc1cc(C(=O)O)ccc1O	InChI=1S/C8H8O4/c1-12-7-4-5(8(10)11)2-3-6(7)9/h2-4,9H,1H3,(H,10,11)	BERKELEY-LAB	2.37512	0.000396729	167.035	167.035	Benzenoids	Benzene and substituted derivatives	Benzoic acids and derivatives	Phenolic acids (C6-C1)|Phenylpropanoids (C6-C3)	Cinnamic acids and derivatives|Simple phenolic acids	Shikimates and Phenylpropanoids
neg	2501	310.115	2.12956	2'-deoxyadenosine	0.104449	CCMSLIB00006685559	310.116	M+acetate	0.870323	3	7706000	2.12955	OLXZPDWKRNYJJZ-RRKCRQDMSA-N	LC-ESI	Orbitrap	commercial	JGI:192240	Nc1ncnc2c1ncn2[C@H]1C[C@H](O)[C@@H](CO)O1	InChI=1S/C10H13N5O3/c11-9-8-10(13-3-12-9)15(4-14-8)7-1-5(17)6(2-16)18-7/h3-7,16-17H,1-2H2,(H2,11,12,13)/t5-,6+,7+/m0/s1	BERKELEY-LAB	2.55858	0.000793457	310.116	310.115	Nucleosides, nucleotides, and analogues	Purine nucleosides	Purine 2'-deoxyribonucleosides	Nucleosides	Purine nucleos(t)ides	Carbohydrates
neg	2520	401.129	13.6777	d-(+)-trehalose	0.766188	CCMSLIB00006709293	401.13	M+acetate	0.819307	7	230500	13.6777	HDTRYLNUVZCQOY-LIZSDCNHSA-N	LC-ESI	Orbitrap	commercial	JGI:1214311	OC[C@H]1O[C@H](O[C@H]2O[C@H](CO)[C@@H](O)[C@H](O)[C@H]2O)[C@H](O)[C@@H](O)[C@@H]1O	InChI=1S/C12H22O11/c13-1-3-5(15)7(17)9(19)11(21-3)23-12-10(20)8(18)6(16)4(2-14)22-12/h3-20H,1-2H2/t3-,4-,5-,6-,7+,8+,9-,10-,11-,12-/m1/s1	BERKELEY-LAB	1.74982	0.000701904	401.13	401.129	Organic oxygen compounds	Organooxygen compounds	Carbohydrates and carbohydrate conjugates	Saccharides	Disaccharides	Carbohydrates
neg	2526	256.059	6.04586	n-acetyl-d-mannosamine	1.03487	CCMSLIB00006709160	256.059	M+Cl	0.746653	4	1535000	6.04585	OVRNDRQMDRJTHS-ZTVVOAFPSA-N	LC-ESI	Orbitrap	commercial	JGI:1214178	CC(O)=N[C@@H]1C(O)O[C@H](CO)[C@@H](O)[C@@H]1O	InChI=1S/C8H15NO6/c1-3(11)9-5-7(13)6(12)4(2-10)15-8(5)14/h4-8,10,12-14H,2H2,1H3,(H,9,11)/t4-,5+,6-,7-,8?/m1/s1	BERKELEY-LAB	0	0	256.059	256.059	Organic oxygen compounds	Organooxygen compounds	Carbohydrates and carbohydrate conjugates
neg	2566	174.04	12.9117	n-acetyl-l-aspartic acid	1.9129	CCMSLIB00006709168	174.041	M-H	0.958027	7	17590000	12.9117	OTCCIMWXFLJLIA-BYPYZUCNSA-N	LC-ESI	Orbitrap	commercial	JGI:1214186	CC(O)=N[C@@H](CC(=O)O)C(=O)O	InChI=1S/C6H9NO5/c1-3(8)7-4(6(11)12)2-5(9)10/h4H,2H2,1H3,(H,7,8)(H,9,10)(H,11,12)/t4-/m0/s1	BERKELEY-LAB	2.89323	0.00050354	174.041	174.04	Organic acids and derivatives	Carboxylic acids and derivatives	Amino acids, peptides, and analogues	Fatty Acids and Conjugates	Dicarboxylic acids	Fatty acids
neg	2589	144.078	13.5368	4-guanidinobutanoate	0.324533	CCMSLIB00006709097	144.078	M-H	0.9758	3	1564600	13.5368	TUHVEAJXIMEOSA-UHFFFAOYSA-N	LC-ESI	Orbitrap	commercial	JGI:1214115	N=C(N)NCCCC(=O)O	InChI=1S/C5H11N3O2/c6-5(7)8-3-1-2-4(9)10/h1-3H2,(H,9,10)(H4,6,7,8)	BERKELEY-LAB	2.11813	0.000305176	144.078	144.078	Organic acids and derivatives	Carboxylic acids and derivatives	Amino acids, peptides, and analogues	Small peptides	Aminoacids	Amino acids and Peptides
neg	2593	145.062	13.8904	l-glutamine	0.4224	CCMSLIB00006709011	145.062	M-H	0.576248	5	247000	13.8903	ZDXPYRJPNDTMRX-VKHMYHEASA-N	LC-ESI	Orbitrap	commercial	JGI:1214029	N=C(O)CC[C@H](N)C(=O)O	InChI=1S/C5H10N2O3/c6-3(5(9)10)1-2-4(7)8/h3H,1-2,6H2,(H2,7,8)(H,9,10)/t3-/m0/s1	BERKELEY-LAB	2.73489	0.000396729	145.062	145.062	Organic acids and derivatives	Carboxylic acids and derivatives	Amino acids, peptides, and analogues	Small peptides	Aminoacids	Amino acids and Peptides
neg	2625	173.104	16.9632	l-arginine	0.0232444	CCMSLIB00006685567	173.104	M-H	0.938458	3	3271600	16.9632	ODKSFYDXXFIFQN-BYPYZUCNSA-N	LC-ESI	Orbitrap	commercial	JGI:192248	N=C(N)NCCC[C@H](N)C(=O)O	InChI=1S/C6H14N4O2/c7-4(5(11)12)2-1-3-10-6(8)9/h4H,1-3,7H2,(H,11,12)(H4,8,9,10)/t4-/m0/s1	BERKELEY-LAB	0.528889	9.15527e-05	173.104	173.104	Organic acids and derivatives	Carboxylic acids and derivatives	Amino acids, peptides, and analogues	Small peptides	Aminoacids	Amino acids and Peptides
neg	2693	341.108	12.7899	maltose	1.27371	CCMSLIB00006685372	341.109	M-H	0.750235	7	256500	12.7899	GUBGYTABKSRVRQ-QUYVBRFLSA-N	LC-ESI	Orbitrap	commercial	JGI:192053	OC[C@H]1O[C@H](O[C@@H]2[C@@H](CO)O[C@@H](O)[C@H](O)[C@H]2O)[C@H](O)[C@@H](O)[C@@H]1O	InChI=1S/C12H22O11/c13-1-3-5(15)6(16)9(19)12(22-3)23-10-4(2-14)21-11(20)8(18)7(10)17/h3-20H,1-2H2/t3-,4-,5-,6+,7-,8-,9-,10-,11-,12-/m1/s1	BERKELEY-LAB	2.05771	0.000701904	341.109	341.108	Organic oxygen compounds	Organooxygen compounds	Carbohydrates and carbohydrate conjugates	Saccharides	Disaccharides|Polysaccharides	Carbohydrates
neg	6209	245.093	4.74309	n-acetyl-d-tryptophan	1.65724	CCMSLIB00006703995	245.093	M-H	0.933623	10	2950000	4.74308	DZTHIGRZJZPRDV-UHFFFAOYSA-N	LC-ESI	Orbitrap	commercial	JGI:210678	CC(O)=NC(Cc1c[nH]c2ccccc12)C(=O)O	InChI=1S/C13H14N2O3/c1-8(16)15-12(13(17)18)6-9-7-14-11-5-3-2-4-10(9)11/h2-5,7,12,14H,6H2,1H3,(H,15,16)(H,17,18)/t12-/m1/s1	BERKELEY-LAB	0.249028	6.10352e-05	245.093	245.093	Organic acids and derivatives	Carboxylic acids and derivatives	Amino acids, peptides, and analogues	Tryptophan alkaloids	Simple indole alkaloids	Alkaloids
neg	7385	188.035	7.09138	4-hydroxy-2-quinolinecarboxylic acid	1.02213	CCMSLIB00006687196	188.035	M-H	0.985299	2	26904000	7.09138	HCZHHEIFKROPDY-UHFFFAOYSA-N	LC-ESI	Orbitrap	commercial	JGI:193879	O=C(O)c1cc(=O)c2ccccc2[nH]1	InChI=1S/C10H7NO3/c12-9-5-8(10(13)14)11-7-4-2-1-3-6(7)9/h1-5H,(H,11,12)(H,13,14)	BERKELEY-LAB	1.05493	0.000198364	188.035	188.035	Organoheterocyclic compounds	Quinolines and derivatives	Quinoline carboxylic acids	Anthranilic acid alkaloids	Acridone alkaloids	Alkaloids
neg	7672	128.035	10.4177	5-oxo-l-proline	1.2356	CCMSLIB00006709181	128.035	M-H	0.682084	2	279000	10.4177	ODHCTXKNWHHXJC-VKHMYHEASA-N	LC-ESI	Orbitrap	commercial	JGI:1214199	O=C(O)[C@@H]1CCC(O)=N1	InChI=1S/C5H7NO3/c7-4-2-1-3(6-4)5(8)9/h3H,1-2H2,(H,6,7)(H,8,9)/t3-/m0/s1	BERKELEY-LAB	1.5493	0.000198364	128.035	128.035	Organic acids and derivatives	Carboxylic acids and derivatives	Amino acids, peptides, and analogues	Small peptides	Aminoacids	Amino acids and Peptides
neg	11277	197.044	1.90786	syringic acid	0.299608	CCMSLIB00006685370	197.046	M-H	0.970861	7	286800	1.90787	JMSVCTWVEWCHDZ-UHFFFAOYSA-N	LC-ESI	Orbitrap	commercial	JGI:192051	COc1cc(C(=O)O)cc(OC)c1O	InChI=1S/C9H10O5/c1-13-6-3-5(9(11)12)4-7(14-2)8(6)10/h3-4,10H,1-2H3,(H,11,12)	BERKELEY-LAB	9.67971	0.00190735	197.046	197.044	Benzenoids	Benzene and substituted derivatives	Benzoic acids and derivatives	Phenolic acids (C6-C1)	Simple phenolic acids	Shikimates and Phenylpropanoids
neg	12569	163.04	3.15705	4-coumarate	1.63267	CCMSLIB00006691254	163.04	M-H	0.730061	2	80500	3.15705	NGSWKAQJJWESNS-UHFFFAOYSA-N	LC-ESI	Orbitrap	commercial	JGI:197937	O=C(O)C=Cc1ccc(O)cc1	InChI=1S/C9H8O3/c10-8-4-1-7(2-5-8)3-6-9(11)12/h1-6,10H,(H,11,12)/b6-3+	BERKELEY-LAB	1.49743	0.000244141	163.04	163.04	Phenylpropanoids and polyketides	Cinnamic acids and derivatives	Hydroxycinnamic acids and derivatives	Phenylpropanoids (C6-C3)	Cinnamic acids and derivatives	Shikimates and Phenylpropanoids
neg	14376	118.051	12.8355	l-threonine	0.654033	CCMSLIB00006685772	118.051	M-H	0.982854	2	1039100	12.8355	AYFVYJQAPQTCCC-GBXIJSLDSA-N	LC-ESI	Orbitrap	commercial	JGI:192453	C[C@@H](O)[C@H](N)C(=O)O	InChI=1S/C4H9NO3/c1-2(6)3(5)4(7)8/h2-3,6H,5H2,1H3,(H,7,8)/t2-,3+/m1/s1	BERKELEY-LAB	1.74495	0.000205994	118.051	118.051	Organic acids and derivatives	Carboxylic acids and derivatives	Amino acids, peptides, and analogues	Small peptides	Aminoacids	Amino acids and Peptides
pos	7	118.086	8.21578	betaine	0.296541	CCMSLIB00006686107	118.086	M	0.975466	2	76570000	8.21578	KWIUHFFTVRNATP-UHFFFAOYSA-O	LC-ESI	Orbitrap	commercial	JGI:192790	C[N+](C)(C)CC(=O)O	InChI=1S/C5H11NO2/c1-6(2,3)4-5(7)8/h4H2,1-3H3/p+1	BERKELEY-LAB	0.839914	9.91821e-05	118.086	118.086	Organic acids and derivatives	Carboxylic acids and derivatives	Amino acids, peptides, and analogues	N/A	N/A	N/A
pos	29	198.085	14.84	citrulline	0.253608	CCMSLIB00006709421	198.085	M+Na	0.83015	4	492700	14.84	RHGKLRLOHDJJDR-BYPYZUCNSA-N	LC-ESI	Orbitrap	commercial	JGI:1214441	N=C(O)NCCC[C@H](N)C(=O)O	InChI=1S/C6H13N3O3/c7-4(5(10)11)2-1-3-9-6(8)12/h4H,1-3,7H2,(H,10,11)(H3,8,9,12)/t4-/m0/s1	BERKELEY-LAB	1.07844	0.000213623	198.085	198.085	Organic acids and derivatives	Carboxylic acids and derivatives	Amino acids, peptides, and analogues	Small peptides	Aminoacids	Amino acids and Peptides
pos	32	130.086	10.5781	pipecolate	0.390791	CCMSLIB00006709776	130.086	M+H	0.994259	2	38661000	10.5782	HXEACLLIILLPRG-YFKPBYRVSA-N	LC-ESI	Orbitrap	commercial	JGI:1214796	O=C(O)[C@@H]1CCCCN1	InChI=1S/C6H11NO2/c8-6(9)5-3-1-2-4-7-5/h5,7H,1-4H2,(H,8,9)/t5-/m0/s1	BERKELEY-LAB	1.52487	0.000198364	130.086	130.086	Organic acids and derivatives	Carboxylic acids and derivatives	Amino acids, peptides, and analogues	Small peptides	Aminoacids|Dipeptides	Amino acids and Peptides
pos	33	127.05	1.38524	thymine	0.127245	CCMSLIB00006705093	127.05	M+H	0.56798	4	2700000	1.38523	RWQNBRDOKXIBIV-UHFFFAOYSA-N	LC-ESI	Orbitrap	commercial	JGI:211776	Cc1cnc(O)nc1O	InChI=1S/C5H6N2O2/c1-3-2-6-5(9)7-4(3)8/h2H,1H3,(H2,6,7,8,9)	BERKELEY-LAB	0.900753	0.000114441	127.05	127.05	Organoheterocyclic compounds	Diazines	Pyrimidines and pyrimidine derivatives	Nicotinic acid alkaloids	Pyridine alkaloids	Alkaloids
pos	38	265.143	1.1016	abscisic acid (iso1)	0.0598036	CCMSLIB00006699691	265.143	M+H	0.624232	7	10830000	1.1016	JLIDBLDQVAYHNE-UHFFFAOYSA-N	LC-ESI	Orbitrap	commercial	JGI:206374	CC(C=CC1(O)C(C)=CC(=O)CC1(C)C)=CC(=O)O	InChI=1S/C15H20O4/c1-10(7-13(17)18)5-6-15(19)11(2)8-12(16)9-14(15,3)4/h5-8,19H,9H2,1-4H3,(H,17,18)/b6-5+,10-7-/t15-/m1/s1	BERKELEY-LAB	1.38118	0.000366211	265.143	265.143	Lipids and lipid-like molecules	Prenol lipids	Sesquiterpenoids	Apocarotenoids	Apocarotenoids(Îµ-)	Terpenoids
pos	78	228.1	5.40479	deoxycytidine	0.204527	CCMSLIB00006709849	228.098	M+H	0.99156	4	22450000	5.40478	CKTSBUTUHBMZGZ-SHYZEUOFSA-N	LC-ESI	Orbitrap	commercial	JGI:1214869	N=c1ccn([C@H]2C[C@H](O)[C@@H](CO)O2)c(O)n1	InChI=1S/C9H13N3O4/c10-7-1-2-12(9(15)11-7)8-3-5(14)6(4-13)16-8/h1-2,5-6,8,13-14H,3-4H2,(H2,10,11,15)/t5-,6+,8+/m0/s1	BERKELEY-LAB	7.42543	0.00169373	228.098	228.1	Nucleosides, nucleotides, and analogues	Pyrimidine nucleosides	Pyrimidine 2'-deoxyribonucleosides	Nucleosides	Pyrimidine nucleos(t)ides	Carbohydrates
pos	95	132.077	13.36	creatine	0.281967	CCMSLIB00006709843	132.077	M+H	0.916063	3	3000000	13.36	CVSVTCORWBXHQV-UHFFFAOYSA-N	LC-ESI	Orbitrap	commercial	JGI:1214863	CN(CC(=O)O)C(=N)N	InChI=1S/C4H9N3O2/c1-7(4(5)6)2-3(8)9/h2H2,1H3,(H3,5,6)(H,8,9)	BERKELEY-LAB	3.00377	0.000396729	132.077	132.077	Organic acids and derivatives	Carboxylic acids and derivatives	Amino acids, peptides, and analogues	Small peptides	Aminoacids	Amino acids and Peptides
pos	275	268.104	2.7373	adenosine	0.322179	CCMSLIB00006709653	268.104	M+H	0.989424	8	145980000	2.7373	OIRDTQYFTABQOQ-KQYNXXCUSA-N	LC-ESI	Orbitrap	commercial	JGI:1214673	Nc1ncnc2c1ncn2[C@@H]1O[C@H](CO)[C@@H](O)[C@H]1O	InChI=1S/C10H13N5O4/c11-8-5-9(13-2-12-8)15(3-14-5)10-7(18)6(17)4(1-16)19-10/h2-4,6-7,10,16-18H,1H2,(H2,11,12,13)/t4-,6-,7-,10-/m1/s1	BERKELEY-LAB	1.47976	0.000396729	268.104	268.104	N/A	N/A	N/A	Nucleosides	Purine nucleos(t)ides	Carbohydrates
pos	1460	126.066	4.85863	5-methylcytosine	0.455276	CCMSLIB00006686088	126.066	M+H	0.560381	3	9550000	4.85863	LRSASMSXMSNRBT-UHFFFAOYSA-N	LC-ESI	Orbitrap	commercial	JGI:192771	Cc1cnc(O)[nH]c1=N	InChI=1S/C5H7N3O/c1-3-2-7-5(9)8-4(3)6/h2H,1H3,(H3,6,7,8,9)	BERKELEY-LAB	0	0	126.066	126.066	Organoheterocyclic compounds	Diazines	Pyrimidines and pyrimidine derivatives	Nicotinic acid alkaloids	Pyridine alkaloids	Alkaloids
pos	1464	123.055	1.17121	nicotinamide	0.0531821	CCMSLIB00006702041	123.055	M+H	0.946569	3	11750000	1.17122	DFPAKSUCGFBDDF-UHFFFAOYSA-N	LC-ESI	Orbitrap	commercial	JGI:208724	N=C(O)c1cccnc1	InChI=1S/C6H6N2O/c7-6(9)5-2-1-3-8-4-5/h1-4H,(H2,7,9)	BERKELEY-LAB	1.73599	0.000213623	123.055	123.055	Organoheterocyclic compounds	Pyridines and derivatives	Pyridinecarboxylic acids and derivatives	Nicotinic acid alkaloids	Pyridine alkaloids	Alkaloids
pos	1467	284.099	7.3494	guanosine	1.25333	CCMSLIB00006709664	284.099	M+H	0.989212	4	245820000	7.3494	NYHBQMYGNKIUIF-UUOKFMHZSA-N	LC-ESI	Orbitrap	commercial	JGI:1214684	N=c1nc(O)c2ncn([C@@H]3O[C@H](CO)[C@@H](O)[C@H]3O)c2[nH]1	InChI=1S/C10H13N5O5/c11-10-13-7-4(8(19)14-10)12-2-15(7)9-6(18)5(17)3(1-16)20-9/h2-3,5-6,9,16-18H,1H2,(H3,11,13,14,19)/t3-,5-,6-,9-/m1/s1	BERKELEY-LAB	0.322256	9.15527e-05	284.099	284.099	N/A	N/A	N/A	Nucleosides	Purine nucleos(t)ides	Carbohydrates
pos	1471	269.088	4.44952	inosine	0.983328	CCMSLIB00006697252	269.088	M+H	0.986528	2	31395000	4.44952	UGQMRVRMYYASKQ-UHFFFAOYSA-N	LC-ESI	Orbitrap	commercial	JGI:203935	OCC1OC(n2cnc3c(O)ncnc32)C(O)C1O	InChI=1S/C10H12N4O5/c15-1-4-6(16)7(17)10(19-4)14-3-13-5-8(14)11-2-12-9(5)18/h2-4,6-7,10,15-17H,1H2,(H,11,12,18)/t4-,6-,7-,10-/m1/s1	BERKELEY-LAB	0.226822	6.10352e-05	269.088	269.088	N/A	N/A	N/A	Nucleosides	Purine nucleos(t)ides	Carbohydrates
pos	1486	112.05	6.22742	cytosine	1.39515	CCMSLIB00006686037	112.051	M+H	0.511002	3	1254000	6.22742	OPTASPLRGRRNAP-UHFFFAOYSA-N	LC-ESI	Orbitrap	commercial	JGI:192720	N=c1ccnc(O)[nH]1	InChI=1S/C4H5N3O/c5-3-1-2-6-4(8)7-3/h1-2H,(H3,5,6,7,8)	BERKELEY-LAB	5.379	0.000602722	112.051	112.05	Organoheterocyclic compounds	Diazines	Pyrimidines and pyrimidine derivatives	Nicotinic acid alkaloids	Pyridine alkaloids	Alkaloids
pos	1508	132.102	9.1139	isoleucine	0.718976	CCMSLIB00006685840	132.102	M+H	0.991499	2	4875500	9.1139	AGPKZVBTJJNPAG-UHFFFAOYSA-N	LC-ESI	Orbitrap	commercial	JGI:192523	CCC(C)C(N)C(=O)O	InChI=1S/C6H13NO2/c1-3-4(2)5(7)6(8)9/h4-5H,3,7H2,1-2H3,(H,8,9)	BERKELEY-LAB	0.808553	0.000106812	132.102	132.102	Organic acids and derivatives	Carboxylic acids and derivatives	Amino acids, peptides, and analogues	Small peptides	Aminoacids	Amino acids and Peptides
pos	1508	132.102	9.1139	leucine	0.2124	CCMSLIB00006692579	132.102	M+H	0.990102	2	4875500	9.1139	ROHFNLRQFUQHCH-UHFFFAOYSA-N	LC-ESI	Orbitrap	commercial	JGI:199262	CC(C)CC(N)C(=O)O	InChI=1S/C6H13NO2/c1-4(2)3-5(7)6(8)9/h4-5H,3,7H2,1-2H3,(H,8,9)	BERKELEY-LAB	0.231015	3.05176e-05	132.102	132.102	Organic acids and derivatives	Carboxylic acids and derivatives	Amino acids, peptides, and analogues	Small peptides	Aminoacids	Amino acids and Peptides
pos	1526	118.086	10.3583	l-valine	0.70613	CCMSLIB00006709718	118.086	M+H	0.978229	4	2650000	10.3583	KZSNJWFQEVHDMF-BYPYZUCNSA-N	LC-ESI	Orbitrap	commercial	JGI:1214738	CC(C)[C@H](N)C(=O)O	InChI=1S/C5H11NO2/c1-3(2)4(6)5(7)8/h3-4H,6H2,1-2H3,(H,7,8)/t4-/m0/s1	BERKELEY-LAB	1.67983	0.000198364	118.086	118.086	Organic acids and derivatives	Carboxylic acids and derivatives	Amino acids, peptides, and analogues	Small peptides	Aminoacids	Amino acids and Peptides
pos	1551	365.105	11.9666	sucrose	1.48539	CCMSLIB00006709839	365.105	M+Na	0.855145	2	339000	11.9666	CZMRCDWAGMRECN-UGDNZRGBSA-N	LC-ESI	Orbitrap	commercial	JGI:1214859	OC[C@H]1O[C@H](O[C@]2(CO)O[C@H](CO)[C@@H](O)[C@@H]2O)[C@H](O)[C@@H](O)[C@@H]1O	InChI=1S/C12H22O11/c13-1-4-6(16)8(18)9(19)11(21-4)23-12(3-15)10(20)7(17)5(2-14)22-12/h4-11,13-20H,1-3H2/t4-,5-,6-,7-,8+,9-,10+,11-,12+/m1/s1	BERKELEY-LAB	0.334343	0.00012207	365.105	365.105	Organic oxygen compounds	Organooxygen compounds	Carbohydrates and carbohydrate conjugates	Saccharides	Disaccharides	Carbohydrates
pos	1580	522.202	14.9983	d-(+)-raffinose	0.536839	CCMSLIB00006709682	522.203	M+NH4	0.748781	6	4015000	14.9983	MUPFEKGTMRGPLJ-ZQSKZDJDSA-N	LC-ESI	Orbitrap	commercial	JGI:1214702	OC[C@H]1O[C@@](CO)(O[C@H]2O[C@H](CO[C@H]3O[C@H](CO)[C@H](O)[C@H](O)[C@H]3O)[C@@H](O)[C@H](O)[C@H]2O)[C@@H](O)[C@@H]1O	InChI=1S/C18H32O16/c19-1-5-8(22)11(25)13(27)16(31-5)30-3-7-9(23)12(26)14(28)17(32-7)34-18(4-21)15(29)10(24)6(2-20)33-18/h5-17,19-29H,1-4H2/t5-,6-,7-,8+,9-,10-,11+,12+,13-,14-,15+,16+,17-,18+/m1/s1	BERKELEY-LAB	2.45448	0.00128174	522.203	522.202	Organic oxygen compounds	Organooxygen compounds	Carbohydrates and carbohydrate conjugates	Saccharides	Disaccharides|Polysaccharides	Carbohydrates
pos	1589	132.065	12.6885	trans-4-hydroxyproline	0.560104	CCMSLIB00006709623	132.066	M+H	0.983473	3	4116700	12.6884	PMMYEEVYMWASQN-DMTCNVIQSA-N	LC-ESI	Orbitrap	commercial	JGI:1214643	O=C(O)[C@@H]1C[C@@H](O)CN1	InChI=1S/C5H9NO3/c7-3-1-4(5(8)9)6-2-3/h3-4,6-7H,1-2H2,(H,8,9)/t3-,4+/m1/s1	BERKELEY-LAB	3.69725	0.000488281	132.066	132.066	Organic acids and derivatives	Carboxylic acids and derivatives	Amino acids, peptides, and analogues	Small peptides	Aminoacids	Amino acids and Peptides
pos	1621	114.066	5.00998	creatinine	0.989021	CCMSLIB00006686220	114.066	M+H	0.931582	2	649200	5.00998	DDRJAANPRJIHGJ-UHFFFAOYSA-N	LC-ESI	Orbitrap	commercial	JGI:192903	CN1CC(O)=NC1=N	InChI=1S/C4H7N3O/c1-7-2-3(8)6-4(7)5/h2H2,1H3,(H2,5,6,8)	BERKELEY-LAB	0.869515	9.91821e-05	114.066	114.066	Organic acids and derivatives	Carboxylic acids and derivatives	Amino acids, peptides, and analogues	Histidine alkaloids	Imidazole alkaloids	Alkaloids
pos	2204	298.097	1.57984	5'-methylthioadenosine	0.0560729	CCMSLIB00006709503	298.097	M+H	0.992885	8	18619000	1.57983	WUUGFSXJNOTRMR-IOSLPCCCSA-N	LC-ESI	Orbitrap	commercial	JGI:1214523	CSC[C@H]1O[C@@H](n2cnc3c(N)ncnc32)[C@H](O)[C@@H]1O	InChI=1S/C11H15N5O3S/c1-20-2-5-7(17)8(18)11(19-5)16-4-15-6-9(12)13-3-14-10(6)16/h3-5,7-8,11,17-18H,2H2,1H3,(H2,12,13,14)/t5-,7-,8-,11-/m1/s1	BERKELEY-LAB	1.63799	0.000488281	298.097	298.096	Nucleosides, nucleotides, and analogues	5'-deoxyribonucleosides	5'-deoxy-5'-thionucleosides	Nucleosides	Purine nucleos(t)ides	Carbohydrates
pos	3704	377.145	3.81649	riboflavin	0.742712	CCMSLIB00006709891	377.146	M+H	0.743255	9	477200	3.8165	AUNGANRZJHBGPY-SCRDCRAPSA-N	LC-ESI	Orbitrap	commercial	JGI:1214911	Cc1cc2nc3c(O)nc(=O)nc-3n(C[C@H](O)[C@H](O)[C@H](O)CO)c2cc1C	InChI=1S/C17H20N4O6/c1-7-3-9-10(4-8(7)2)21(5-11(23)14(25)12(24)6-22)15-13(18-9)16(26)20-17(27)19-15/h3-4,11-12,14,22-25H,5-6H2,1-2H3,(H,20,26,27)/t11-,12+,14-/m0/s1	BERKELEY-LAB	3.39852	0.00128174	377.146	377.145	Organoheterocyclic compounds	Pteridines and derivatives	Alloxazines and isoalloxazines	Pseudoalkaloids	pteridine alkaloids	Alkaloids
pos	21915	134.045	15.836	l-aspartate	0.304535	CCMSLIB00006709857	134.045	M+H	0.965568	3	1241600	15.8361	CKLJMWTZIZZHCS-REOHCLBHSA-N	LC-ESI	Orbitrap	commercial	JGI:1214877	N[C@@H](CC(=O)O)C(=O)O	InChI=1S/C4H7NO4/c5-2(4(8)9)1-3(6)7/h2H,1,5H2,(H,6,7)(H,8,9)/t2-/m0/s1	BERKELEY-LAB	2.27667	0.000305176	134.045	134.045	Organic acids and derivatives	Carboxylic acids and derivatives	Amino acids, peptides, and analogues	Small peptides	Aminoacids	Amino acids and Peptides

## Sheet: Table S6_set2
polarity	row.ID	row.m.z	row.retention.time	Metabolite	rt_diff	SpectrumID	Precursor_MZ	Adduct	MQScore	SharedPeaks	TIC_Query	RT_Query_min	InChIKey	Ion_Source	Instrument	Compound_Source	Data_Collector	Smiles	INCHI	Organism	MZErrorPPM	MassDiff	LibMZ	SpecMZ	superclass	class	subclass	npclassifier_superclass	npclassifier_class	npclassifier_pathway
neg	593	134.047	2.57737	adenine	0.0197672	CCMSLIB00006708988	134.047	M-H	0.937112	2	8280000	2.57737	GFFGJBXGBJISGV-UHFFFAOYSA-N	LC-ESI	Orbitrap	commercial	JGI:1214006	Nc1nc[nH]c2ncnc1-2	InChI=1S/C5H5N5/c6-4-3-5(9-1-7-3)10-2-8-4/h1-2H,(H3,6,7,8,9,10)	BERKELEY-LAB	0.796821	0.000106812	134.047	134.047	Organoheterocyclic compounds	Imidazopyrimidines	Purines and purine derivatives	Pseudoalkaloids	pteridine alkaloids	Alkaloids
neg	598	151.026	2.3422	xanthine	0.38314	CCMSLIB00006709218	151.026	M-H	0.951844	2	18090000	2.3422	LRFVTYWOQMYALW-UHFFFAOYSA-N	LC-ESI	Orbitrap	commercial	JGI:1214236	Oc1nc(O)c2nc[nH]c2n1	InChI=1S/C5H4N4O2/c10-4-2-3(7-1-6-2)8-5(11)9-4/h1H,(H3,6,7,8,9,10,11)	BERKELEY-LAB	0.707239	0.000106812	151.026	151.026	Organoheterocyclic compounds	Imidazopyrimidines	Purines and purine derivatives			Alkaloids
neg	606	267.073	4.70709	inosine	0.72715	CCMSLIB00006697250	267.073	M-H	0.934015	2	5325000	4.70708	UGQMRVRMYYASKQ-UHFFFAOYSA-N	LC-ESI	Orbitrap	commercial	JGI:203933	OCC1OC(n2cnc3c(O)ncnc32)C(O)C1O	InChI=1S/C10H12N4O5/c15-1-4-6(16)7(17)10(19-4)14-3-13-5-8(14)11-2-12-9(5)18/h2-4,6-7,10,15-17H,1H2,(H,11,12,18)/t4-,6-,7-,10-/m1/s1	BERKELEY-LAB	1.3712	0.000366211	267.073	267.073	N/A	N/A	N/A	Nucleosides	Purine nucleos(t)ides	Carbohydrates
neg	607	227.067	1.68029	deoxyuridine	0.196369	CCMSLIB00006708486	227.067	M-H	0.910707	4	1618000	1.6803	MXHRCPNRJAMMIM-UHFFFAOYSA-N	LC-ESI	Orbitrap	commercial	JGI:215169	O=c1nc(O)ccn1C1CC(O)C(CO)O1	InChI=1S/C9H12N2O5/c12-4-6-5(13)3-8(16-6)11-2-1-7(14)10-9(11)15/h1-2,5-6,8,12-13H,3-4H2,(H,10,14,15)/t5-,6+,8+/m0/s1	BERKELEY-LAB	1.00799	0.000228882	227.067	227.067	Nucleosides, nucleotides, and analogues	Pyrimidine nucleosides	Pyrimidine 2'-deoxyribonucleosides	Nucleosides	Pyrimidine nucleos(t)ides	Carbohydrates
neg	611	135.031	2.78799	hypoxanthine	0.31498	CCMSLIB00006709323	135.031	M-H	0.983539	3	27890000	2.78798	FDGQSTZJBFJUBT-UHFFFAOYSA-N	LC-ESI	Orbitrap	commercial	JGI:1214341	Oc1ncnc2[nH]cnc12	InChI=1S/C5H4N4O/c10-5-3-4(7-1-6-3)8-2-9-5/h1-2H,(H2,6,7,8,9,10)	BERKELEY-LAB	0.678013	9.15527e-05	135.031	135.031	Organoheterocyclic compounds	Imidazopyrimidines	Purines and purine derivatives	Pseudoalkaloids	pteridine alkaloids	Alkaloids
neg	612	243.062	2.31702	uridine	0.563379	CCMSLIB00006708658	243.062	M-H	0.922959	7	1647000	2.31702	DRTQHJPVMGBUCF-UHFFFAOYSA-N	LC-ESI	Orbitrap	commercial	JGI:215341	O=c1nc(O)ccn1C1OC(CO)C(O)C1O	InChI=1S/C9H12N2O6/c12-3-4-6(14)7(15)8(17-4)11-2-1-5(13)10-9(11)16/h1-2,4,6-8,12,14-15H,3H2,(H,10,13,16)/t4-,6-,7-,8-/m1/s1	BERKELEY-LAB	1.82054	0.000442505	243.062	243.062	N/A	N/A	N/A	Nucleosides	Pyrimidine nucleos(t)ides	Carbohydrates
neg	614	266.089	6.29283	2'-deoxyguanosine	0.581361	CCMSLIB00006685403	266.089	M-H	0.918042	3	4176000	6.29283	YKBGVTZYEHREMT-KVQBGUIXSA-N	LC-ESI	Orbitrap	commercial	JGI:192084	N=c1nc(O)c2ncn([C@H]3C[C@H](O)[C@@H](CO)O3)c2[nH]1	InChI=1S/C10H13N5O4/c11-10-13-8-7(9(18)14-10)12-3-15(8)6-1-4(17)5(2-16)19-6/h3-6,16-17H,1-2H2,(H3,11,13,14,18)/t4-,5+,6+/m0/s1	BERKELEY-LAB	0.458757	0.00012207	266.089	266.089	Nucleosides, nucleotides, and analogues	Purine nucleosides	Purine 2'-deoxyribonucleosides	Nucleosides	Purine nucleos(t)ides	Carbohydrates
neg	617	527.264	1.10612	abscisic acid (iso1)	0.0608622	CCMSLIB00006702509	527.265	2M-H	0.897161	11	16606000	1.10612	JLIDBLDQVAYHNE-UHFFFAOYSA-N	LC-ESI	Orbitrap	commercial	JGI:209192	CC(C=CC1(O)C(C)=CC(=O)CC1(C)C)=CC(=O)O	InChI=1S/C15H20O4/c1-10(7-13(17)18)5-6-15(19)11(2)8-12(16)9-14(15,3)4/h5-8,19H,9H2,1-4H3,(H,17,18)/b6-5+,10-7-	BERKELEY-LAB	1.73637	0.000915527	527.265	527.264	Lipids and lipid-like molecules	Prenol lipids	Sesquiterpenoids	Apocarotenoids	Apocarotenoids(Îµ-)	Terpenoids
neg	621	197.045	1.50824	syringic acid	0.10002	CCMSLIB00006708983	197.046	M-H	0.957326	7	2833000	1.50823	JMSVCTWVEWCHDZ-UHFFFAOYSA-N	LC-ESI	Orbitrap	commercial	JGI:1214001	COc1cc(C(=O)O)cc(OC)c1O	InChI=1S/C9H10O5/c1-13-6-3-5(9(11)12)4-7(14-2)8(6)10/h3-4,10H,1-2H3,(H,11,12)	BERKELEY-LAB	4.1042	0.000808716	197.046	197.045	Benzenoids	Benzene and substituted derivatives	Benzoic acids and derivatives	Phenolic acids (C6-C1)	Simple phenolic acids	Shikimates and Phenylpropanoids
neg	624	310.115	2.16127	2'-deoxyadenosine	0.0727417	CCMSLIB00006685559	310.116	M+acetate	0.865095	3	5322000	2.16127	OLXZPDWKRNYJJZ-RRKCRQDMSA-N	LC-ESI	Orbitrap	commercial	JGI:192240	Nc1ncnc2c1ncn2[C@H]1C[C@H](O)[C@@H](CO)O1	InChI=1S/C10H13N5O3/c11-9-8-10(13-3-12-9)15(4-14-8)7-1-5(17)6(2-16)18-7/h3-7,16-17H,1-2H2,(H2,11,12,13)/t5-,6+,7+/m0/s1	BERKELEY-LAB	2.26336	0.000701904	310.116	310.115	Nucleosides, nucleotides, and analogues	Purine nucleosides	Purine 2'-deoxyribonucleosides	Nucleosides	Purine nucleos(t)ides	Carbohydrates
neg	627	301.103	1.44651	thymidine	0.153215	CCMSLIB00006685643	301.104	M+acetate	0.895862	2	4634000	1.44652	IQFYYKKMVGJFEH-XLPZGREQSA-N	LC-ESI	Orbitrap	commercial	JGI:192324	Cc1cn([C@H]2C[C@H](O)[C@@H](CO)O2)c(=O)nc1O	InChI=1S/C10H14N2O5/c1-5-3-12(10(16)11-9(5)15)8-2-6(14)7(4-13)17-8/h3,6-8,13-14H,2,4H2,1H3,(H,11,15,16)/t6-,7+,8+/m0/s1	BERKELEY-LAB	2.63516	0.000793457	301.104	301.103	Nucleosides, nucleotides, and analogues	Pyrimidine nucleosides	Pyrimidine 2'-deoxyribonucleosides	Nucleosides	Pyrimidine nucleos(t)ides	Carbohydrates
neg	628	401.129	13.8885	d-(+)-trehalose	0.555338	CCMSLIB00006685680	401.13	M+acetate	0.812275	8	204300	13.8885	HDTRYLNUVZCQOY-LIZSDCNHSA-N	LC-ESI	Orbitrap	commercial	JGI:192361	OC[C@H]1O[C@H](O[C@H]2O[C@H](CO)[C@@H](O)[C@H](O)[C@H]2O)[C@H](O)[C@@H](O)[C@@H]1O	InChI=1S/C12H22O11/c13-1-3-5(15)7(17)9(19)11(21-3)23-12-10(20)8(18)6(16)4(2-14)22-12/h3-20H,1-2H2/t3-,4-,5-,6-,7+,8+,9-,10-,11-,12-/m1/s1	BERKELEY-LAB	1.74982	0.000701904	401.13	401.129	Organic oxygen compounds	Organooxygen compounds	Carbohydrates and carbohydrate conjugates	Saccharides	Disaccharides	Carbohydrates
neg	636	167.035	1.41418	vanillic acid	0.143325	CCMSLIB00006685350	167.035	M-H	0.686077	3	3340000	1.41418	WKOLLVMJNQIZCI-UHFFFAOYSA-N	LC-ESI	Orbitrap	commercial	JGI:192031	COc1cc(C(=O)O)ccc1O	InChI=1S/C8H8O4/c1-12-7-4-5(8(10)11)2-3-6(7)9/h2-4,9H,1H3,(H,10,11)	BERKELEY-LAB	2.37512	0.000396729	167.035	167.035	Benzenoids	Benzene and substituted derivatives	Benzoic acids and derivatives	Phenolic acids (C6-C1)|Phenylpropanoids (C6-C3)	Cinnamic acids and derivatives|Simple phenolic acids	Shikimates and Phenylpropanoids
neg	644	242.078	6.41918	cytidine	0.514387	CCMSLIB00006709083	242.078	M-H	0.88115	5	244100	6.41918	UHDGCWIWMRVCDJ-XVFCMESISA-N	LC-ESI	Orbitrap	commercial	JGI:1214101	N=c1ccn([C@@H]2O[C@H](CO)[C@@H](O)[C@H]2O)c(O)n1	InChI=1S/C9H13N3O5/c10-5-1-2-12(9(16)11-5)8-7(15)6(14)4(3-13)17-8/h1-2,4,6-8,13-15H,3H2,(H2,10,11,16)/t4-,6-,7-,8-/m1/s1	BERKELEY-LAB	0	0	242.078	242.078	N/A	N/A	N/A	Nucleosides	Pyrimidine nucleos(t)ides	Carbohydrates
neg	653	187.108	15.0236	nalpha-acetyl-l-lysine	0.106287	CCMSLIB00006709068	187.109	M-H	0.971622	4	827300	15.0236	VEYYWZRYIYDQJM-ZETCQYMHSA-N	LC-ESI	Orbitrap	commercial	JGI:1214086	CC(O)=N[C@@H](CCCCN)C(=O)O	InChI=1S/C8H16N2O3/c1-6(11)10-7(8(12)13)4-2-3-5-9/h7H,2-5,9H2,1H3,(H,10,11)(H,12,13)/t7-/m0/s1	BERKELEY-LAB	2.60961	0.000488281	187.109	187.109	Organic acids and derivatives	Carboxylic acids and derivatives	Amino acids, peptides, and analogues	Small peptides	Aminoacids	Amino acids and Peptides
neg	702	188.056	14.7424	n-acetyl-dl-glutamic acid	0.415174	CCMSLIB00006708276	188.056	M-H	0.955109	7	674000	14.7424	RFMMMVDNIPUKGG-UHFFFAOYSA-N	LC-ESI	Orbitrap	commercial	JGI:214959	CC(O)=NC(CCC(=O)O)C(=O)O	InChI=1S/C7H11NO5/c1-4(9)8-5(7(12)13)2-3-6(10)11/h5H,2-3H2,1H3,(H,8,9)(H,10,11)(H,12,13)/t5-/m0/s1	BERKELEY-LAB	1.70393	0.000320435	188.056	188.056	Organic acids and derivatives	Carboxylic acids and derivatives	Amino acids, peptides, and analogues	Fatty Acids and Conjugates	Dicarboxylic acids	Fatty acids
neg	709	145.062	14.0067	l-glutamine	0.306051	CCMSLIB00006709011	145.062	M-H	0.644974	7	208800	14.0067	ZDXPYRJPNDTMRX-VKHMYHEASA-N	LC-ESI	Orbitrap	commercial	JGI:1214029	N=C(O)CC[C@H](N)C(=O)O	InChI=1S/C5H10N2O3/c6-3(5(9)10)1-2-4(7)8/h3H,1-2,6H2,(H2,7,8)(H,9,10)/t3-/m0/s1	BERKELEY-LAB	2.73489	0.000396729	145.062	145.062	Organic acids and derivatives	Carboxylic acids and derivatives	Amino acids, peptides, and analogues	Small peptides	Aminoacids	Amino acids and Peptides
neg	722	141.066	12.2842	ectoine	0.219267	CCMSLIB00006685349	141.067	M-H	0.976372	2	11062000	12.2842	WQXNXVUDBPYKBA-YFKPBYRVSA-N	LC-ESI	Orbitrap	commercial	JGI:192030	CC1=NCC[C@@H](C(=O)O)N1	InChI=1S/C6H10N2O2/c1-4-7-3-2-5(8-4)6(9)10/h5H,2-3H2,1H3,(H,7,8)(H,9,10)/t5-/m0/s1	BERKELEY-LAB	5.73285	0.000808716	141.067	141.066	Organic acids and derivatives	Carboxylic acids and derivatives	Amino acids, peptides, and analogues	Small peptides	Aminoacids	Amino acids and Peptides
neg	743	163.061	2.24263	l-rhamnose	0.554367	CCMSLIB00006685501	163.061	M-H	0.791974	5	1109200	2.24263	SHZGCJCMOBCMKK-JFNONXLTSA-N	LC-ESI	Orbitrap	commercial	JGI:192182	C[C@@H]1OC(O)[C@H](O)[C@H](O)[C@H]1O	InChI=1S/C6H12O5/c1-2-3(7)4(8)5(9)6(10)11-2/h2-10H,1H3/t2-,3-,4+,5+,6?/m0/s1	BERKELEY-LAB	0	0	163.061	163.061	Organic oxygen compounds	Organooxygen compounds	Carbohydrates and carbohydrate conjugates	Saccharides	Disaccharides|Monosaccharides	Carbohydrates
neg	755	118.051	13.4724	homoserine	0.419628	CCMSLIB00006709080	118.051	M-H	0.758136	3	533000	13.4724	UKAUYVFTDYCKQA-VKHMYHEASA-N	LC-ESI	Orbitrap	commercial	JGI:1214098	N[C@@H](CCO)C(=O)O	InChI=1S/C4H9NO3/c5-3(1-2-6)4(7)8/h3,6H,1-2,5H2,(H,7,8)/t3-/m0/s1	BERKELEY-LAB	1.74495	0.000205994	118.051	118.051	Organic acids and derivatives	Carboxylic acids and derivatives	Amino acids, peptides, and analogues	Small peptides	Aminoacids	Amino acids and Peptides
neg	766	131.046	14.0172	asparagine	0.350848	CCMSLIB00006685382	131.046	M-H	0.507227	4	612000	14.0172	DCXYFEDJOCDNAF-REOHCLBHSA-N	LC-ESI	Orbitrap	commercial	JGI:192063	N=C(O)C[C@H](N)C(=O)O	InChI=1S/C4H8N2O3/c5-2(4(8)9)1-3(6)7/h2H,1,5H2,(H2,6,7)(H,8,9)/t2-/m0/s1	BERKELEY-LAB	0	0	131.046	131.046	Organic acids and derivatives	Carboxylic acids and derivatives	Amino acids, peptides, and analogues	Small peptides	Aminoacids	Amino acids and Peptides
neg	780	144.077	13.7165	4-guanidinobutanoate	0.144823	CCMSLIB00006685484	144.078	M-H	0.927853	3	770100	13.7165	TUHVEAJXIMEOSA-UHFFFAOYSA-N	LC-ESI	Orbitrap	commercial	JGI:192165	N=C(N)NCCCC(=O)O	InChI=1S/C5H11N3O2/c6-5(7)8-3-1-2-4(9)10/h1-3H2,(H,9,10)(H4,6,7,8)	BERKELEY-LAB	3.49491	0.00050354	144.078	144.077	Organic acids and derivatives	Carboxylic acids and derivatives	Amino acids, peptides, and analogues	Small peptides	Aminoacids	Amino acids and Peptides
neg	815	145.098	17.0246	l-lysine	0.0122022	CCMSLIB00006709236	145.098	M-H	0.527993	2	35100	17.0245	KDXKERNSBIXSRK-YFKPBYRVSA-N	LC-ESI	Orbitrap	commercial	JGI:1214254	NCCCC[C@H](N)C(=O)O	InChI=1S/C6H14N2O2/c7-4-2-1-3-5(8)6(9)10/h5H,1-4,7-8H2,(H,9,10)/t5-/m0/s1	BERKELEY-LAB	0.736134	0.000106812	145.098	145.098	Organic acids and derivatives	Carboxylic acids and derivatives	Amino acids, peptides, and analogues	Small peptides	Aminoacids	Amino acids and Peptides
neg	1301	188.035	6.9093	4-hydroxy-2-quinolinecarboxylic acid	1.20422	CCMSLIB00006687196	188.035	M-H	0.991195	2	29674000	6.9093	HCZHHEIFKROPDY-UHFFFAOYSA-N	LC-ESI	Orbitrap	commercial	JGI:193879	O=C(O)c1cc(=O)c2ccccc2[nH]1	InChI=1S/C10H7NO3/c12-9-5-8(10(13)14)11-7-4-2-1-3-6(7)9/h1-5H,(H,11,12)(H,13,14)	BERKELEY-LAB	1.05493	0.000198364	188.035	188.035	Organoheterocyclic compounds	Quinolines and derivatives	Quinoline carboxylic acids	Anthranilic acid alkaloids	Acridone alkaloids	Alkaloids
neg	1533	157.037	3.93866	allantoin	1.005	CCMSLIB00006685536	157.037	M-H	0.958789	4	5334000	3.93867	POJWUDADGALRAB-UHFFFAOYSA-N	LC-ESI	Orbitrap	commercial	JGI:192217	N=C(O)NC1N=C(O)N=C1O	InChI=1S/C4H6N4O3/c5-3(10)6-1-2(9)8-4(11)7-1/h1H,(H3,5,6,10)(H2,7,8,9,11)	BERKELEY-LAB	2.52634	0.000396729	157.037	157.037	Organoheterocyclic compounds	Azoles	Imidazoles
neg	2218	245.093	6.09831	n-acetyl-d-tryptophan	0.302013	CCMSLIB00006692656	245.093	M-H	0.953465	9	1170400	6.09832	DZTHIGRZJZPRDV-UHFFFAOYSA-N	LC-ESI	Orbitrap	commercial	JGI:199339	CC(O)=NC(Cc1c[nH]c2ccccc12)C(=O)O	InChI=1S/C13H14N2O3/c1-8(16)15-12(13(17)18)6-9-7-14-11-5-3-2-4-10(9)11/h2-5,7,12,14H,6H2,1H3,(H,15,16)(H,17,18)/t12-/m1/s1	BERKELEY-LAB	0.996114	0.000244141	245.093	245.093	Organic acids and derivatives	Carboxylic acids and derivatives	Amino acids, peptides, and analogues	Tryptophan alkaloids	Simple indole alkaloids	Alkaloids
neg	2223	153.019	2.20313	2,3-dihydroxybenzoate	1.6687	CCMSLIB00006685692	153.019	M-H	0.983139	3	5217000	2.20313	GLDQAMYCGOIJDV-UHFFFAOYSA-N	LC-ESI	Orbitrap	commercial	JGI:192373	O=C(O)c1cccc(O)c1O	InChI=1S/C7H6O4/c8-5-3-1-2-4(6(5)9)7(10)11/h1-3,8-9H,(H,10,11)	BERKELEY-LAB	0	0	153.019	153.019	Benzenoids	Benzene and substituted derivatives	Benzoic acids and derivatives	Phenolic acids (C6-C1)	Simple phenolic acids	Shikimates and Phenylpropanoids
neg	2231	173.045	12.8215	shikimate	0.919612	CCMSLIB00006685626	173.046	M-H	0.887359	6	282400	12.8215	JXOHGGNKMLTUBP-HSUXUTPPSA-N	LC-ESI	Orbitrap	commercial	JGI:192307	O=C(O)C1=C[C@@H](O)[C@@H](O)[C@H](O)C1	InChI=1S/C7H10O5/c8-4-1-3(7(11)12)2-5(9)6(4)10/h1,4-6,8-10H,2H2,(H,11,12)/t4-,5-,6-/m1/s1	BERKELEY-LAB	4.67342	0.000808716	173.046	173.045	Organic oxygen compounds	Organooxygen compounds	Alcohols and polyols	Phenolic acids (C6-C1)	Shikimic acids and derivatives	Shikimates and Phenylpropanoids
neg	3165	220.082	6.38319	n-acetyl-d-mannosamine	0.684938	CCMSLIB00006685548	220.083	M-H	0.889181	6	179000	6.38318	OVRNDRQMDRJTHS-ZTVVOAFPSA-N	LC-ESI	Orbitrap	commercial	JGI:192229	CC(O)=N[C@@H]1C(O)O[C@H](CO)[C@@H](O)[C@@H]1O	InChI=1S/C8H15NO6/c1-3(11)9-5-7(13)6(12)4(2-10)15-8(5)14/h4-8,10,12-14H,2H2,1H3,(H,9,11)/t4-,5+,6-,7-,8?/m1/s1	BERKELEY-LAB	2.70395	0.000595093	220.083	220.082	Organic oxygen compounds	Organooxygen compounds	Carbohydrates and carbohydrate conjugates
neg	3180	132.03	15.8397	l-aspartate	0.290698	CCMSLIB00006709359	132.03	M-H	0.877462	3	1199500	15.8397	CKLJMWTZIZZHCS-REOHCLBHSA-N	LC-ESI	Orbitrap	commercial	JGI:1214377	N[C@@H](CC(=O)O)C(=O)O	InChI=1S/C4H7NO4/c5-2(4(8)9)1-3(6)7/h2H,1,5H2,(H,6,7)(H,8,9)/t2-/m0/s1	BERKELEY-LAB	0.808994	0.000106812	132.03	132.03	Organic acids and derivatives	Carboxylic acids and derivatives	Amino acids, peptides, and analogues	Small peptides	Aminoacids	Amino acids and Peptides
neg	3235	181.071	8.08021	mannitol	1.4543	CCMSLIB00006709327	181.072	M-H	0.878021	5	2089000	8.0802	FBPFZTCFMRRESA-KVTDHHQDSA-N	LC-ESI	Orbitrap	commercial	JGI:1214345	OC[C@@H](O)[C@@H](O)[C@H](O)[C@H](O)CO	InChI=1S/C6H14O6/c7-1-3(9)5(11)6(12)4(10)2-8/h3-12H,1-2H2/t3-,4-,5-,6-/m1/s1	BERKELEY-LAB	2.78088	0.00050354	181.072	181.072	Organic oxygen compounds	Organooxygen compounds	Carbohydrates and carbohydrate conjugates	Saccharides	Monosaccharides	Carbohydrates
neg	4401	163.04	2.50775	2-hydroxycinnamic acid	0.874099	CCMSLIB00006702260	163.04	M-H	0.704115	2	61100	2.50775	PMOWTIHVNWZYFI-UHFFFAOYSA-N	LC-ESI	Orbitrap	commercial	JGI:208943	O=C(O)C=Cc1ccccc1O	InChI=1S/C9H8O3/c10-8-4-2-1-3-7(8)5-6-9(11)12/h1-6,10H,(H,11,12)/b6-5+	BERKELEY-LAB	1.49743	0.000244141	163.04	163.04	Phenylpropanoids and polyketides	Cinnamic acids and derivatives	Hydroxycinnamic acids and derivatives	Phenylpropanoids (C6-C3)	Cinnamic acids and derivatives	Shikimates and Phenylpropanoids
neg	5096	205.036	1.01616	lipoic acid	0.00116009	CCMSLIB00006697526	205.036	M-H	0.865448	7	485900	1.01617	AGBQKNBQESQNJD-UHFFFAOYSA-N	LC-ESI	Orbitrap	commercial	JGI:204209	O=C(O)CCCCC1CCSS1	InChI=1S/C8H14O2S2/c9-8(10)4-2-1-3-7-5-6-11-12-7/h7H,1-6H2,(H,9,10)	BERKELEY-LAB	1.56282	0.000320435	205.036	205.036	Organoheterocyclic compounds	Dithiolanes	Lipoic acids and derivatives	Fatty Acids and Conjugates	Thia fatty acids	Fatty acids
neg	7118	118.051	13.075	l-threonine	0.414563	CCMSLIB00006709385	118.051	M-H	0.951933	2	791800	13.075	AYFVYJQAPQTCCC-GBXIJSLDSA-N	LC-ESI	Orbitrap	commercial	JGI:1214403	C[C@@H](O)[C@H](N)C(=O)O	InChI=1S/C4H9NO3/c1-2(6)3(5)4(7)8/h2-3,6H,5H2,1H3,(H,7,8)/t2-,3+/m1/s1	BERKELEY-LAB	1.74495	0.000205994	118.051	118.051	Organic acids and derivatives	Carboxylic acids and derivatives	Amino acids, peptides, and analogues	Small peptides	Aminoacids	Amino acids and Peptides
neg	9770	167.021	10.1277	urate	1.02251	CCMSLIB00006709225	167.021	M-H	0.911591	4	295400	10.1277	LEHOTFFKMJEONL-UHFFFAOYSA-N	LC-ESI	Orbitrap	commercial	JGI:1214243	Oc1nc(O)c2nc(O)[nH]c2n1	InChI=1S/C5H4N4O3/c10-3-1-2(7-4(11)6-1)8-5(12)9-3/h(H4,6,7,8,9,10,11,12)	BERKELEY-LAB	1.18766	0.000198364	167.021	167.021	Organoheterocyclic compounds	Imidazopyrimidines	Purines and purine derivatives			Alkaloids
neg	12813	341.108	13.3431	maltose	0.720446	CCMSLIB00006685372	341.109	M-H	0.751857	8	381900	13.3431	GUBGYTABKSRVRQ-QUYVBRFLSA-N	LC-ESI	Orbitrap	commercial	JGI:192053	OC[C@H]1O[C@H](O[C@@H]2[C@@H](CO)O[C@@H](O)[C@H](O)[C@H]2O)[C@H](O)[C@@H](O)[C@@H]1O	InChI=1S/C12H22O11/c13-1-3-5(15)6(16)9(19)12(22-3)23-10-4(2-14)21-11(20)8(18)7(10)17/h3-20H,1-2H2/t3-,4-,5-,6+,7-,8-,9-,10-,11-,12-/m1/s1	BERKELEY-LAB	2.05771	0.000701904	341.109	341.108	Organic oxygen compounds	Organooxygen compounds	Carbohydrates and carbohydrate conjugates	Saccharides	Disaccharides|Polysaccharides	Carbohydrates
pos	63	268.104	2.79926	adenosine	0.260214	CCMSLIB00006709653	268.104	M+H	0.986782	6	144490000	2.79927	OIRDTQYFTABQOQ-KQYNXXCUSA-N	LC-ESI	Orbitrap	commercial	JGI:1214673	Nc1ncnc2c1ncn2[C@@H]1O[C@H](CO)[C@@H](O)[C@H]1O	InChI=1S/C10H13N5O4/c11-8-5-9(13-2-12-8)15(3-14-5)10-7(18)6(17)4(1-16)19-10/h2-4,6-7,10,16-18H,1H2,(H2,11,12,13)/t4-,6-,7-,10-/m1/s1	BERKELEY-LAB	1.47976	0.000396729	268.104	268.104	N/A	N/A	N/A	Nucleosides	Purine nucleos(t)ides	Carbohydrates
pos	64	118.086	8.32553	betaine	0.406294	CCMSLIB00006686107	118.086	M	0.974792	2	48940000	8.32553	KWIUHFFTVRNATP-UHFFFAOYSA-O	LC-ESI	Orbitrap	commercial	JGI:192790	C[N+](C)(C)CC(=O)O	InChI=1S/C5H11NO2/c1-6(2,3)4-5(7)8/h4H2,1-3H3/p+1	BERKELEY-LAB	0.839914	9.91821e-05	118.086	118.086	Organic acids and derivatives	Carboxylic acids and derivatives	Amino acids, peptides, and analogues	N/A	N/A	N/A
pos	70	123.055	1.1952	nicotinamide	0.0291943	CCMSLIB00006702041	123.055	M+H	0.95773	3	8217000	1.1952	DFPAKSUCGFBDDF-UHFFFAOYSA-N	LC-ESI	Orbitrap	commercial	JGI:208724	N=C(O)c1cccnc1	InChI=1S/C6H6N2O/c7-6(9)5-2-1-3-8-4-5/h1-4H,(H2,7,9)	BERKELEY-LAB	1.73599	0.000213623	123.055	123.055	Organoheterocyclic compounds	Pyridines and derivatives	Pyridinecarboxylic acids and derivatives	Nicotinic acid alkaloids	Pyridine alkaloids	Alkaloids
pos	79	127.05	1.46372	thymine	0.205722	CCMSLIB00006705093	127.05	M+H	0.577651	4	4909000	1.46372	RWQNBRDOKXIBIV-UHFFFAOYSA-N	LC-ESI	Orbitrap	commercial	JGI:211776	Cc1cnc(O)nc1O	InChI=1S/C5H6N2O2/c1-3-2-6-5(9)7-4(3)8/h2H,1H3,(H2,6,7,8,9)	BERKELEY-LAB	0.900753	0.000114441	127.05	127.05	Organoheterocyclic compounds	Diazines	Pyrimidines and pyrimidine derivatives	Nicotinic acid alkaloids	Pyridine alkaloids	Alkaloids
pos	86	284.099	7.74448	guanosine	0.858248	CCMSLIB00006697355	284.099	M+H	0.988888	4	85239000	7.74448	NYHBQMYGNKIUIF-UHFFFAOYSA-N	LC-ESI	Orbitrap	commercial	JGI:204038	N=c1nc(O)c2ncn(C3OC(CO)C(O)C3O)c2[nH]1	InChI=1S/C10H13N5O5/c11-10-13-7-4(8(19)14-10)12-2-15(7)9-6(18)5(17)3(1-16)20-9/h2-3,5-6,9,16-18H,1H2,(H3,11,13,14,19)/t3-,5-,6-,9-/m1/s1	BERKELEY-LAB	0.644513	0.000183105	284.099	284.099	N/A	N/A	N/A	Nucleosides	Purine nucleos(t)ides	Carbohydrates
pos	87	282.119	10.4151	1-methyladenosine	0.366128	CCMSLIB00006691515	282.12	M+H	0.988913	2	18113000	10.4151	GFYLSDSUCHVORB-UHFFFAOYSA-N	LC-ESI	Orbitrap	commercial	JGI:198198	Cn1cnc2c(ncn2C2OC(CO)C(O)C2O)c1=N	InChI=1S/C11H15N5O4/c1-15-3-14-10-6(9(15)12)13-4-16(10)11-8(19)7(18)5(2-17)20-11/h3-5,7-8,11-12,17-19H,2H2,1H3/t5-,7-,8-,11-/m1/s1	BERKELEY-LAB	1.08172	0.000305176	282.12	282.119	N/A	N/A	N/A	Nucleosides	Purine nucleos(t)ides	Carbohydrates
pos	102	228.1	5.43211	deoxycytidine	0.177203	CCMSLIB00006686235	228.098	M+H	0.990962	4	33790000	5.43212	CKTSBUTUHBMZGZ-SHYZEUOFSA-N	LC-ESI	Orbitrap	commercial	JGI:192918	N=c1ccn([C@H]2C[C@H](O)[C@@H](CO)O2)c(O)n1	InChI=1S/C9H13N3O4/c10-7-1-2-12(9(15)11-7)8-3-5(14)6(4-13)16-8/h1-2,5-6,8,13-14H,3-4H2,(H2,10,11,15)/t5-,6+,8+/m0/s1	BERKELEY-LAB	7.8268	0.00178528	228.098	228.1	Nucleosides, nucleotides, and analogues	Pyrimidine nucleosides	Pyrimidine 2'-deoxyribonucleosides	Nucleosides	Pyrimidine nucleos(t)ides	Carbohydrates
pos	109	124.039	5.52256	nicotinate	0.166478	CCMSLIB00006701625	124.039	M+H	0.929344	3	4054000	5.52257	PVNIIMVLHYAWGP-UHFFFAOYSA-N	LC-ESI	Orbitrap	commercial	JGI:208308	O=C(O)c1cccnc1	InChI=1S/C6H5NO2/c8-6(9)5-2-1-3-7-4-5/h1-4H,(H,8,9)	BERKELEY-LAB	0.246031	3.05176e-05	124.039	124.039	Organoheterocyclic compounds	Pyridines and derivatives	Pyridinecarboxylic acids and derivatives	Nicotinic acid alkaloids	Pyridine alkaloids	Alkaloids
pos	130	132.102	9.43006	isoleucine	0.402815	CCMSLIB00006709453	132.102	M+H	0.994986	3	5530200	9.43005	AGPKZVBTJJNPAG-UHFFFAOYSA-N	LC-ESI	Orbitrap	commercial	JGI:1214473	CCC(C)C(N)C(=O)O	InChI=1S/C6H13NO2/c1-3-4(2)5(7)6(8)9/h4-5H,3,7H2,1-2H3,(H,8,9)	BERKELEY-LAB	0.808553	0.000106812	132.102	132.102	Organic acids and derivatives	Carboxylic acids and derivatives	Amino acids, peptides, and analogues	Small peptides	Aminoacids	Amino acids and Peptides
pos	130	132.102	9.43006	leucine	0.103761	CCMSLIB00006692579	132.102	M+H	0.990918	2	5530200	9.43005	ROHFNLRQFUQHCH-UHFFFAOYSA-N	LC-ESI	Orbitrap	commercial	JGI:199262	CC(C)CC(N)C(=O)O	InChI=1S/C6H13NO2/c1-4(2)3-5(7)6(8)9/h4-5H,3,7H2,1-2H3,(H,8,9)	BERKELEY-LAB	0.231015	3.05176e-05	132.102	132.102	Organic acids and derivatives	Carboxylic acids and derivatives	Amino acids, peptides, and analogues	Small peptides	Aminoacids	Amino acids and Peptides
pos	145	132.077	13.4389	creatine	0.203069	CCMSLIB00006709843	132.077	M+H	0.966132	3	2476000	13.4389	CVSVTCORWBXHQV-UHFFFAOYSA-N	LC-ESI	Orbitrap	commercial	JGI:1214863	CN(CC(=O)O)C(=N)N	InChI=1S/C4H9N3O2/c1-7(4(5)6)2-3(8)9/h2H2,1H3,(H3,5,6)(H,8,9)	BERKELEY-LAB	2.19506	0.000289917	132.077	132.077	Organic acids and derivatives	Carboxylic acids and derivatives	Amino acids, peptides, and analogues	Small peptides	Aminoacids	Amino acids and Peptides
pos	158	205.098	9.81882	d-tryptophan	0.339015	CCMSLIB00006704794	205.097	M+H	0.787138	6	446500	9.81882	QIVBCDIJIAJPQS-UHFFFAOYSA-N	LC-ESI	Orbitrap	commercial	JGI:211477	NC(Cc1c[nH]c2ccccc12)C(=O)O	InChI=1S/C11H12N2O2/c12-9(11(14)15)5-7-6-13-10-4-2-1-3-8(7)10/h1-4,6,9,13H,5,12H2,(H,14,15)/t9-/m1/s1	BERKELEY-LAB	4.01748	0.000823975	205.097	205.098	Organoheterocyclic compounds	Indoles and derivatives	Indolyl carboxylic acids and derivatives	Small peptides	Aminoacids	Amino acids and Peptides|Shikimates and Phenylpropanoids
pos	176	365.105	12.5913	sucrose	0.860667	CCMSLIB00006686225	365.105	M+Na	0.835205	2	259400	12.5913	CZMRCDWAGMRECN-UGDNZRGBSA-N	LC-ESI	Orbitrap	commercial	JGI:192908	OC[C@H]1O[C@H](O[C@]2(CO)O[C@H](CO)[C@@H](O)[C@@H]2O)[C@H](O)[C@@H](O)[C@@H]1O	InChI=1S/C12H22O11/c13-1-4-6(16)8(18)9(19)11(21-4)23-12(3-15)10(20)7(17)5(2-14)22-12/h4-11,13-20H,1-3H2/t4-,5-,6-,7-,8+,9-,10+,11-,12+/m1/s1	BERKELEY-LAB	0.835858	0.000305176	365.105	365.105	Organic oxygen compounds	Organooxygen compounds	Carbohydrates and carbohydrate conjugates	Saccharides	Disaccharides	Carbohydrates
pos	237	118.086	10.5661	l-valine	0.498355	CCMSLIB00006686105	118.086	M+H	0.964828	3	3167600	10.5661	KZSNJWFQEVHDMF-BYPYZUCNSA-N	LC-ESI	Orbitrap	commercial	JGI:192788	CC(C)[C@H](N)C(=O)O	InChI=1S/C5H11NO2/c1-3(2)4(6)5(7)8/h3-4H,6H2,1-2H3,(H,7,8)/t4-/m0/s1	BERKELEY-LAB	0.839914	9.91821e-05	118.086	118.086	Organic acids and derivatives	Carboxylic acids and derivatives	Amino acids, peptides, and analogues	Small peptides	Aminoacids	Amino acids and Peptides
pos	254	198.085	14.8926	citrulline	0.20107	CCMSLIB00006709421	198.085	M+Na	0.803663	4	458600	14.8926	RHGKLRLOHDJJDR-BYPYZUCNSA-N	LC-ESI	Orbitrap	commercial	JGI:1214441	N=C(O)NCCC[C@H](N)C(=O)O	InChI=1S/C6H13N3O3/c7-4(5(10)11)2-1-3-9-6(8)12/h4H,1-3,7H2,(H,10,11)(H3,8,9,12)/t4-/m0/s1	BERKELEY-LAB	1.07844	0.000213623	198.085	198.085	Organic acids and derivatives	Carboxylic acids and derivatives	Amino acids, peptides, and analogues	Small peptides	Aminoacids	Amino acids and Peptides
pos	255	522.202	15.1125	d-(+)-raffinose	0.422628	CCMSLIB00006686069	522.203	M+NH4	0.744894	6	424500	15.1125	MUPFEKGTMRGPLJ-ZQSKZDJDSA-N	LC-ESI	Orbitrap	commercial	JGI:192752	OC[C@H]1O[C@@](CO)(O[C@H]2O[C@H](CO[C@H]3O[C@H](CO)[C@H](O)[C@H](O)[C@H]3O)[C@@H](O)[C@H](O)[C@H]2O)[C@@H](O)[C@@H]1O	InChI=1S/C18H32O16/c19-1-5-8(22)11(25)13(27)16(31-5)30-3-7-9(23)12(26)14(28)17(32-7)34-18(4-21)15(29)10(24)6(2-20)33-18/h5-17,19-29H,1-4H2/t5-,6-,7-,8+,9-,10-,11+,12+,13-,14-,15+,16+,17-,18+/m1/s1	BERKELEY-LAB	1.40256	0.000732422	522.203	522.202	Organic oxygen compounds	Organooxygen compounds	Carbohydrates and carbohydrate conjugates	Saccharides	Disaccharides|Polysaccharides	Carbohydrates
pos	261	114.066	4.88702	creatinine	0.866058	CCMSLIB00006686220	114.066	M+H	0.94696	2	968000	4.88702	DDRJAANPRJIHGJ-UHFFFAOYSA-N	LC-ESI	Orbitrap	commercial	JGI:192903	CN1CC(O)=NC1=N	InChI=1S/C4H7N3O/c1-7-2-3(8)6-4(7)5/h2H2,1H3,(H2,5,6,8)	BERKELEY-LAB	0.869515	9.91821e-05	114.066	114.066	Organic acids and derivatives	Carboxylic acids and derivatives	Amino acids, peptides, and analogues	Histidine alkaloids	Imidazole alkaloids	Alkaloids
pos	1334	298.096	1.59003	5'-methylthioadenosine	0.0458789	CCMSLIB00006685890	298.097	M+H	0.991453	8	8269000	1.59003	WUUGFSXJNOTRMR-IOSLPCCCSA-N	LC-ESI	Orbitrap	commercial	JGI:192573	CSC[C@H]1O[C@@H](n2cnc3c(N)ncnc32)[C@H](O)[C@@H]1O	InChI=1S/C11H15N5O3S/c1-20-2-5-7(17)8(18)11(19-5)16-4-15-6-9(12)13-3-14-10(6)16/h3-5,7-8,11,17-18H,2H2,1H3,(H2,12,13,14)/t5-,7-,8-,11-/m1/s1	BERKELEY-LAB	1.94512	0.000579834	298.097	298.096	Nucleosides, nucleotides, and analogues	5'-deoxyribonucleosides	5'-deoxy-5'-thionucleosides	Nucleosides	Purine nucleos(t)ides	Carbohydrates
pos	1398	285.083	8.84014	xanthosine	0.96762	CCMSLIB00006697026	285.083	M+H	0.97979	10	2938300	8.84013	UBORTCNDUKBEOP-UHFFFAOYSA-N	LC-ESI	Orbitrap	commercial	JGI:203709	OCC1OC(n2cnc3c(O)nc(O)nc32)C(O)C1O	InChI=1S/C10H12N4O6/c15-1-3-5(16)6(17)9(20-3)14-2-11-4-7(14)12-10(19)13-8(4)18/h2-3,5-6,9,15-17H,1H2,(H2,12,13,18,19)/t3-,5-,6-,9-/m1/s1	BERKELEY-LAB	0.642288	0.000183105	285.083	285.083	N/A	N/A	N/A	Nucleosides	Purine nucleos(t)ides	Carbohydrates
pos	1656	377.145	4.0484	riboflavin	0.510802	CCMSLIB00006686277	377.146	M+H	0.83582	7	161700	4.0484	AUNGANRZJHBGPY-SCRDCRAPSA-N	LC-ESI	Orbitrap	commercial	JGI:192960	Cc1cc2nc3c(O)nc(=O)nc-3n(C[C@H](O)[C@H](O)[C@H](O)CO)c2cc1C	InChI=1S/C17H20N4O6/c1-7-3-9-10(4-8(7)2)21(5-11(23)14(25)12(24)6-22)15-13(18-9)16(26)20-17(27)19-15/h3-4,11-12,14,22-25H,5-6H2,1-2H3,(H,20,26,27)/t11-,12+,14-/m0/s1	BERKELEY-LAB	2.91302	0.00109863	377.146	377.145	Organoheterocyclic compounds	Pteridines and derivatives	Alloxazines and isoalloxazines	Pseudoalkaloids	pteridine alkaloids	Alkaloids
pos	1704	104.107	5.78359	choline	1.6277	CCMSLIB00006709655	104.107	M	0.992888	3	68090000	5.78358	OEYIOHPDSNJKLS-UHFFFAOYSA-N	LC-ESI	Orbitrap	commercial	JGI:1214675	C[N+](C)(C)CCO	InChI=1S/C5H14NO/c1-6(2,3)4-5-7/h7H,4-5H2,1-3H3/q+1	BERKELEY-LAB	0.952694	9.91821e-05	104.107	104.107	Organic nitrogen compounds	Organonitrogen compounds	Quaternary ammonium salts	N/A	N/A	N/A
pos	2261	220.12	7.05761	pantothenic acid	0.00401523	CCMSLIB00006701147	220.118	M+H	0.896116	10	2195000	7.05762	GHOKWGTUZJEAQD-UHFFFAOYSA-N	LC-ESI	Orbitrap	commercial	JGI:207830	CC(C)(CO)C(O)C(O)=NCCC(=O)O	InChI=1S/C9H17NO5/c1-9(2,5-11)7(14)8(15)10-4-3-6(12)13/h7,11,14H,3-5H2,1-2H3,(H,10,15)(H,12,13)	BERKELEY-LAB	9.70493	0.00213623	220.118	220.12	Organic acids and derivatives	Carboxylic acids and derivatives	Amino acids, peptides, and analogues	Fatty Acids and Conjugates	Branched fatty acids	Fatty acids
pos	3465	265.111	8.86739	thiamine	0.524398	CCMSLIB00006709733	265.112	M	0.972587	3	878600	8.86738	JZRWCGZRTZMZEH-UHFFFAOYSA-N	LC-ESI	Orbitrap	commercial	JGI:1214753	Cc1ncc(C[n+]2csc(CCO)c2C)c(=N)[nH]1	InChI=1S/C12H17N4OS/c1-8-11(3-4-17)18-7-16(8)6-10-5-14-9(2)15-12(10)13/h5,7,17H,3-4,6H2,1-2H3,(H2,13,14,15)/q+1	BERKELEY-LAB	1.84179	0.000488281	265.112	265.112	Organoheterocyclic compounds	Diazines	Pyrimidines and pyrimidine derivatives	N/A	N/A	N/A
pos	3921	126.066	5.55452	5-methylcytosine	1.15117	CCMSLIB00006709701	126.066	M+H	0.56699	3	104700	5.55452	LRSASMSXMSNRBT-UHFFFAOYSA-N	LC-ESI	Orbitrap	commercial	JGI:1214721	Cc1cnc(O)[nH]c1=N	InChI=1S/C5H7N3O/c1-3-2-7-5(9)8-4(3)6/h2H,1H3,(H3,6,7,8,9)	BERKELEY-LAB	0.786748	9.91821e-05	126.066	126.066	Organoheterocyclic compounds	Diazines	Pyrimidines and pyrimidine derivatives	Nicotinic acid alkaloids	Pyridine alkaloids	Alkaloids
pos	4032	267.077	3.29782	biotin	0.140071	CCMSLIB00006709410	267.077	M+Na	0.812287	2	145800	3.29782	YBJHBAHKTGYVGT-ZKWXMUAHSA-N	LC-ESI	Orbitrap	commercial	JGI:1214428	O=C(O)CCCC[C@@H]1SC[C@@H]2N=C(O)N[C@H]12	InChI=1S/C10H16N2O3S/c13-8(14)4-2-1-3-7-9-6(5-16-7)11-10(15)12-9/h6-7,9H,1-5H2,(H,13,14)(H2,11,12,15)/t6-,7-,9-/m0/s1	BERKELEY-LAB	0.342795	9.15527e-05	267.077	267.077	N/A	N/A	N/A			Alkaloids
pos	5050	118.086	14.2491	5-aminopentanoate	0.139651	CCMSLIB00006709746	118.086	M+H	0.695793	4	155300	14.2491	JJMDCOVWQOJGCB-UHFFFAOYSA-N	LC-ESI	Orbitrap	commercial	JGI:1214766	NCCCCC(=O)O	InChI=1S/C5H11NO2/c6-4-2-1-3-5(7)8/h1-4,6H2,(H,7,8)	BERKELEY-LAB	0.839914	9.91821e-05	118.086	118.086	Organic acids and derivatives	Carboxylic acids and derivatives	Amino acids, peptides, and analogues	Fatty Acids and Conjugates|Small peptides	Amino fatty acids|Aminoacids	Amino acids and Peptides|Fatty acids
