# Supplementary material for: Substrate Utilization and Competitive Interactions Among Soil Bacteria Vary With Life-History Strategies
Source: Front Microbiol. 2022 Jun 9;13:914472. doi: 10.3389/fmicb.2022.914472 (PMC9225577; doi:10.3389/fmicb.2022.914472)
Supplement: Supplementary file 1 [file Data_Sheet_1.ZIP › Table S7_LCMS parameters.xlsx]

## Sheet: Table S7
Mass spectrometer parameters							LC parameters
Instrument		Thermo Q Exactive					Column Manufacturer:				Agilent
mode		Full MS -> ddMS2					Column Model:				InfinityLab Poroshell 120 HILIC-Z, 2.7μm, 2.1 x 150mm, 683775-924
polarity		samples injected 2x: first in positive mode, then in negative mode					Composition of mobile phase solvent A:				5mM ammonium acetate, 5uM methylene di-phosphonic acid in 99.8:0.2 v/v water:acetic acid
							Composition of mobile phase solvent B:				5mM ammonium acetate in 95:4.8:0.2 v/v acetonitrile:water:acetic acid
Source settings							LC stack:				Agilent 1290 UHPLC
Sheath gas flow rate			55				Column compartment temperature:				held at 40 degrees C
Aux gas flow rate			20				Autosampler temperature:				4 degrees C
Sweep gas flow rate			2				Injection volume:				3 uL
Spray voltage ( |kV| )			3				Injection and draw speed:				20 uL/min
Capillary temp. (degrees C)			400				Additional injection settings:				2 second equilibration time and 5x flush out factor
S-lens RF level			100				Needle wash:				3 seconds, mode = flush port using 50:50 v/v methanol:water
							Injection notes:				samples injected once in each polarity followed by a solvent blank (100% methanol)
FULL MS settings							Control notes:				Internal (in all samples) and external (injected every 10 samples) standards were used for quality control purposes
resolution		70000
AGC target		3000000					LC timetable
Max. IT		100ms					Time	Flow (mL/min)	%A	%B
Scan range		70-1050 m/z					0	0.45	0	100
Spectrum data type		Centroid					1	0.45	0	100
							11	0.45	11	89
dd-MS2 settings							15.75	0.45	30	70
resolution		17500					16.25	0.45	80	20
AGC target		100000					18.5	0.45	80	20
Max. IT		50 ms					18.6	0.45	0	100
Loop count		2					21	0.45	0	100
TopN		2
isolation window (m/z)		1					Internal standards
(N)CE /stepped nce		10,20,40					Component name	Vendor	Product SKU	Concentration 1x
Spectrum data type		Centroid					13C,15N Cell Free Amino Acid Mixture	Sigma-Aldrich	767964-1EA	1 day, 10:20:00
							13C-a,a,-trehalose	Omicron	TRE-002	10 ug/mL
dd settings							13C-mannitol	Omicron	ALD-030	10 ug/mL
Min. AGC target		1000					13C-15N-cytosine	Sigma-Aldrich	492108-10MG	5 ug/mL
Charge exclusion		4 - 8, >8					13C-15N-thymine	CIL	CNLM-6945-PK	2.5 ug/mL
Exclude isotope		on					13C-15N-uracil	CIL	CNLM-3917-PK	2 ug/mL
Dynamic exclusion		7 seconds					15N-inosine	CIL	NLM-4264-PK	5.5 ug/mL
							15N-adenine	CIL	NLM-6924-PK	4 ug/mL
							15N-hypoxanthine	CIL	NLM-8500-PK	3 ug/mL
